# Supplementary material for: Electrophilic aromatic substitution using fluorinated isoxazolines at the C5 position via C–F bond cleavage
Source: RSC Adv. 2024 Dec 16;14(53):39543–9. doi: 10.1039/d4ra07102f (PMC11647199; doi:10.1039/d4ra07102f)
Supplement: RA-014-D4RA07102F-s002 [file RA-014-D4RA07102F-s002.cif]

# Supplementary Information (SI) for RSC Advances.
# This journal is © The Royal Society of Chemistry 2024

####################################################################### 
# 
# This file contains crystal structure data downloaded from the 
# Cambridge Structural Database (CSD) hosted by the Cambridge 
# Crystallographic Data Centre (CCDC).
# 
# Full information about CCDC data access policies and citation 
# guidelines are available at http://www.ccdc.cam.ac.uk/access/V1 
# 
# Audit and citation data items may have been added by the CCDC. 
# Please retain this information to preserve the provenance of 
# this file and to allow appropriate attribution of the data. 
# 
#######################################################################

data_x-1335_auto
_database_code_depnum_ccdc_archive 'CCDC 2349492'
loop_
_audit_author_name
_audit_author_address
'Haruhiko Fukaya'
;Tokyo University of Pharmacy and Life Sciences
Japan
;
_audit_update_record             
;
2024-04-19 deposited with the CCDC.	2024-12-11 downloaded from the CCDC.
;
_audit_creation_date             2024-04-10
_audit_creation_method           
;
Olex2 1.5-ac5-024
(compiled 2022.04.12 svn.rca3783a0 for Rigaku Oxford Diffraction, GUI svn.r6498)
;
_shelx_SHELXL_version_number     2018/3
_chemical_name_common            ?
_chemical_name_systematic        ?
_chemical_formula_moiety         'C23 H19 F2 N O'
_chemical_formula_sum            'C23 H19 F2 N O'
_chemical_formula_weight         363.39
_chemical_melting_point          ?
_chemical_oxdiff_formula         'C23 H19 F2 N O'
_chemical_oxdiff_usercomment     5aI
loop_
_atom_type_symbol
_atom_type_description
_atom_type_scat_dispersion_real
_atom_type_scat_dispersion_imag
_atom_type_scat_source
C C 0.0181 0.0091 'International Tables Vol C Tables 4.2.6.8 and 6.1.1.4'
H H 0.0000 0.0000 'International Tables Vol C Tables 4.2.6.8 and 6.1.1.4'
F F 0.0727 0.0534 'International Tables Vol C Tables 4.2.6.8 and 6.1.1.4'
N N 0.0311 0.0180 'International Tables Vol C Tables 4.2.6.8 and 6.1.1.4'
O O 0.0492 0.0322 'International Tables Vol C Tables 4.2.6.8 and 6.1.1.4'

_shelx_space_group_comment       
;
The symmetry employed for this shelxl refinement is uniquely defined
by the following loop, which should always be used as a source of
symmetry information in preference to the above space-group names.
They are only intended as comments.
;
_space_group_crystal_system      monoclinic
_space_group_IT_number           14
_space_group_name_H-M_alt        'P 1 21/c 1'
_space_group_name_Hall           '-P 2ybc'
loop_
_space_group_symop_operation_xyz
'x, y, z'
'-x, y+1/2, -z+1/2'
'-x, -y, -z'
'x, -y-1/2, z-1/2'

_cell_length_a                   13.4568(2)
_cell_length_b                   16.4098(2)
_cell_length_c                   8.25210(10)
_cell_angle_alpha                90
_cell_angle_beta                 94.7070(10)
_cell_angle_gamma                90
_cell_volume                     1816.11(4)
_cell_formula_units_Z            4
_cell_measurement_reflns_used    13500
_cell_measurement_temperature    119.9(5)
_cell_measurement_theta_max      77.1010
_cell_measurement_theta_min      4.2320
_shelx_estimated_absorpt_T_max   0.969
_shelx_estimated_absorpt_T_min   0.912
_exptl_absorpt_coefficient_mu    0.783
_exptl_absorpt_correction_T_max  1.00000
_exptl_absorpt_correction_T_min  0.68509
_exptl_absorpt_correction_type   multi-scan
_exptl_absorpt_process_details   
;
CrysAlisPro 1.171.42.84a (Rigaku Oxford Diffraction, 2023)
Empirical absorption correction using spherical harmonics,
implemented in SCALE3 ABSPACK scaling algorithm.
;
_exptl_absorpt_special_details   ?
_exptl_crystal_colour            colourless
_exptl_crystal_colour_primary    colourless
_exptl_crystal_density_diffrn    1.329
_exptl_crystal_density_meas      ?
_exptl_crystal_density_method    ?
_exptl_crystal_description       block
_exptl_crystal_F_000             760
_exptl_crystal_recrystallization_method 
'Re-crystallisation from solvent: hexane and ethylacetate'
_exptl_crystal_size_max          0.12
_exptl_crystal_size_mid          0.081
_exptl_crystal_size_min          0.041
_exptl_transmission_factor_max   ?
_exptl_transmission_factor_min   ?
_diffrn_reflns_av_R_equivalents  0.0392
_diffrn_reflns_av_unetI/netI     0.0213
_diffrn_reflns_Laue_measured_fraction_full 1.000
_diffrn_reflns_Laue_measured_fraction_max 0.998
_diffrn_reflns_limit_h_max       16
_diffrn_reflns_limit_h_min       -17
_diffrn_reflns_limit_k_max       20
_diffrn_reflns_limit_k_min       -20
_diffrn_reflns_limit_l_max       9
_diffrn_reflns_limit_l_min       -10
_diffrn_reflns_number            31987
_diffrn_reflns_point_group_measured_fraction_full 1.000
_diffrn_reflns_point_group_measured_fraction_max 0.998
_diffrn_reflns_theta_full        67.684
_diffrn_reflns_theta_max         77.725
_diffrn_reflns_theta_min         3.295
_diffrn_ambient_environment      N~2~
_diffrn_ambient_temperature      119.9(5)
_diffrn_detector                 'Hybrid Pixel Array Detector'
_diffrn_detector_area_resol_mean 10.0000
_diffrn_detector_type            HyPix
_diffrn_measured_fraction_theta_full 1.000
_diffrn_measured_fraction_theta_max 0.998
_diffrn_measurement_details      
;
List of Runs (angles in degrees, time in seconds):

  # Type    Start    End  Width  t~exp~   \w     \q     \k     \f   Frames
#--------------------------------------------------------------------------
  1  \w    -68.00  31.00   0.50    0.23    --  -43.07  68.00  59.00  198
  2  \w   -117.00 -18.00   0.50    0.23    --  -43.07 -68.00 -74.00  198
  3  \w    -77.00 -30.00   0.50    0.90    -- -104.50  68.00  59.00   94
  4  \w     88.00 178.00   0.50    0.90    --  113.00  68.00  59.00  180
  5  \w     39.00  87.00   0.50    0.90    --  113.00 -68.00 -74.00   96
  6  \w    -39.00  34.00   0.50    0.23    --  -43.07  38.00-150.00  146
  7  \w    -25.00  38.00   0.50    0.23    --  -43.07  19.00  60.00  126
  8  \w    -66.00 -30.00   0.50    0.90    -- -104.50  61.00 -90.00   72
  9  \w   -174.00 -79.00   0.50    0.90    -- -104.50 -68.00 -74.00  190
 10  \w    -66.00 -30.00   0.50    0.90    -- -104.50  61.00 -60.00   72
 11  \w     89.00 178.00   0.50    0.90    --  113.00  30.00 120.00  178
 12  \w     90.00 178.00   0.50    0.90    --  113.00  95.00 135.61  176
 13  \w     89.00 178.00   0.50    0.90    --  113.00  30.00 150.00  178
 14  \w     39.00  76.00   0.50    0.90    --  113.00 -61.00  60.00   74
 15  \w     39.00  76.00   0.50    0.90    --  113.00 -61.00 -30.00   74
 16  \w     39.00 106.00   0.50    0.90    --  113.00 -77.00  60.00  134
 17  \w     91.00 178.00   0.50    0.90    --  113.00  45.00  90.00  174
 18  \w     89.00 178.00   0.50    0.90    --  113.00  30.00-180.00  178
 19  \w     38.00 106.00   0.50    0.90    --  113.00 -95.00  60.00  136
 20  \w     40.00 108.00   0.50    0.90    --  113.00-110.00 -68.53  136
 21  \w     41.00 112.00   0.50    0.90    --  113.00-125.00-180.00  142
 22  \w     91.00 178.00   0.50    0.90    --  113.00  45.00 -30.00  174
 23  \w     39.00 106.00   0.50    0.90    --  113.00 -77.00  90.00  134
 24  \w     41.00 112.00   0.50    0.90    --  113.00-125.00 -30.00  142
 25  \w     39.00 106.00   0.50    0.90    --  113.00 -77.00 -90.00  134
 26  \w     39.00 106.00   0.50    0.90    --  113.00 -77.00   0.00  134
 27  \w     92.00 178.00   0.50    0.90    --  113.00  51.00  -8.97  172
 28  \w     39.00 106.00   0.50    0.90    --  113.00 -77.00-180.00  134
 29  \w     39.00 106.00   0.50    0.90    --  113.00 -77.00 -30.00  134
 30  \w     41.00 112.00   0.50    0.90    --  113.00-125.00 -60.00  142
 31  \w     39.00  76.00   0.50    0.90    --  113.00 -61.00 120.00   74
 32  \w     38.00 106.00   0.50    0.90    --  113.00 -95.00  30.00  136
 33  \w     38.00 106.00   0.50    0.90    --  113.00 -95.00-150.00  136
 34  \w     38.00 106.00   0.50    0.90    --  113.00 -95.00 -90.00  136
 35  \w     41.00 112.00   0.50    0.90    --  113.00-125.00-120.00  142
 36  \w     39.00  76.00   0.50    0.90    --  113.00 -61.00  90.00   74
 37  \w   -117.00 -14.00   0.50    0.23    --  -43.07 -77.00-180.00  206
 38  \w   -117.00 -14.00   0.50    0.23    --  -43.07 -77.00  90.00  206
 39  \w    -39.00  34.00   0.50    0.23    --  -43.07  38.00 -60.00  146
 40  \w    -39.00  34.00   0.50    0.23    --  -43.07  38.00 150.00  146
 41  \w   -117.00 -20.00   0.50    0.23    --  -43.07 -57.00   0.00  194
 42  \w     63.00 130.00   0.50    0.90    --  113.00  15.00 -90.00  134
;
_diffrn_measurement_device       'four-circle diffractometer'
_diffrn_measurement_device_type  'XtaLAB Synergy R, HyPix'
_diffrn_measurement_method       '\w scans'
_diffrn_orient_matrix_type       
'CrysAlisPro convention (1999,Acta A55,543-557)'
_diffrn_orient_matrix_UB_11      0.0120160000
_diffrn_orient_matrix_UB_12      0.0717633000
_diffrn_orient_matrix_UB_13      -0.1171631000
_diffrn_orient_matrix_UB_21      0.1141753000
_diffrn_orient_matrix_UB_22      -0.0095551000
_diffrn_orient_matrix_UB_23      0.0230425000
_diffrn_orient_matrix_UB_31      -0.0037256000
_diffrn_orient_matrix_UB_32      -0.0597664000
_diffrn_orient_matrix_UB_33      -0.1443328000
_diffrn_radiation_monochromator  mirror
_diffrn_radiation_probe          x-ray
_diffrn_radiation_type           'Cu K\a'
_diffrn_radiation_wavelength     1.54184
_diffrn_source                   'Rotating-anode X-ray tube'
_diffrn_source_type              'PhotonJet R (Cu) X-ray Source'
_reflns_Friedel_coverage         0.000
_reflns_Friedel_fraction_full    .
_reflns_Friedel_fraction_max     .
_reflns_number_gt                3677
_reflns_number_total             3869
_reflns_special_details          
;
 Reflections were merged by SHELXL according to the crystal
 class for the calculation of statistics and refinement.
 
 _reflns_Friedel_fraction is defined as the number of unique
 Friedel pairs measured divided by the number that would be
 possible theoretically, ignoring centric projections and
 systematic absences.
;
_reflns_threshold_expression     'I > 2\s(I)'
_computing_cell_refinement       'CrysAlisPro 1.171.42.84a (Rigaku OD, 2023)'
_computing_data_collection       'CrysAlisPro 1.171.42.84a (Rigaku OD, 2023)'
_computing_data_reduction        'CrysAlisPro 1.171.42.84a (Rigaku OD, 2023)'
_computing_molecular_graphics    'Olex2 1.5-ac5-024 (Dolomanov et al., 2009)'
_computing_publication_material  'Olex2 1.5-ac5-024 (Dolomanov et al., 2009)'
_computing_structure_refinement  'SHELXL 2018/3 (Sheldrick, 2015)'
_computing_structure_solution    'SHELXT  (Sheldrick, 2015)'
_refine_diff_density_max         0.409
_refine_diff_density_min         -0.169
_refine_diff_density_rms         0.039
_refine_ls_extinction_coef       .
_refine_ls_extinction_method     none
_refine_ls_goodness_of_fit_ref   1.086
_refine_ls_hydrogen_treatment    constr
_refine_ls_matrix_type           full
_refine_ls_number_parameters     246
_refine_ls_number_reflns         3869
_refine_ls_number_restraints     0
_refine_ls_R_factor_all          0.0479
_refine_ls_R_factor_gt           0.0450
_refine_ls_restrained_S_all      1.086
_refine_ls_shift/su_max          0.000
_refine_ls_shift/su_mean         0.000
_refine_ls_structure_factor_coef Fsqd
_refine_ls_weighting_details     
'w=1/[\s^2^(Fo^2^)+(0.0419P)^2^+0.8909P] where P=(Fo^2^+2Fc^2^)/3'
_refine_ls_weighting_scheme      calc
_refine_ls_wR_factor_gt          0.1061
_refine_ls_wR_factor_ref         0.1079
_refine_special_details          ?
_olex2_refinement_description    
;
1. Fixed Uiso
 At 1.2 times of:
  All C(H) groups
 At 1.5 times of:
  All C(H,H,H) groups
2.a Aromatic/amide H refined with riding coordinates:
 C3(H3), C5(H5), C6(H6), C13(H13), C14(H14), C15(H15), C16(H16), C17(H17),
 C19(H19), C20(H20), C21(H21), C22(H22), C23(H23)
2.b Idealised Me refined as rotating group:
 C26(H26A,H26B,H26C), C27(H27A,H27B,H27C)
;
_atom_sites_solution_hydrogens   geom
_atom_sites_solution_primary     dual
_atom_sites_solution_secondary   ?
loop_
_atom_site_label
_atom_site_type_symbol
_atom_site_fract_x
_atom_site_fract_y
_atom_site_fract_z
_atom_site_U_iso_or_equiv
_atom_site_adp_type
_atom_site_occupancy
_atom_site_site_symmetry_order
_atom_site_calc_flag
_atom_site_refinement_flags_posn
_atom_site_refinement_flags_adp
_atom_site_refinement_flags_occupancy
_atom_site_disorder_assembly
_atom_site_disorder_group
C1 C 0.32789(10) 0.41680(8) 0.73589(17) 0.0263(3) Uani 1 1 d . . . . .
C2 C 0.29991(11) 0.33603(9) 0.76662(18) 0.0285(3) Uani 1 1 d . . . . .
C3 C 0.36882(12) 0.28640(9) 0.85613(19) 0.0315(3) Uani 1 1 d . . . . .
H3 H 0.349596 0.232378 0.880679 0.038 Uiso 1 1 calc R U . . .
C4 C 0.46381(11) 0.31220(9) 0.91078(18) 0.0304(3) Uani 1 1 d . . . . .
C5 C 0.49248(11) 0.39034(9) 0.86879(18) 0.0305(3) Uani 1 1 d . . . . .
H5 H 0.558500 0.408522 0.898471 0.037 Uiso 1 1 calc R U . . .
C6 C 0.42521(11) 0.44175(9) 0.78391(18) 0.0291(3) Uani 1 1 d . . . . .
H6 H 0.445670 0.495232 0.757692 0.035 Uiso 1 1 calc R U . . .
C7 C 0.17032(11) 0.60077(9) 0.66917(16) 0.0272(3) Uani 1 1 d . . . . .
C10 C 0.25558(10) 0.47602(8) 0.64690(17) 0.0258(3) Uani 1 1 d . . . . .
C11 C 0.27489(11) 0.56724(9) 0.68149(17) 0.0279(3) Uani 1 1 d . . . . .
C12 C 0.14270(11) 0.68651(9) 0.64059(17) 0.0281(3) Uani 1 1 d . . . . .
C13 C 0.05258(12) 0.70547(9) 0.5525(2) 0.0341(3) Uani 1 1 d . . . . .
H13 H 0.009315 0.663104 0.511847 0.041 Uiso 1 1 calc R U . . .
C14 C 0.02652(13) 0.78608(10) 0.5245(2) 0.0391(4) Uani 1 1 d . . . . .
H14 H -0.034722 0.798946 0.464420 0.047 Uiso 1 1 calc R U . . .
C15 C 0.08924(13) 0.84824(10) 0.5836(2) 0.0395(4) Uani 1 1 d . . . . .
H15 H 0.070729 0.903476 0.564336 0.047 Uiso 1 1 calc R U . . .
C16 C 0.17897(13) 0.82986(10) 0.6707(2) 0.0381(4) Uani 1 1 d . . . . .
H16 H 0.221841 0.872478 0.711380 0.046 Uiso 1 1 calc R U . . .
C17 C 0.20604(12) 0.74922(9) 0.69850(19) 0.0342(3) Uani 1 1 d . . . . .
H17 H 0.267856 0.736632 0.757095 0.041 Uiso 1 1 calc R U . . .
C18 C 0.24449(11) 0.46153(8) 0.46195(17) 0.0271(3) Uani 1 1 d . . . . .
C19 C 0.32925(12) 0.45163(9) 0.37742(19) 0.0323(3) Uani 1 1 d . . . . .
H19 H 0.393612 0.453543 0.433954 0.039 Uiso 1 1 calc R U . . .
C20 C 0.31944(13) 0.43894(10) 0.2103(2) 0.0389(4) Uani 1 1 d . . . . .
H20 H 0.377274 0.432352 0.152888 0.047 Uiso 1 1 calc R U . . .
C21 C 0.22571(14) 0.43585(10) 0.12689(19) 0.0397(4) Uani 1 1 d . . . . .
H21 H 0.219324 0.427305 0.012650 0.048 Uiso 1 1 calc R U . . .
C22 C 0.14186(13) 0.44523(9) 0.21055(19) 0.0348(3) Uani 1 1 d . . . . .
H22 H 0.077591 0.442720 0.153791 0.042 Uiso 1 1 calc R U . . .
C23 C 0.15089(11) 0.45834(8) 0.37739(18) 0.0289(3) Uani 1 1 d . . . . .
H23 H 0.092774 0.465156 0.434025 0.035 Uiso 1 1 calc R U . . .
C26 C 0.20043(12) 0.29978(9) 0.7072(2) 0.0367(4) Uani 1 1 d . . . . .
H26A H 0.148657 0.320823 0.772910 0.055 Uiso 1 1 calc R U . . .
H26B H 0.203645 0.240311 0.717107 0.055 Uiso 1 1 calc R U . . .
H26C H 0.184386 0.314687 0.593062 0.055 Uiso 1 1 calc R U . . .
C27 C 0.53405(13) 0.25729(10) 1.0123(2) 0.0393(4) Uani 1 1 d . . . . .
H27A H 0.600917 0.261004 0.973955 0.059 Uiso 1 1 calc R U . . .
H27B H 0.510350 0.200894 1.002529 0.059 Uiso 1 1 calc R U . . .
H27C H 0.536490 0.274308 1.126409 0.059 Uiso 1 1 calc R U . . .
F24 F 0.33653(6) 0.60265(5) 0.58086(12) 0.0353(2) Uani 1 1 d . . . . .
F25 F 0.31602(7) 0.58209(5) 0.83636(11) 0.0367(2) Uani 1 1 d . . . . .
N8 N 0.10717(9) 0.54454(7) 0.69266(15) 0.0292(3) Uani 1 1 d . . . . .
O9 O 0.15740(7) 0.46828(6) 0.70914(12) 0.0275(2) Uani 1 1 d . . . . .

loop_
_atom_site_aniso_label
_atom_site_aniso_U_11
_atom_site_aniso_U_22
_atom_site_aniso_U_33
_atom_site_aniso_U_23
_atom_site_aniso_U_13
_atom_site_aniso_U_12
C1 0.0288(7) 0.0248(7) 0.0252(6) -0.0009(5) 0.0010(5) 0.0017(5)
C2 0.0300(7) 0.0246(7) 0.0312(7) -0.0020(5) 0.0043(6) -0.0001(5)
C3 0.0367(8) 0.0235(7) 0.0349(7) 0.0019(6) 0.0069(6) 0.0022(6)
C4 0.0332(7) 0.0290(7) 0.0290(7) -0.0010(6) 0.0032(6) 0.0067(6)
C5 0.0278(7) 0.0308(7) 0.0323(7) -0.0016(6) -0.0010(6) 0.0017(6)
C6 0.0305(7) 0.0255(7) 0.0309(7) 0.0003(5) 0.0000(6) -0.0011(5)
C7 0.0292(7) 0.0272(7) 0.0248(6) -0.0014(5) -0.0001(5) 0.0002(5)
C10 0.0249(7) 0.0242(7) 0.0280(7) 0.0001(5) 0.0011(5) -0.0017(5)
C11 0.0283(7) 0.0252(7) 0.0294(7) -0.0003(5) -0.0013(5) -0.0014(5)
C12 0.0303(7) 0.0260(7) 0.0278(7) -0.0008(5) 0.0011(5) 0.0022(5)
C13 0.0333(8) 0.0287(7) 0.0391(8) 0.0016(6) -0.0034(6) -0.0016(6)
C14 0.0367(8) 0.0320(8) 0.0471(9) 0.0030(7) -0.0070(7) 0.0036(6)
C15 0.0456(9) 0.0262(7) 0.0457(9) 0.0015(7) -0.0026(7) 0.0042(7)
C16 0.0429(9) 0.0268(7) 0.0433(9) -0.0040(6) -0.0043(7) -0.0022(6)
C17 0.0339(8) 0.0305(8) 0.0369(8) -0.0024(6) -0.0043(6) 0.0019(6)
C18 0.0321(7) 0.0204(6) 0.0286(7) 0.0003(5) 0.0017(6) -0.0015(5)
C19 0.0340(8) 0.0293(7) 0.0338(8) 0.0006(6) 0.0044(6) -0.0006(6)
C20 0.0494(10) 0.0339(8) 0.0353(8) -0.0002(6) 0.0142(7) 0.0014(7)
C21 0.0618(11) 0.0291(8) 0.0280(7) -0.0018(6) 0.0018(7) -0.0008(7)
C22 0.0459(9) 0.0243(7) 0.0328(8) -0.0007(6) -0.0060(6) -0.0012(6)
C23 0.0333(7) 0.0223(6) 0.0307(7) -0.0001(5) -0.0008(6) -0.0014(5)
C26 0.0345(8) 0.0250(7) 0.0499(9) 0.0015(6) -0.0007(7) -0.0033(6)
C27 0.0389(9) 0.0355(8) 0.0433(9) 0.0064(7) 0.0014(7) 0.0092(7)
F24 0.0315(4) 0.0262(4) 0.0488(5) 0.0017(4) 0.0077(4) -0.0038(3)
F25 0.0398(5) 0.0307(5) 0.0370(5) -0.0075(4) -0.0124(4) 0.0030(4)
N8 0.0306(6) 0.0267(6) 0.0301(6) 0.0003(5) 0.0016(5) 0.0040(5)
O9 0.0265(5) 0.0240(5) 0.0321(5) 0.0021(4) 0.0033(4) 0.0012(4)

_geom_special_details            
;
 All esds (except the esd in the dihedral angle between two l.s. planes)
 are estimated using the full covariance matrix.  The cell esds are taken
 into account individually in the estimation of esds in distances, angles
 and torsion angles; correlations between esds in cell parameters are only
 used when they are defined by crystal symmetry.  An approximate (isotropic)
 treatment of cell esds is used for estimating esds involving l.s. planes.
;
loop_
_geom_bond_atom_site_label_1
_geom_bond_atom_site_label_2
_geom_bond_distance
_geom_bond_site_symmetry_2
_geom_bond_publ_flag
C1 C2 1.407(2) . ?
C1 C6 1.398(2) . ?
C1 C10 1.5209(19) . ?
C2 C3 1.399(2) . ?
C2 C26 1.509(2) . ?
C3 C4 1.386(2) . ?
C4 C5 1.391(2) . ?
C4 C27 1.509(2) . ?
C5 C6 1.385(2) . ?
C7 C11 1.507(2) . ?
C7 C12 1.4693(19) . ?
C7 N8 1.2799(19) . ?
C10 C11 1.5420(19) . ?
C10 C18 1.5397(19) . ?
C10 O9 1.4617(17) . ?
C11 F24 1.3521(17) . ?
C11 F25 1.3722(16) . ?
C12 C13 1.397(2) . ?
C12 C17 1.395(2) . ?
C13 C14 1.383(2) . ?
C14 C15 1.387(2) . ?
C15 C16 1.387(2) . ?
C16 C17 1.387(2) . ?
C18 C19 1.395(2) . ?
C18 C23 1.390(2) . ?
C19 C20 1.390(2) . ?
C20 C21 1.387(3) . ?
C21 C22 1.379(2) . ?
C22 C23 1.389(2) . ?
N8 O9 1.4234(15) . ?

loop_
_geom_angle_atom_site_label_1
_geom_angle_atom_site_label_2
_geom_angle_atom_site_label_3
_geom_angle
_geom_angle_site_symmetry_1
_geom_angle_site_symmetry_3
_geom_angle_publ_flag
C2 C1 C10 121.26(12) . . ?
C6 C1 C2 118.90(13) . . ?
C6 C1 C10 119.81(12) . . ?
C1 C2 C26 123.79(13) . . ?
C3 C2 C1 117.91(13) . . ?
C3 C2 C26 118.30(13) . . ?
C4 C3 C2 123.21(14) . . ?
C3 C4 C5 117.88(13) . . ?
C3 C4 C27 121.13(14) . . ?
C5 C4 C27 120.99(14) . . ?
C6 C5 C4 120.29(14) . . ?
C5 C6 C1 121.55(14) . . ?
C12 C7 C11 125.67(13) . . ?
N8 C7 C11 110.76(12) . . ?
N8 C7 C12 123.53(13) . . ?
C1 C10 C11 116.06(11) . . ?
C1 C10 C18 112.71(11) . . ?
C18 C10 C11 109.54(11) . . ?
O9 C10 C1 109.62(11) . . ?
O9 C10 C11 99.37(10) . . ?
O9 C10 C18 108.54(11) . . ?
C7 C11 C10 101.52(11) . . ?
F24 C11 C7 114.73(12) . . ?
F24 C11 C10 113.96(12) . . ?
F24 C11 F25 105.95(11) . . ?
F25 C11 C7 107.52(11) . . ?
F25 C11 C10 113.19(11) . . ?
C13 C12 C7 119.62(13) . . ?
C17 C12 C7 120.79(13) . . ?
C17 C12 C13 119.59(13) . . ?
C14 C13 C12 119.82(14) . . ?
C13 C14 C15 120.41(15) . . ?
C14 C15 C16 120.09(15) . . ?
C17 C16 C15 119.92(15) . . ?
C16 C17 C12 120.17(14) . . ?
C19 C18 C10 119.81(13) . . ?
C23 C18 C10 120.90(13) . . ?
C23 C18 C19 119.29(14) . . ?
C20 C19 C18 119.91(15) . . ?
C21 C20 C19 120.41(15) . . ?
C22 C21 C20 119.70(15) . . ?
C21 C22 C23 120.33(15) . . ?
C22 C23 C18 120.36(14) . . ?
C7 N8 O9 109.41(11) . . ?
N8 O9 C10 109.02(10) . . ?

loop_
_diffrn_refln_index_h
_diffrn_refln_index_k
_diffrn_refln_index_l
_diffrn_refln_intensity_net
_diffrn_refln_intensity_u
_diffrn_refln_scale_group_code
0 0 -1 7.32911 19.9983 7
0 0 1 45.8381 9.7475 38
0 0 1 1.31252 17.038 41
0 0 -1 10.4206 24.4094 1
0 0 -2 175750 7224.81 7
0 0 2 169675 7216.63 38
0 0 -2 178061 7228.73 1
0 0 2 184977 7224.47 41
0 0 -3 -27.058 43.6129 7
0 0 3 12.307 19.6191 6
0 0 -3 -16.4526 54.6214 1
0 0 3 -10.8402 15.629 38
0 0 3 4.71392 42.9343 41
0 0 -4 10157.1 438.225 39
0 0 -4 10592.5 471.079 1
0 0 4 10463.2 456.23 41
0 0 -5 -27.9657 77.508 1
0 0 5 39.1146 55.195 41
0 0 -6 4566.76 213.762 3
0 0 6 5166.15 253.088 41
0 0 -6 5113.19 277.226 1
0 0 -7 94.4443 63.479 25
0 0 -7 2.3555 48.5613 3
0 0 -7 -12.1317 65.968 34
0 0 7 120.126 71.9811 2
0 0 -7 42.1556 95.9143 1
0 0 -7 111.48 84.7571 12
0 0 -7 79.5566 67.429 5
0 0 -7 17.4408 65.1699 20
0 0 -8 127.734 58.0768 3
0 0 -8 191.386 54.066 34
0 0 -8 334.965 65.193 15
0 0 -8 108.745 68.2403 5
0 0 -8 315.336 63.2345 12
0 0 -8 216.14 47.517 32
0 0 -8 151.528 62.1305 25
0 0 -9 -30.5711 50.8136 15
0 0 -9 5.30136 57.2726 5
0 0 -9 4.11192 46.4938 12
0 0 -9 67.3014 35.6677 32
0 0 -9 77.5489 40.7987 26
0 0 -9 48.3605 51.1173 25
0 0 -10 72.2392 40.1758 15
0 1 0 18.7897 8.82333 7
0 1 0 3.92369 9.90161 37
0 1 -1 25268.6 1072.93 1
0 -1 -1 26386 1068.32 39
0 -1 1 25656.2 1071.46 6
0 -1 -1 25439.7 1068.98 7
0 -1 1 26568.6 1073.02 41
0 -1 1 25483.9 1067.83 38
0 1 -2 212667 8742.86 1
0 -1 -2 213389 8731.72 39
0 1 -2 215198 8741.26 7
0 -1 2 205873 8735.31 6
0 -1 -2 214236 8736.6 7
0 -1 2 218383 8740.44 41
0 1 2 214798 8736.39 41
0 1 -2 221003 8740.64 37
0 -1 2 205660 8729.25 38
0 1 -3 149.406 59.6003 1
0 -1 -3 149.063 21.4913 39
0 -1 -3 44.7445 42.2855 7
0 1 -3 91.8208 51.5522 7
0 -1 3 112.957 29.2276 6
0 1 3 72.0181 38.4321 41
0 -1 3 133.298 49.3079 41
0 1 -3 134.756 45.4226 37
0 1 3 136.423 23.6339 38
0 1 -4 6379.13 308.709 7
0 -1 -4 6306.96 284.132 39
0 1 -4 7139.15 322.628 1
0 1 4 7439.27 306.959 41
0 -1 4 7297.89 311.626 41
0 1 -5 91.6405 79.6054 1
0 1 5 32.2023 49.1356 41
0 -1 5 67.711 59.7263 41
0 1 -6 63.3372 87.6562 1
0 -1 6 85.5399 59.9152 41
0 1 6 35.8938 53.4084 41
0 1 -6 51.6878 38.307 3
0 1 -7 348.343 76.4651 12
0 -1 -7 394.403 82.1434 12
0 1 -7 292.532 68.6459 5
0 -1 -7 319.603 66.6073 25
0 1 -7 225.005 65.3737 25
0 -1 -7 421.536 93.1925 20
0 1 -7 255.413 53.5553 3
0 1 7 216.972 77.9643 2
0 -1 -7 251.796 65.0629 29
0 1 -7 301.353 75.4011 34
0 -1 -7 310.637 62.2076 34
0 -1 -7 195.863 81.8704 32
0 -1 -8 116.167 62.2715 25
0 1 -8 159.396 61.4652 25
0 1 -8 123.984 60.9091 12
0 -1 -8 146.18 57.8351 12
0 1 -8 59.2092 68.2321 5
0 -1 -8 183.505 44.6601 20
0 1 -8 -26.0119 59.7876 3
0 -1 -8 292.901 56.1112 34
0 1 -8 110.792 49.7331 34
0 -1 -8 85.2682 50.2591 26
0 -1 -8 153.882 61.3153 15
0 -1 -8 210.376 64.2115 29
0 1 -8 156.256 63.9594 29
0 1 -8 195.534 48.2244 32
0 -1 -8 189.089 47.0347 32
0 -1 -9 621.514 61.167 29
0 1 -9 745.632 62.7769 29
0 1 -9 689.702 66.8943 5
0 1 -9 520.383 48.3502 32
0 -1 -9 582.414 46.6644 32
0 -1 -9 614.587 50.0004 26
0 1 -9 759.069 61.2881 25
0 1 -9 589.664 53.681 26
0 -1 -9 540.168 56.3328 12
0 1 -9 508.753 58.0116 12
0 -1 -9 631.188 58.0579 15
0 1 -9 598.283 62.2787 15
0 -1 -9 632 62.6992 25
0 -1 -10 177.285 40.8812 29
0 1 -10 212.307 42.7463 29
0 1 -10 158.258 41.2441 15
0 1 -10 103.509 32.741 26
0 2 0 68586.3 2828.39 37
0 2 0 68134.9 2826.37 7
0 -2 -1 4840.47 205.303 39
0 -2 -1 4784.29 203.482 40
0 -2 1 4982.26 210.783 41
0 -2 -1 4536.78 207.115 1
0 2 -1 4722.11 207.596 1
0 2 -1 4867.93 211.478 7
0 -2 -1 4987.52 204.889 6
0 -2 1 4668.28 209.829 6
0 2 -2 112000 4604.71 1
0 -2 -2 113186 4604.35 1
0 -2 -2 109578 4593.87 39
0 -2 2 106203 4599.7 6
0 -2 2 112622 4604.39 41
0 2 -2 117444 4604.83 37
0 2 -3 29422.3 1178.2 1
0 -2 -3 30185.9 1178.21 1
0 -2 -3 26047.8 1155.02 39
0 -2 3 28808.9 1174.72 41
0 2 3 29780 1165.5 41
0 2 -3 29072.5 1172.76 37
0 -2 3 26267.6 1162.8 6
0 2 -3 28606.4 1174.85 7
0 2 -4 6359.24 292.097 37
0 2 -4 6314.09 298.282 7
0 -2 4 5528.94 274.436 6
0 -2 -4 6671.48 304.645 1
0 2 -4 6637.69 306.131 1
0 -2 4 6795.7 299.379 41
0 2 4 6636.76 286.628 41
0 -2 -5 13147.3 581.841 1
0 2 -5 12985.5 582.634 1
0 2 5 12543.6 556.913 41
0 -2 5 12063.6 565.203 41
0 2 -6 54.6216 85.8816 1
0 -2 -6 71.229 84.0033 1
0 -2 6 209.597 66.7223 41
0 -2 -6 101.687 34.985 3
0 2 -6 183.994 38.5111 3
0 -2 -7 7251.06 289.351 29
0 -2 -7 6736.75 291.792 12
0 2 -7 6831.27 293.062 12
0 -2 -7 6805.81 289.741 5
0 2 -7 6927.43 289.996 5
0 2 -7 6649.81 287.794 25
0 -2 -7 6377.56 288.3 24
0 -2 7 5297.68 326.632 41
0 2 -7 5904.71 289.385 3
0 2 7 6134.86 329.306 2
0 -2 -7 6306.18 290.155 3
0 -2 7 6667.53 332.191 2
0 -2 -7 6574.79 286.816 34
0 2 -7 6077.2 287.639 34
0 -2 -7 6436.19 287.005 32
0 -2 -7 6157.27 290.822 30
0 -2 -7 6524.39 285.342 20
0 2 -8 178.285 59.0204 25
0 2 -8 169.468 61.1937 12
0 -2 -8 115.343 57.0228 12
0 -2 -8 96.0466 66.8495 5
0 2 -8 209.613 67.6063 5
0 -2 -8 156.44 49.2337 20
0 -2 -8 66.7056 56.099 3
0 2 -8 116.87 58.1926 3
0 -2 -8 119.52 62.6664 29
0 2 -8 169.392 63.9195 29
0 -2 -8 95.5418 56.7389 15
0 -2 -8 211.601 46.698 32
0 -2 -8 144.236 47.4441 26
0 -2 -8 167.724 56.2775 34
0 -2 -9 214.775 51.6104 29
0 2 -9 218.391 53.5683 29
0 -2 -9 209.908 45.1049 15
0 2 -9 160.508 55.2471 15
0 2 -9 201.803 55.7436 5
0 -2 -9 157.687 55.2002 5
0 -2 -9 118.449 37.5518 26
0 2 -9 185.838 45.7792 26
0 -2 -9 207.731 45.7664 12
0 2 -9 215.546 51.5405 12
0 -2 -9 188.724 35.3545 32
0 2 -9 192.405 37.707 32
0 2 -9 200.507 48.8835 25
0 2 -10 109.92 40.6476 15
0 2 -10 43.1659 30.3628 26
0 -2 -10 111.152 38.6834 29
0 2 -10 74.0524 38.9484 29
0 3 0 20.0007 24.2912 7
0 -3 0 22.2054 30.7215 41
0 3 0 39.0263 30.1868 37
0 -3 -1 79879.8 3285.49 40
0 -3 -1 80650 3288.86 6
0 -3 1 80533.1 3293.13 6
0 -3 -1 79270.4 3287.71 1
0 3 -1 76596.5 3287.76 1
0 3 -1 80172.1 3292.9 7
0 3 -2 949.867 68.9592 37
0 -3 2 796.333 61.4912 6
0 3 -2 757.776 68.9983 7
0 -3 -2 815.762 48.0558 39
0 3 -2 798.242 65.1434 1
0 -3 -2 838.489 63.3051 1
0 -3 2 696.938 66.5612 41
0 3 -3 14133 574.814 37
0 -3 3 12853.7 565.679 6
0 -3 -3 12443.4 553.751 39
0 3 -3 14673.4 579.269 1
0 -3 -3 14046.4 576.223 1
0 -3 3 14094.8 576.73 41
0 3 3 13098.1 561.396 41
0 3 -4 20923.4 842.846 37
0 3 4 19815.6 829.848 41
0 -3 4 20097.4 844.886 41
0 3 4 18829.4 823.638 38
0 3 -4 20559.2 847.383 7
0 -3 4 18242.4 826.743 6
0 -3 -4 19210.8 847.141 1
0 3 -4 20248.1 850.662 1
0 3 -5 -64.6105 74.164 1
0 -3 -5 -20.9211 74.1948 1
0 -3 5 66.7826 63.4754 41
0 3 5 8.19309 43.209 41
0 -3 -6 375.935 39.0805 29
0 3 -6 312.509 40.3421 12
0 3 -6 293.099 40.6311 5
0 -3 -6 294.924 39.3887 5
0 -3 -6 342.332 39.0863 25
0 3 -6 137.406 86.7047 1
0 -3 -6 213.892 90.5809 1
0 -3 -6 303.641 36.3704 20
0 -3 6 444.876 82.7048 41
0 3 -6 279.221 41.9791 3
0 -3 -6 348.895 43.8633 3
0 -3 -6 347.988 41.1283 35
0 -3 -6 402.957 36.6202 33
0 -3 -6 391.054 38.9058 34
0 -3 -7 74.4346 49.9736 30
0 -3 -7 35.5946 48.041 32
0 -3 -7 166.754 61.0721 15
0 3 -7 136.11 62.7452 5
0 -3 -7 110.529 61.7794 5
0 -3 -7 95.9287 57.5245 29
0 -3 -7 67.2685 50.692 26
0 3 -7 162.648 64.8156 12
0 -3 -7 125.325 59.7974 12
0 -3 -7 64.5457 58.0978 25
0 3 -7 172.128 57.3062 25
0 -3 -7 132.179 48.0149 24
0 3 -7 30.6825 64.6578 11
0 -3 -7 138.325 52.4655 20
0 3 -7 56.7334 47.453 3
0 -3 -7 59.9668 47.3718 3
0 -3 7 116.822 64.7051 2
0 3 7 7.33464 68.3903 2
0 -3 7 25.5627 81.1741 41
0 -3 -7 130.055 56.5336 34
0 3 -7 52.2983 57.0827 34
0 -3 -8 123.472 51.6078 20
0 -3 -8 23.2484 41.7884 32
0 -3 -8 94.0304 52.9562 15
0 -3 -8 -24.0473 65.9772 5
0 3 -8 -20.9561 67.1464 5
0 -3 -8 74.9979 59.4064 34
0 -3 -8 56.1609 44.434 26
0 3 -8 87.4068 64.5748 12
0 -3 -8 136.487 57.1036 12
0 -3 -8 68.1784 60.2124 29
0 3 -8 95.9686 64.8092 29
0 -3 -8 63.5718 64.2233 25
0 -3 -8 144.255 43.3926 24
0 3 -8 48.0441 56.3557 25
0 3 -9 75.3729 36.8337 32
0 -3 -9 100.796 32.7496 32
0 -3 9 36.2268 41.3525 27
0 -3 -9 50.8596 32.8779 26
0 3 -9 118.039 49.2998 12
0 3 -9 54.0607 44.1055 25
0 -3 -9 99.6198 38.631 15
0 3 -9 146.059 55.2538 15
0 3 -9 85.7834 49.3166 29
0 -3 -9 69.3256 47.508 29
0 -3 -9 60.1387 51.7309 5
0 3 -9 -7.18842 51.6193 5
0 -3 -10 339.511 38.6025 29
0 3 -10 240.661 41.076 29
0 3 -10 315.465 44.4784 15
0 3 -10 294.478 33.9125 26
0 -4 0 26621.9 1104.46 41
0 4 0 26071.6 1100.14 7
0 4 0 26711 1105.25 37
0 -4 1 288305 11593.7 6
0 4 -1 284606 11591.8 7
0 -4 -1 293149 11589.1 6
0 -4 -1 286295 11584 40
0 -4 -1 263250 11583.5 1
0 4 -1 278415 11584.4 1
0 -4 -2 281.118 47.0754 1
0 4 -2 354.501 48.2775 1
0 4 -2 261.904 58.7341 7
0 -4 2 267.284 53.4709 6
0 -4 -2 310.663 33.8661 6
0 -4 -2 316.271 30.5519 40
0 4 -2 369.959 55.2412 37
0 -4 3 19717.8 829.225 41
0 -4 -3 19282.7 825.594 1
0 4 -3 19459.7 827.111 1
0 -4 3 18676.3 820.396 6
0 4 -3 19460.2 827.062 37
0 4 4 11922.2 521.729 41
0 -4 4 11753.2 540.26 41
0 -4 -4 12504.5 543.381 1
0 4 -4 13115.5 547.672 1
0 4 -4 12350.5 544.409 7
0 -4 4 11434.2 525.676 6
0 4 -4 12221.2 537.615 37
0 4 -5 6593.23 322.598 37
0 4 -5 7076.23 340.822 1
0 -4 -5 6590.27 334.102 1
0 -4 5 6592.56 330.196 41
0 -4 -6 3821.4 170.855 33
0 -4 -6 3499.49 167.904 32
0 -4 -6 3969.33 168.991 30
0 4 -6 3554.92 172.509 13
0 -4 -6 3805.3 170.303 5
0 4 -6 4072 171.448 5
0 -4 -6 3926.8 169.979 29
0 -4 -6 3464.26 167.683 26
0 4 -6 4146.29 174.522 12
0 -4 -6 3831.93 171.955 12
0 -4 -6 3899 168.778 24
0 4 -6 3690.22 168.713 25
0 -4 -6 4030.76 170.722 25
0 4 -6 3679.56 175.253 11
0 -4 -6 3702.75 168.748 21
0 -4 -6 3955.95 170.062 20
0 -4 -6 3843.82 172.809 35
0 4 -6 3273.37 174.165 3
0 -4 -6 3458.13 173.982 3
0 -4 -6 3620.14 235.308 1
0 4 -6 3968.04 239.629 1
0 -4 6 3516.33 222.487 41
0 -4 -7 2188.44 109.379 29
0 4 -7 1790.89 111.332 13
0 -4 -7 1818.09 104.625 15
0 -4 -7 1963.84 110.461 5
0 4 -7 2014.51 110.944 5
0 4 -7 1961.05 105.723 25
0 -4 -7 2022.56 102.871 26
0 4 -7 2208.53 114.867 12
0 -4 -7 1989.89 110.127 12
0 4 -7 1900.08 117.715 11
0 -4 -7 2057.78 108.93 25
0 -4 -7 2140.4 103.821 24
0 -4 7 1588.2 146.756 41
0 -4 -7 2090.24 103.798 30
0 -4 -7 1891.35 107.525 34
0 -4 -7 1974.6 102.831 32
0 -4 -7 1938.56 108.404 33
0 4 -7 1653.75 106.809 3
0 4 7 1744.57 140.658 2
0 -4 7 1473.4 134.233 2
0 -4 -7 1782.27 106.512 3
0 -4 -7 2180.15 107.493 20
0 -4 -8 110.848 59.8016 20
0 -4 -8 50.0352 68.7484 34
0 -4 -8 76.5175 46.1265 30
0 -4 -8 13.1977 41.476 32
0 -4 -8 75.4561 42.3541 26
0 4 -8 80.8461 70.2946 12
0 -4 -8 74.9321 55.1874 12
0 -4 -8 94.489 47.6494 15
0 4 -8 95.7459 69.8663 29
0 -4 -8 105.876 62.8619 29
0 4 -8 -52.171 67.5297 5
0 -4 -8 35.1106 66.9243 5
0 -4 -8 29.495 46.8712 24
0 4 -8 83.3178 53.8267 25
0 -4 -8 90.8508 70.2233 25
0 -4 -9 1320.7 75.1882 34
0 -4 9 1111.49 73.8488 27
0 -4 -9 1348.42 76.8797 25
0 4 -9 1071.38 76.4497 12
0 -4 -9 1341.79 73.8778 29
0 4 -9 1421.19 76.0431 29
0 4 -9 1335.73 76.1513 5
0 -4 -9 1368.12 76.6362 5
0 -4 -9 1205.49 64.8186 24
0 4 -9 1017.31 67.8587 32
0 4 -10 268.566 47.7363 15
0 4 -10 274.766 36.3792 26
0 -4 -10 354.568 35.4704 29
0 4 -10 349.425 41.0616 29
0 5 0 61.4259 44.3119 37
0 -5 0 27.936 45.9216 6
0 5 0 54.4601 33.9999 7
0 -5 0 84.0054 44.8766 41
0 -5 1 903.916 70.7271 41
0 5 1 859.509 43.1954 2
0 -5 1 739.671 42.2379 2
0 5 1 1067.84 68.7239 37
0 -5 -1 948.088 64.4621 6
0 5 -1 1187.44 71.4971 7
0 -5 1 1020.52 75.1283 6
0 -5 -1 932.689 52.6681 40
0 -5 -2 7690.79 343.542 1
0 5 -2 7710.1 344.655 1
0 5 -2 7747.53 352.143 37
0 -5 2 8233.5 353.46 6
0 5 -2 8138.4 355.877 7
0 -5 -2 8168.15 340.847 6
0 -5 -2 7655.64 335.059 40
0 -5 3 17286 756.904 41
0 5 -3 17684.9 755.856 37
0 5 -3 17570.4 760.063 7
0 -5 3 16998.7 749.831 6
0 5 -3 18068.3 752.508 1
0 -5 -3 17177.1 749.957 1
0 5 4 4448.39 213.016 41
0 -5 4 4584.06 240.028 41
0 5 -4 5044.25 237.331 37
0 -5 4 4712.8 226.619 6
0 5 -4 4621.32 237.792 1
0 -5 -4 4465.57 233.907 1
0 -5 -5 1825.57 135.561 1
0 5 -5 1803.15 138.76 1
0 -5 5 1968.02 138.117 41
0 5 -5 1769.24 125.896 37
0 -5 -6 298.564 143.789 35
0 -5 -6 131.555 68.0173 33
0 -5 -6 206.336 141.694 34
0 -5 -6 169.989 124.768 30
0 -5 -6 99.7578 29.8109 32
0 5 -6 138.906 48.0678 5
0 -5 -6 124.828 44.0589 5
0 -5 -6 90.2874 45.3746 29
0 -5 -6 95.5059 25.7707 26
0 5 -6 222.617 146.052 12
0 -5 -6 109.302 43.5617 12
0 5 -6 162.224 50.6931 13
0 5 -6 91.0058 30.1124 25
0 -5 -6 289.127 130.924 24
0 -5 -6 104.013 84.9293 25
0 -5 6 144.248 37.7915 22
0 -5 -6 245.688 146.679 20
0 -5 -6 165.149 102.823 21
0 -5 6 59.282 99.5166 41
0 5 -6 -99.1649 157.64 11
0 5 6 104.801 81.1525 2
0 -5 6 97.6165 88.0387 2
0 5 -6 139.898 57.722 3
0 -5 -6 105.931 62.2732 3
0 -5 -7 1041.85 76.3174 25
0 -5 -7 1105.46 72.0399 24
0 -5 -7 1110.06 77.1629 12
0 5 -7 1012.89 84.139 12
0 5 -7 918.061 87.691 11
0 -5 -7 1117.3 78.0841 5
0 5 -7 956.148 77.306 5
0 -5 -7 1051.34 75.5841 20
0 -5 -7 934.647 70.9576 30
0 5 -7 864.616 78.7268 13
0 5 -7 864.392 70.1975 3
0 -5 -7 1117.3 73.1212 3
0 5 -7 1001.96 71.2005 25
0 -5 -7 1045.06 66.5428 26
0 -5 -7 906.983 67.222 32
0 -5 -7 975.027 73.2452 33
0 -5 -7 1150.57 75.0089 29
0 -5 -8 651.36 80.0754 34
0 5 -8 774.273 82.8714 29
0 -5 -8 639.616 73.8336 29
0 -5 -8 485.538 77.4218 5
0 5 -8 635.477 76.8089 5
0 -5 -8 484.412 76.4547 20
0 -5 -8 434.449 53.7979 32
0 -5 -8 592.289 65.7897 30
0 5 -8 540.142 62.7483 13
0 5 -8 660.127 91.6653 12
0 5 -8 566.696 62.8069 25
0 -5 -8 527.7 80.4821 25
0 -5 -8 724.247 68.5925 24
0 -5 -8 538.244 50.9977 26
0 -5 9 66.2611 46.05 27
0 5 -9 36.8985 47.9056 12
0 5 -9 108.024 35.8073 32
0 5 -9 70.48 43.8062 29
0 -5 -9 97.0164 41.0509 29
0 -5 -9 83.2054 45.0183 34
0 -5 -9 62.8235 33.0581 24
0 -5 -9 113.428 44.9523 25
0 5 -10 37.723 29.8307 26
0 6 0 129934 5148.93 37
0 -6 0 122629 5148.23 6
0 6 0 122725 5139.62 7
0 -6 0 122198 5146.21 41
0 6 1 6673.76 277.591 2
0 6 1 9141.67 307.921 37
0 6 -1 8178.94 304.531 7
0 -6 1 7933.94 309.145 6
0 -6 -1 8493.39 303.125 6
0 -6 -1 8314.69 292.249 40
0 -6 1 8141.09 307.022 41
0 6 -2 6189.95 287.474 1
0 -6 -2 6182.57 285.591 1
0 6 -2 6745.61 301.924 37
0 -6 -2 6828.66 289.264 6
0 6 -2 7062.46 305.052 7
0 -6 2 6801.49 303.715 6
0 -6 -2 6354.01 280.186 40
0 -6 2 6468.61 302.635 41
0 -6 3 10073.7 447.69 6
0 6 -3 10687.1 456.836 7
0 6 -3 9394.4 440.3 1
0 -6 -3 9537.76 439.574 1
0 6 -3 10580.9 452.562 37
0 -6 -4 -71.9456 57.5703 1
0 6 -4 15.5705 54.5889 1
0 -6 4 42.5639 49.7427 6
0 6 -4 6.3858 74.7811 7
0 -6 4 78.1231 67.3209 41
0 6 -4 78.9754 58.4573 37
0 6 -5 548.636 76.9695 37
0 -6 -5 515.315 81.1559 1
0 6 5 535.116 65.5026 2
0 6 -5 593.618 84.6542 1
0 -6 5 550.19 65.0751 2
0 -6 5 544.697 90.403 41
0 -6 -6 4496.5 203.092 35
0 -6 -6 4427.29 198.592 34
0 -6 -6 4353.74 199.852 33
0 -6 -6 4014.21 207.709 32
0 -6 -6 4603.68 198.861 30
0 6 -6 4198.92 210.498 13
0 -6 -6 4276.81 215.022 29
0 6 -6 4437.19 224.08 5
0 -6 -6 4268.9 221.487 5
0 -6 -6 4088.78 195.09 26
0 -6 -6 4495.43 204.833 25
0 -6 -6 4473.23 198.428 24
0 6 -6 4476.15 204.996 12
0 -6 -6 4157.86 217.356 12
0 -6 6 4372.42 226.649 22
0 -6 -6 4608.76 199.937 20
0 -6 -6 4636.06 198.943 21
0 -6 -6 4008.86 199.657 19
0 6 -6 3894.68 207.18 18
0 6 6 3968.74 226.805 2
0 -6 -6 3968.28 194.063 3
0 -6 6 3491.6 225.299 2
0 6 -6 3603.84 192.588 3
0 -6 6 3707.46 243.509 41
0 6 -6 4421.47 213.187 11
0 -6 -7 17.6382 48.4008 29
0 -6 -7 54.3105 50.9049 5
0 6 -7 61.1827 51.7085 5
0 -6 -7 93.7925 51.8511 24
0 -6 -7 60.0887 53.4294 25
0 6 -7 -98.4697 64.914 12
0 -6 -7 93.6378 52.8872 12
0 6 -7 2.23935 60.4884 13
0 -6 -7 60.1704 38.6155 26
0 -6 7 38.3554 54.7273 22
0 -6 -7 42.3743 52.7569 30
0 -6 -7 32.8055 42.2344 32
0 -6 -7 72.3949 56.3104 35
0 6 -7 36.6111 69.0915 11
0 -6 -7 35.3932 47.9198 33
0 -6 -7 40.1382 57.1367 34
0 -6 -7 56.721 56.0834 20
0 -6 -8 123.65 59.4168 20
0 -6 -8 149.56 56.712 30
0 6 -8 139.115 67.2195 5
0 -6 -8 -1.27479 65.9645 5
0 -6 -8 197.608 63.6018 29
0 6 -8 144.923 62.6249 29
0 -6 8 134.798 71.8996 27
0 6 -8 191.149 74.0177 13
0 6 -8 86.1785 70.2036 12
0 -6 -8 170.194 52.5358 32
0 -6 -8 88.0403 61.1355 25
0 -6 -8 78.9128 56.2657 24
0 -6 -9 695.222 49.5264 29
0 -6 -9 734.054 48.7992 24
0 -6 9 704.994 61.4603 27
0 -6 -9 782.408 55.1227 25
0 6 -9 719.271 66.6054 15
0 6 -9 658.776 60.5848 12
0 6 -9 706.663 53.2207 29
0 6 -9 589.112 48.7583 32
0 7 0 37.9127 50.6835 37
0 -7 0 97.8471 56.1615 6
0 7 0 10.9399 38.6652 7
0 7 1 2460.5 131.168 37
0 7 -1 2250.16 132.565 37
0 -7 -1 2282.36 114.75 40
0 -7 1 2237.62 133.21 41
0 -7 -1 2388.13 128.758 6
0 -7 1 2278.04 135.826 6
0 7 -1 2474.7 131.749 7
0 -7 2 708.893 46.4777 2
0 7 2 1010.63 76.7436 37
0 -7 -2 879.376 51.6498 40
0 7 -2 865.962 82.362 7
0 -7 -2 977.063 66.5452 6
0 -7 2 947.975 85.1642 6
0 -7 2 924.943 87.9166 41
0 7 -3 1369.01 105.325 37
0 -7 3 1519.98 108.223 6
0 7 -3 1428.86 114.375 7
0 -7 3 1183.28 77.2797 2
0 7 3 1629.78 81.7867 2
0 -7 4 3205.66 180.986 41
0 7 4 2970.62 148.356 2
0 -7 4 2568.16 145.919 2
0 7 -4 3074.99 173.1 37
0 -7 4 2866.12 167.113 6
0 7 -4 2857.91 181.757 7
0 7 -5 1436.93 88.8675 11
0 -7 -5 1604.37 81.4566 21
0 7 -5 1791.56 88.2453 12
0 -7 -5 1731.24 82.7693 30
0 -7 5 1365.16 101.881 2
0 7 -5 1676.02 127.071 37
0 -7 5 1437.13 133.414 41
0 -7 -6 203.048 67.3936 35
0 -7 -6 215.565 71.2269 32
0 -7 -6 177.953 67.0597 30
0 -7 -6 207.207 57.5664 29
0 7 -6 187.638 103.379 13
0 7 -6 61.298 77.3218 12
0 -7 -6 223.794 77.6852 34
0 -7 -6 140.849 91.8843 33
0 -7 -6 195.332 79.3422 25
0 -7 -6 218.499 64.3959 24
0 -7 6 298.18 131.809 22
0 -7 -6 264.633 68.0876 21
0 -7 -6 214.691 55.6639 19
0 7 -6 301.582 72.4346 18
0 -7 -6 114.128 39.5787 3
0 -7 6 102.587 93.397 41
0 7 -7 2691.28 156.267 11
0 7 -7 2902.21 152.282 12
0 -7 -7 2750.27 140.83 5
0 -7 -7 3320.94 145.625 24
0 -7 -7 3081.68 143.149 25
0 -7 7 2808.07 148.604 22
0 -7 -7 2772.41 142.929 33
0 -7 -7 2903.04 139.482 32
0 -7 -7 3025 144.778 30
0 7 -7 2948.11 153.473 13
0 -7 -7 2936.7 147.716 35
0 -7 -7 3051.45 145.099 34
0 -7 -7 3030.87 140.686 29
0 -7 -7 3279.28 146.979 20
0 -7 -7 3010.95 145.203 21
0 -7 -8 897.251 66.4767 24
0 7 -8 830.373 76.2666 12
0 7 -8 734.094 74.3912 13
0 7 -8 848.736 65.3151 5
0 -7 -8 792.048 64.6344 5
0 -7 -8 663.228 58.1302 32
0 7 -8 803.51 64.6029 29
0 -7 -8 932.207 68.1223 34
0 -7 8 889.697 81.9274 27
0 -7 -8 931.269 65.322 25
0 -7 -8 945.92 65.6868 30
0 -7 -8 862.064 62.9202 29
0 -7 -8 893.913 69.1271 20
0 -7 -9 275.684 45.1548 25
0 -7 -9 250.381 44.7367 24
0 7 -9 260.022 43.2431 32
0 7 -9 335.789 71.8999 15
0 -7 9 294.339 64.1027 27
0 7 -9 308.62 61.4405 12
0 7 -9 241.15 43.3135 29
0 8 0 191890 7744.09 37
0 -8 0 181668 7742.08 6
0 -8 -1 14815.5 637.645 6
0 8 -1 14747.5 636.728 7
0 -8 1 14330 640.7 41
0 -8 -1 14077.1 623.884 40
0 8 -1 14579 642.268 37
0 8 1 15867.5 641.535 37
0 -8 2 29714.2 1230.03 6
0 8 -2 28669.8 1225.14 7
0 -8 -2 28714.9 1213.62 6
0 -8 2 28669.4 1226.61 41
0 -8 -2 26979.7 1199.96 40
0 8 2 32725.5 1224.61 37
0 -8 3 95.7464 68.9083 41
0 8 3 -13.7305 49.7948 37
0 8 -3 -29.6726 62.2304 37
0 -8 3 -17.1755 65.2799 6
0 8 -3 -42.6688 75.1516 7
0 8 -4 879.507 94.1289 37
0 8 4 860.726 78.5973 37
0 -8 4 840.008 89.1351 6
0 8 -5 84.1265 36.0933 18
0 -8 -5 58.5322 30.4991 34
0 -8 -5 35.0196 25.084 32
0 -8 -5 42.1885 28.8692 33
0 -8 5 69.9095 69.9994 22
0 -8 -5 57.7669 51.6364 20
0 -8 5 -61.0759 108.045 41
0 8 -5 85.326 79.1812 37
0 8 -5 75.6332 87.191 13
0 8 -5 53.7614 113.591 11
0 -8 -5 29.2469 27.051 19
0 8 -6 28.6768 65.7721 13
0 8 -6 54.3779 64.8625 12
0 -8 -6 145.698 56.5488 30
0 -8 -6 137.392 49.8842 33
0 -8 -6 146.224 52.1609 34
0 -8 -6 61.7061 45.4814 32
0 -8 -6 119.877 51.9434 25
0 -8 -6 170.71 55.9579 24
0 -8 6 58.4138 65.3779 22
0 -8 -6 68.805 56.0148 20
0 -8 -6 77.224 55.4242 21
0 -8 6 48.631 80.2955 41
0 8 -6 82.172 73.7445 37
0 8 -6 221.578 60.764 18
0 -8 -6 213.318 50.7216 19
0 -8 -7 923.583 61.8468 29
0 -8 -7 950.315 74.0631 30
0 -8 -7 1032.74 75.7877 24
0 -8 -7 975.955 65.7615 25
0 8 -7 971.908 86.6317 12
0 8 -7 804.964 83.4895 13
0 -8 7 815.173 89.7904 27
0 -8 7 828.078 81.3207 22
0 8 -7 826.235 94.8895 11
0 -8 -7 959.344 68.3511 33
0 -8 -7 802.524 61.9796 32
0 -8 -7 939.884 79.5158 35
0 -8 -7 1058.43 73.5907 34
0 8 -7 882.869 70.5174 18
0 -8 -7 859.248 60.426 19
0 -8 -7 932.501 74.3669 21
0 -8 8 61.6958 63.383 27
0 8 -8 38.7898 54.2399 13
0 8 -8 111.881 57.7411 12
0 -8 8 114.198 47.6164 22
0 -8 -8 124.81 34.905 32
0 -8 -8 110.944 37.3755 29
0 8 -8 28.4874 41.7758 29
0 -8 -8 114.336 47.8553 24
0 -8 -8 112.008 40.8744 25
0 -8 -8 116.334 51.9541 20
0 -8 -8 49.7393 47.1359 34
0 -8 -8 67.602 47.3366 30
0 -8 9 1533.81 98.9884 27
0 8 -9 1182.92 72.3449 29
0 8 -9 1482.11 89.5647 15
0 8 -9 1272.85 78.7546 32
0 8 -9 1362.55 89.4251 12
0 9 0 69.4631 58.9442 37
0 -9 0 29.3241 56.8523 6
0 -9 0 37.9441 40.5273 40
0 9 1 48.8842 52.4575 37
0 9 -1 -10.4175 57.2898 37
0 -9 1 30.5795 57.0957 41
0 9 -1 -33.4657 51.0276 7
0 -9 -1 22.7249 52.9749 6
0 -9 -1 27.5006 29.7641 40
0 -9 2 174.339 71.068 41
0 9 2 170.298 56.7297 37
0 9 -2 175.329 64.3298 7
0 -9 -2 164.613 47.7825 6
0 -9 2 159.533 75.1576 6
0 -9 3 2254.73 151.243 41
0 9 -3 2145.67 147.261 37
0 9 3 2246.41 138.157 37
0 9 -3 2195.79 153.362 7
0 -9 3 2370.96 150.938 6
0 9 4 2191.39 136.769 37
0 9 -4 2089.58 148.584 37
0 -9 4 1995.44 146.788 6
0 -9 -5 174.772 69.4754 33
0 -9 -5 255.769 83.1611 32
0 -9 -5 198.734 85.4049 34
0 9 -5 141.317 78.806 18
0 -9 -5 143.63 69.2669 24
0 -9 5 218.868 89.7844 22
0 -9 -5 172.153 66.7742 20
0 -9 5 46.4877 83.5364 41
0 -9 -5 153.063 71.5031 30
0 9 -5 108.209 74.5469 37
0 9 -5 249.788 97.3396 11
0 -9 -5 139.312 77.191 19
0 -9 6 319.488 74.4377 27
0 9 -6 193.458 70.8571 13
0 -9 6 202.677 71.4151 22
0 9 -6 233.367 74.9714 11
0 9 -6 292.145 62.5954 18
0 -9 -6 229.948 58.3243 20
0 -9 -6 209.47 48.6129 19
0 -9 -6 239.628 46.2521 32
0 -9 -6 289.522 53.3836 34
0 -9 -6 324.686 51.4162 33
0 9 -7 8214.43 385.084 29
0 -9 7 10103.8 405.118 27
0 -9 -7 8979.51 384.858 25
0 9 -7 9388.9 399.587 12
0 -9 7 9179.08 397.223 22
0 -9 -7 8175.74 384.709 19
0 9 -7 8693.62 392.059 18
0 9 -7 9462.73 401.841 13
0 -9 -7 9435.35 392.545 20
0 -9 -7 9569.14 392.59 21
0 -9 -7 9573.08 395.733 35
0 -9 -7 9347.27 390.216 34
0 -9 -7 10225.9 393.428 24
0 -9 -7 8509.62 385.527 32
0 -9 -7 8860.04 389.138 33
0 -9 -7 9561 392.724 30
0 -9 8 432.32 53.0317 22
0 -9 -8 509.241 52.4342 24
0 -9 -8 611.444 54.1894 30
0 9 -8 378.368 60.2726 12
0 9 -8 420.756 59.7626 13
0 -9 8 596.445 68.3847 27
0 -9 -8 434.724 50.1113 34
0 9 -9 138.081 40.9543 15
0 9 -9 62.267 29.6938 32
0 9 -9 162.267 43.8261 12
0 -9 9 132.112 49.0726 27
0 -10 0 4954.68 256.917 6
0 -10 0 4808.16 239.032 40
0 10 0 5441.31 260.283 37
0 -10 -1 6659.47 310.624 6
0 -10 -1 6127.86 289.038 40
0 10 -1 6298.33 315.57 37
0 10 1 6849.5 315.179 37
0 10 2 11559.2 506.562 37
0 -10 -2 10955.1 496.396 6
0 -10 2 11410.9 516.416 6
0 -10 2 10494.6 510.373 41
0 10 -3 -7.57736 69.4876 37
0 10 3 75.5694 52.2753 37
0 -10 3 -83.7898 71.9704 41
0 -10 3 73.7829 70.4664 6
0 10 -4 4971.92 286.452 37
0 10 4 4829.77 259.301 37
0 -10 -4 5280.98 236.954 35
0 -10 -4 4946.78 221.831 32
0 -10 -4 5360.53 223.823 33
0 -10 -4 5120.26 222.668 30
0 10 -4 5324.42 253.047 13
0 -10 4 4732.51 275.379 6
0 -10 -4 5340.53 222.896 28
0 -10 4 4953.8 233.248 27
0 -10 -4 5025.32 221.954 24
0 10 -4 5266.61 248.588 12
0 -10 -4 5065.95 222.241 23
0 -10 4 4863.86 255.598 22
0 -10 -4 5253.26 236.037 21
0 -10 -4 4827.38 220.567 20
0 -10 -4 4923.39 222.551 16
0 10 -4 5417.49 247.178 18
0 -10 -4 5066.96 224.626 19
0 -10 4 4263.92 283.908 41
0 10 -4 4969.63 233.698 11
0 -10 -5 16620.8 669.186 30
0 -10 -5 15427.4 668.813 28
0 -10 5 16185.9 676.849 27
0 -10 -5 16233.4 668.495 24
0 10 -5 13935.4 718.493 37
0 -10 -5 15451.6 668.896 23
0 -10 5 16144.1 677.786 22
0 10 -5 15600 677.873 11
0 -10 -5 16173.5 669.83 34
0 -10 -5 15943.7 669.221 33
0 -10 -5 15302 668.139 32
0 10 -5 15754 677.309 13
0 -10 -5 15563.6 668.439 21
0 -10 -5 16315.8 667.986 20
0 10 -5 15708 675.842 18
0 -10 -5 15675.9 669.614 19
0 -10 -6 95.6065 54.3049 24
0 -10 6 158.811 72.7812 22
0 10 -6 167.439 73.6681 11
0 -10 -6 82.4942 43.0214 32
0 -10 -6 136.991 47.6002 33
0 -10 -6 76.9937 47.3522 34
0 -10 -6 116.338 46.5939 19
0 10 -6 99.7253 71.2505 13
0 -10 -6 57.4931 54.5313 20
0 10 -6 126.357 62.83 18
0 -10 7 1300.79 103.626 27
0 -10 7 1394.66 99.1716 22
0 -10 -7 1390.05 82.5213 34
0 10 -7 1289.18 95.8043 18
0 -10 -7 1238.53 80.9533 19
0 -10 -7 1465.72 85.916 20
0 -10 -7 1365.14 85.3016 21
0 10 -7 1414.23 99.331 13
0 -10 -7 1148.44 80.705 32
0 -10 -7 1343.54 82.2905 33
0 -10 -7 1502.58 86.807 30
0 10 -7 1359.94 95.8764 12
0 10 -7 1156.19 102.825 11
0 -10 -8 22.7796 45.1999 20
0 -10 -8 34.633 45.0741 24
0 -10 8 82.776 44.7106 22
0 -10 8 95.1436 62.2773 27
0 -10 -8 57.8458 38.0476 34
0 10 -8 34.4431 54.9714 12
0 10 -8 51.4766 54.6205 13
0 -10 9 149.707 46.6992 27
0 10 -9 139.369 38.8575 12
0 11 0 54.1013 59.3342 37
0 -11 0 13.293 38.5514 40
0 -11 0 -19.7159 62.9869 6
0 11 -1 519.406 84.2322 37
0 11 1 547.754 81.3457 37
0 -11 -1 431.807 72.9957 6
0 -11 1 555.089 69.7861 40
0 -11 2 6142.87 315.543 41
0 -11 -2 6038.17 297.6 6
0 -11 2 6030.45 317.634 6
0 11 2 6343.07 308.155 37
0 -11 -3 2153.47 101.742 35
0 -11 -3 2053.3 100.004 33
0 -11 -3 1833.95 97.7088 32
0 -11 -3 2017.51 98.0146 31
0 11 -3 2033.61 106.017 13
0 -11 -3 2003.1 99.5638 28
0 -11 3 2015.57 104.405 27
0 -11 3 1903.82 159.771 6
0 -11 3 2088.67 107.045 22
0 -11 -3 2172.34 99.6401 23
0 -11 -3 2067.59 98.7984 21
0 -11 3 1693.16 154.617 41
0 11 -3 1780.79 156.21 37
0 -11 -3 1914.92 97.2091 36
0 11 3 1935.95 136.508 37
0 11 -3 1897.86 106.878 18
0 -11 -3 2187.65 101.465 19
0 -11 -3 2096.05 100.082 16
0 11 -4 8902.61 465.084 37
0 11 4 9045.65 449.629 37
0 -11 -4 10139.7 425.286 35
0 -11 -4 9261.66 411.101 32
0 -11 -4 10075.3 413.696 33
0 -11 -4 9808.65 411.828 30
0 -11 -4 9180.32 415.872 31
0 11 -4 9780.19 435.789 13
0 -11 4 8519.88 459.549 6
0 -11 -4 9926.13 414.563 28
0 -11 4 9119.06 424.509 27
0 -11 -4 9565.33 410.706 24
0 11 -4 10759.6 437.204 12
0 -11 4 9555.32 440.14 22
0 -11 -4 9636.87 412.44 23
0 -11 -4 9572.89 420.593 21
0 -11 -4 9499.86 411.147 20
0 -11 4 8878.66 468.619 41
0 -11 -4 9572.6 412.894 16
0 11 -4 9143.58 421.076 11
0 -11 -4 9733.16 416.399 19
0 -11 -5 87.0648 45.6392 32
0 -11 -5 136.184 43.2868 34
0 -11 -5 185.879 48.4333 33
0 -11 -5 135.685 42.0397 28
0 -11 5 182.976 69.3147 27
0 -11 -5 111.264 52.6223 24
0 -11 -5 190.78 42.4404 16
0 -11 5 171.068 72.6202 22
0 -11 -5 176.331 43.1216 23
0 11 -5 165.535 72.5897 11
0 -11 -5 136.395 50.3287 19
0 11 -5 141.3 68.0117 18
0 -11 -5 179.012 54.9543 21
0 -11 -5 167.632 50.5171 20
0 11 -5 91.8263 70.7084 13
0 -11 -5 91.3503 54.9057 30
0 -11 -5 185.734 56.4502 35
0 -11 -6 2496.92 118.374 34
0 11 -6 2419.14 143.684 11
0 -11 -6 2763.4 128.239 30
0 11 -6 2361.82 132.616 18
0 -11 -6 2312.95 120.745 19
0 -11 -6 2491.37 123.156 20
0 -11 6 2227.64 139.092 22
0 -11 -6 2634.69 126.115 24
0 -11 -6 2292.12 120.191 33
0 -11 -6 2329.53 117.94 32
0 -11 7 53.1584 59.7647 22
0 -11 -7 165.57 41.1652 34
0 -11 -7 124.577 36.4453 32
0 -11 -7 77.3166 39.9978 33
0 -11 -7 101.451 48.1511 20
0 11 -7 70.8009 54.2879 18
0 -11 -7 127.448 36.4628 19
0 11 -7 115.208 63.6669 13
0 -11 8 1553.89 90.0183 22
0 11 -8 1723.24 107.086 13
0 11 -8 1448.28 87.1403 15
0 11 -8 1539.68 107.006 12
0 -11 8 1658.29 116.726 27
0 -12 0 2878.57 165.737 40
0 -12 0 3491.54 195.442 6
0 12 0 3176.71 194.307 37
0 -12 1 8970.78 452.901 6
0 -12 -1 8892.08 441.55 6
0 -12 -1 9655.36 402.978 19
0 12 1 9253.26 449.294 37
0 12 -1 9469.1 456.244 37
0 -12 1 9347.65 436.198 40
0 -12 2 3145.89 145.773 31
0 -12 -2 3191.71 146.713 31
0 12 -2 3007.98 149.416 13
0 -12 2 3218.9 149.319 27
0 -12 -2 3233.17 146.779 33
0 -12 2 3351.32 223.399 6
0 -12 -2 2995.2 178.649 6
0 -12 2 3140.13 152.157 22
0 -12 2 2877.21 143.642 36
0 12 2 3178.1 194.364 37
0 -12 -2 3426.51 146.933 36
0 -12 -2 3522.02 149.546 35
0 12 -2 3290.5 153.735 18
0 -12 -2 3253.67 147.716 16
0 -12 -2 2976.04 143.68 21
0 -12 -3 2772.62 147.761 35
0 -12 -3 2871.29 146.426 33
0 -12 -3 2643.37 145.444 32
0 -12 -3 2695.55 149.289 31
0 -12 -3 2834.94 159.615 30
0 12 -3 3064.64 160.561 13
0 -12 -3 2894.81 152.616 28
0 -12 3 2897.1 161.851 27
0 12 -3 2886.65 161.296 18
0 -12 -3 3057.24 148.542 19
0 -12 -3 2776.66 157.746 24
0 -12 3 3009.02 162.394 22
0 -12 -3 2821.2 142.364 23
0 -12 -3 2758.53 141.207 21
0 -12 -3 2609.53 143.822 16
0 -12 3 2362.56 187.668 41
0 12 -3 2340.45 183.767 37
0 12 3 2533.72 172.378 37
0 -12 -3 2787.92 147.676 36
0 -12 3 2710.52 190.295 6
0 12 -4 611.139 99.54 37
0 -12 -4 702.942 70.8224 35
0 -12 -4 697.357 62.3334 33
0 -12 -4 684.57 61.6845 32
0 -12 -4 701.86 63.2036 30
0 -12 -4 802.191 61.2481 31
0 -12 4 661.752 102.494 6
0 -12 -4 622.539 60.846 28
0 -12 4 714.956 77.8872 27
0 -12 -4 684.504 60.756 24
0 12 -4 807.663 82.9282 12
0 12 -4 783.538 82.8434 13
0 -12 -4 691.8 62.6784 23
0 -12 -4 694.687 62.0328 20
0 -12 -4 758.246 65.7009 21
0 -12 -4 822.982 66.7967 19
0 -12 4 699.29 108.001 41
0 -12 -4 730.852 62.7739 16
0 12 -4 821.256 79.1623 11
0 -12 -5 1529.1 88.7117 32
0 -12 -5 1598.34 91.73 33
0 -12 -5 1497.36 86.5033 28
0 -12 5 1734.64 107.151 27
0 12 -5 1676.06 107.289 12
0 12 -5 1572.16 111.586 13
0 -12 -5 1640.88 91.3241 24
0 -12 -5 1695.14 88.6872 23
0 -12 5 1675 112.796 22
0 12 -5 1694.77 110.485 11
0 -12 -5 1655.11 89.0884 20
0 -12 -5 1670.07 96.1416 21
0 -12 -5 1616.7 92.8555 30
0 -12 -5 1548.12 87.0889 16
0 -12 -5 1699.29 99.4027 35
0 -12 -5 1498.46 92.6856 19
0 12 -5 1773.64 109.168 18
0 -12 6 59.9027 80.4301 27
0 12 -6 51.1648 79.8755 13
0 12 -6 -9.14946 84.0752 11
0 -12 -6 74.3172 56.7715 33
0 -12 -6 136.741 51.3383 32
0 -12 -6 31.6868 59.8713 24
0 -12 -6 98.1271 62.5255 30
0 12 -6 63.9048 77.4918 18
0 -12 -6 24.5962 59.8709 19
0 -12 6 45.4259 85.3429 22
0 -12 -6 24.4837 61.7766 20
0 -12 -6 23.0787 62.3352 21
0 -12 -6 63.3228 45.1231 34
0 -12 -7 43.285 43.873 24
0 -12 7 -55.7708 57.1143 22
0 -12 -7 35.3642 33.3326 33
0 -12 -7 83.8451 46.8603 30
0 12 -7 124.008 61.5362 13
0 -12 -7 85.3295 32.4346 34
0 -12 -7 76.7622 42.0051 20
0 12 -7 12.3639 49.4888 18
0 12 -8 88.3376 47.4553 12
0 12 -8 104.544 51.962 13
0 -12 8 37.1379 43.7188 22
0 -12 8 -62.224 52.7804 27
0 -13 0 1.7539 149.124 31
0 -13 0 13.6245 146.874 36
0 -13 0 174.085 151.94 16
0 -13 0 53.6471 34.3954 22
0 -13 0 89.2319 112.91 23
0 -13 0 -8.1486 102.593 6
0 13 0 -25.789 85.2537 37
0 -13 1 25029.4 1068.2 6
0 -13 -1 24608.5 1059.54 6
0 -13 -1 23479.9 1008.22 21
0 -13 1 22945.4 1008.74 23
0 -13 1 24572.3 1020.64 22
0 -13 -1 24591.2 1012.44 23
0 -13 1 22957.9 1043.17 40
0 -13 1 24515.8 1016.72 31
0 -13 -1 24799.7 1019.89 35
0 13 1 23544 1060.66 37
0 -13 1 24153.8 1016.36 36
0 13 -1 23027.7 1064.76 37
0 13 -1 25523.2 1022.28 18
0 -13 -2 437.049 67.3497 33
0 -13 2 263.846 65.6372 31
0 -13 -2 302.997 94.935 31
0 -13 -2 351.65 107.938 16
0 -13 2 366.733 100.772 27
0 -13 2 211.102 97.7696 6
0 13 -2 393.311 85.304 13
0 -13 2 352.655 102.807 22
0 -13 2 238.042 68.0393 40
0 -13 -2 552.683 103.448 35
0 -13 -2 321.233 92.674 36
0 -13 -2 364.859 66.346 21
0 13 -2 332.748 108.85 18
0 13 2 245.794 74.7994 37
0 -13 -3 6923.96 291.292 35
0 -13 -3 6285.46 286.786 33
0 -13 -3 6460.54 286.725 30
0 -13 -3 7074.63 288.424 31
0 13 -3 6289.4 294.708 13
0 -13 -3 6463.41 287.56 28
0 -13 3 6477.16 292.562 27
0 -13 3 5874.82 341.38 6
0 -13 -3 6089.86 285.131 24
0 -13 3 6512.61 296.667 22
0 -13 -3 6738.16 288.661 23
0 -13 -3 6710.47 287.13 21
0 -13 3 6232.15 332.494 40
0 13 3 5548.55 326.065 37
0 -13 -3 6631.49 287.009 36
0 13 -3 5573.29 341.322 37
0 -13 -3 6787.57 289.269 16
0 13 -3 6952.6 299.19 18
0 -13 -3 6586.84 289.772 19
0 -13 -4 242.551 49.9583 32
0 -13 -4 205.732 49.0769 33
0 -13 -4 181.433 48.5319 28
0 -13 -4 226.831 50.2475 16
0 -13 4 252.217 65.5969 27
0 13 -4 209.897 70.6239 13
0 13 -4 316.458 70.9254 12
0 -13 -4 328.435 48.8892 30
0 -13 -4 209.288 44.0769 31
0 -13 -4 273.07 46.2603 24
0 -13 -4 222.83 53.5877 23
0 13 -4 298.637 64.1515 11
0 -13 -4 229.128 56.5146 19
0 -13 -4 269.386 61.9018 35
0 13 -4 207.912 73.9634 18
0 -13 -4 260.439 57.1224 21
0 -13 -5 764.132 63.0127 33
0 -13 -5 771.726 61.6948 32
0 -13 5 987.587 89.1247 27
0 13 -5 825.564 97.8113 13
0 13 -5 826.292 91.7106 12
0 -13 -5 692.303 56.6235 28
0 -13 -5 814.648 61.7811 23
0 -13 -5 863.11 64.634 24
0 -13 5 783.673 100.516 22
0 13 -5 823.523 85.2881 11
0 -13 -5 817.33 58.6997 20
0 -13 -5 1010.23 78.7286 21
0 -13 -5 862.253 79.6324 35
0 -13 -5 750.201 66.3499 30
0 -13 -5 818.293 59.74 16
0 13 -5 757.986 95.9021 18
0 -13 -5 777.139 68.6698 19
0 -13 6 -15.8518 64.5486 27
0 13 -6 12.7761 68.5985 13
0 -13 -6 -37.5516 46.9129 30
0 -13 -6 80.355 51.7029 35
0 -13 6 132.693 69.3873 22
0 -13 -6 54.8959 51.6207 21
0 -13 -6 23.2738 41.357 20
0 -13 -6 58.4428 39.8954 33
0 -13 -6 21.815 44.9342 24
0 -13 -6 12.9719 42.0622 19
0 13 -6 33.5568 61.9269 18
0 -13 7 17.7671 64.3778 27
0 -13 7 68.4861 61.8233 22
0 13 -7 155.872 52.5686 18
0 13 -8 785.546 56.8517 13
0 13 -8 613.906 51.5418 12
0 -14 0 9696 403.455 35
0 -14 0 9428.5 400.75 31
0 -14 0 9355.38 399.029 23
0 -14 0 9317.34 401.544 16
0 14 0 8067.72 450.94 37
0 -14 0 9164.83 399.823 36
0 -14 0 8911.3 404.268 22
0 -14 0 8613.29 452.92 6
0 14 -1 7121.21 310.666 18
0 -14 1 6476.16 300.875 23
0 -14 1 6841.74 310.06 22
0 -14 -1 7054.77 302.741 23
0 -14 -1 6896.13 302.525 21
0 -14 -1 7189.19 305.786 35
0 -14 1 6814.54 302.981 31
0 -14 1 7053.23 360.678 6
0 -14 -1 6744.18 353.249 6
0 -14 1 6887.19 302.421 36
0 14 -1 6588.64 360.524 37
0 14 1 6277.28 350.497 37
0 -14 2 37.7781 50.3695 31
0 -14 -2 -12.8452 53.6838 31
0 -14 -2 21.1572 48.3401 33
0 -14 -2 62.3938 53.8479 16
0 -14 2 17.4229 56.5479 27
0 14 -2 4.1037 55.0075 13
0 -14 2 -38.3747 79.8144 6
0 -14 -2 84.2072 54.1488 23
0 -14 2 16.3951 65.4725 22
0 -14 -2 2.97073 49.3167 21
0 14 -2 -14.6597 65.1159 18
0 -14 2 29.1589 59.2142 40
0 14 2 -33.5805 65.1147 37
0 -14 -2 35.7461 58.7808 35
0 -14 -2 -14.2607 50.9135 36
0 -14 -3 3.45758 49.2867 28
0 -14 -3 81.581 51.6984 16
0 -14 3 64.2342 57.5639 27
0 -14 -3 94.977 49.3837 31
0 14 -3 102.582 61.4558 13
0 -14 3 43.546 67.353 22
0 -14 -3 125.396 53.6835 23
0 -14 -3 77.8993 56.1195 19
0 -14 -3 12.284 51.2579 21
0 14 -3 89.0782 69.1143 18
0 -14 -3 25.9111 58.9791 35
0 -14 -3 146.224 51.2884 33
0 -14 4 882.209 79.3196 27
0 14 -4 824.175 75.5357 11
0 14 -4 893.501 88.373 12
0 14 -4 951.978 88.3279 13
0 -14 -4 853.673 64.312 28
0 -14 -4 871.618 61.9985 30
0 -14 -4 1044.79 64.1185 31
0 -14 -4 798.098 66.5006 33
0 -14 -4 977.006 72.7575 21
0 -14 -4 941.596 74.3283 19
0 -14 -4 970.633 76.5781 35
0 -14 -4 865.67 68.3327 16
0 14 -4 778.825 89.9061 18
0 -14 -4 1036.7 70.539 23
0 -14 -5 -26.4246 48.5845 33
0 14 -5 75.8849 66.057 12
0 14 -5 60.6461 71.2941 13
0 -14 -5 19.5039 46.8859 28
0 -14 -5 107.046 50.8459 23
0 -14 5 31.057 74.7329 22
0 14 -5 82.1426 72.1334 11
0 -14 -5 71.1603 52.6769 19
0 -14 -5 26.2385 54.6788 35
0 -14 5 146.804 65.9774 27
0 -14 -5 89.9481 52.5714 16
0 -14 -5 74.7743 54.9892 21
0 -14 -5 20.44 51.615 30
0 14 -6 70.41 62.6837 13
0 14 -6 -7.44129 55.2443 12
0 14 -6 54.1068 57.8742 18
0 -14 -6 148.608 47.3477 35
0 -14 6 34.9365 55.2835 27
0 -14 -6 91.3905 46.7754 21
0 -14 6 121.953 61.103 22
0 -14 -6 49.4978 40.5735 30
0 -14 -6 50.8893 33.2386 33
0 14 -7 293.009 66.6008 18
0 -14 7 282.195 64.7152 27
0 14 -7 347.481 69.3346 13
0 -14 7 376.997 66.1838 22
0 -15 0 63.5214 49.6265 23
0 -15 0 74.0623 53.0683 22
0 -15 0 32.0395 56.3147 31
0 -15 0 50.2257 59.3074 35
0 15 -1 3909.45 184.614 18
0 -15 1 3976.44 181.664 31
0 -15 1 3614.85 175.833 23
0 -15 -1 4072.7 180.856 23
0 -15 1 3772.85 184.916 22
0 -15 -1 4082.11 184.229 35
0 -15 -1 3678.02 174.815 21
0 -15 -2 9537.45 403.201 31
0 -15 2 8967.42 400.704 31
0 -15 -2 9382.93 402.319 23
0 -15 -2 9180.88 402.424 28
0 -15 2 9033.91 407.327 22
0 -15 -2 9445.56 399.033 21
0 -15 -2 9982.1 404.879 35
0 -15 -2 9187.01 403.457 16
0 -15 -2 9056.69 401.026 33
0 15 -2 9420.65 408.637 18
0 -15 -3 1755.73 94.7733 31
0 15 -3 1728.68 102.222 13
0 -15 3 1536.36 95.9756 27
0 -15 -3 1613.64 93.0189 28
0 -15 -3 1588.32 95.7824 23
0 -15 3 1652.31 108.797 22
0 -15 -3 1601.42 92.8856 21
0 -15 -3 1663.11 100.463 35
0 -15 -3 1528.58 94.4821 16
0 -15 -3 1545.01 91.5102 33
0 15 -3 1678.4 110.304 18
0 -15 -4 3451.55 158.279 31
0 -15 -4 3099.01 152.045 30
0 15 -4 3323.26 174.244 13
0 -15 -4 3402.33 161.558 23
0 -15 4 3508.67 174.868 22
0 -15 -4 3649.51 161.637 21
0 -15 -4 3624.1 164.94 35
0 -15 -4 3417.8 162.415 16
0 -15 -4 3155.13 158.647 28
0 -15 -4 3184.23 159.819 33
0 15 -4 3635.76 176.061 18
0 -15 4 3232.99 169.812 27
0 15 -4 3539.7 171.005 12
0 -15 -5 224.115 37.8256 30
0 -15 -5 213.343 50.2837 35
0 -15 5 170.141 54.6634 27
0 -15 -5 200.128 49.4547 21
0 -15 -5 145.963 40.1117 23
0 -15 -5 140.195 37.6991 33
0 15 -5 169.473 60.2387 12
0 15 -5 182.096 64.3615 13
0 15 -6 586.962 76.9023 18
0 -15 -6 500.262 59.4725 21
0 -15 6 556.577 65.749 27
0 15 -6 556.886 73.3396 12
0 15 -6 516.496 78.6253 13
0 -15 -6 517.911 58.3549 35
0 -15 6 417.197 78.0447 22
0 -15 7 139.674 48.2828 22
0 15 -7 67.0115 53.1632 13
0 -15 7 98.3775 43.8393 27
0 -16 0 1467.99 86.4521 23
0 -16 0 1304.18 92.3265 35
0 -16 0 1444.59 86.1873 22
0 -16 0 1388.12 90.0344 31
0 -16 -1 2438.01 122.873 21
0 -16 1 2688.21 131.964 31
0 -16 1 2479.81 133.555 35
0 -16 -1 2570.19 133.91 35
0 -16 1 2635.85 134.053 22
0 -16 1 2671.81 125.836 23
0 -16 -1 2739.83 132.631 23
0 -16 -1 2480.21 130.175 33
0 16 -1 2567.98 132.172 18
0 -16 2 1060.64 75.7747 31
0 -16 -2 1136.49 87.0873 31
0 -16 -2 1107.58 87.29 23
0 -16 2 1075.49 90.1571 22
0 -16 -2 1023.36 71.373 21
0 -16 -2 966.558 86.8269 35
0 -16 -2 1071.24 88.872 16
0 -16 -2 1107.54 81.7595 28
0 -16 -2 1109.18 77.2614 33
0 16 -2 1108.8 91.0446 18
0 16 -3 505.195 78.7263 12
0 16 -3 593.567 79.516 13
0 -16 3 455.616 68.7154 27
0 -16 -3 534.196 63.7469 21
0 -16 -3 523.627 67.1283 35
0 -16 -3 613.886 63.8614 31
0 -16 -3 521.085 64.389 28
0 -16 -3 510.551 63.4072 33
0 -16 -3 584.407 65.4949 16
0 16 -3 582.954 82.1457 18
0 -16 3 561.705 80.9519 22
0 -16 -3 570.172 66.1391 23
0 -16 -4 99.6228 46.1803 23
0 -16 4 62.7145 63.7159 22
0 -16 -4 35.1372 44.3544 21
0 -16 -4 71.5581 49.1669 35
0 16 -4 50.2948 63.5712 18
0 -16 4 -13.2597 47.6232 27
0 16 -4 41.8218 59.9432 12
0 16 -4 73.5921 56.4457 13
0 -16 -4 -6.97985 38.3843 33
0 -16 -4 1.1194 36.8936 28
0 16 -5 531.701 68.3562 18
0 -16 -5 468.43 50.2112 21
0 -16 5 373.692 51.7103 27
0 16 -5 421.822 62.2577 13
0 16 -5 540.011 61.5724 12
0 -16 -5 471.82 42.5118 23
0 -16 -5 415.449 50.085 35
0 -16 -5 412.118 38.6003 33
0 -16 6 29.0555 42.8152 27
0 -16 6 14.8607 51.2674 22
0 16 -6 -8.02189 48.0264 12
0 16 -6 15.3439 53.3217 13
0 -16 -6 28.3566 38.891 35
0 16 -6 -14.4367 52.4624 18
0 -17 0 26.691 58.4802 23
0 -17 0 90.1596 58.7701 31
0 -17 0 17.9201 67.0407 35
0 -17 -1 1504.84 92.1531 33
0 17 -1 1458.61 99.4068 18
0 -17 1 1550.61 88.3237 23
0 -17 -1 1582.73 91.0584 23
0 -17 -1 1400.54 94.0416 35
0 -17 1 1288.36 94.5225 35
0 -17 1 1393.58 100.35 22
0 -17 1 1511.91 90.7895 31
0 -17 -1 1489.72 93.9194 28
0 -17 -2 10718.1 451.835 28
0 -17 -2 10601.3 452.289 35
0 -17 2 9088.85 450.529 35
0 17 -2 11275.8 456.329 18
0 -17 -2 10120.4 449.976 33
0 -17 -2 11321.8 452.542 23
0 -17 2 10751.9 450.385 31
0 -17 -2 11558.6 453.104 31
0 -17 2 10255.9 454.591 22
0 -17 -2 10577.9 447.641 21
0 -17 -3 1059.96 67.8264 28
0 17 -3 1245.67 83.1679 18
0 -17 -3 1179.41 67.6912 21
0 -17 3 1161.33 81.8908 22
0 17 -3 1291.63 83.7784 12
0 -17 -3 1281.25 74.7827 35
0 -17 3 950.392 72.1218 35
0 -17 -3 1247.61 71.0759 31
0 -17 -3 1038.61 67.4483 33
0 -17 -4 59.748 39.3407 21
0 -17 4 -7.56201 55.6611 22
0 -17 -4 23.6987 40.967 23
0 -17 -4 47.9427 43.5517 35
0 -17 4 2.00645 38.6752 35
0 17 -4 28.1972 46.3798 13
0 17 -4 99.8754 53.8657 12
0 17 -4 62.5964 58.0919 18
0 -17 -4 62.0554 31.1334 33
0 -17 -5 2581.58 120.329 21
0 -17 5 2350 130.184 22
0 17 -5 2655.42 134.338 18
0 17 -5 2467.65 126.679 12
0 -17 -5 2488.43 120.239 35
0 17 -5 2382.64 131.972 13
0 -17 6 105.853 31.3541 22
0 -18 0 64.9389 41.3589 23
0 -18 0 41.4723 47.1148 31
0 -18 0 -23.8079 46.2218 35
0 -18 0 89.8255 44.1761 33
0 -18 -1 95.3419 40.9824 33
0 -18 1 5.07334 44.1515 35
0 -18 -1 63.3741 46.1945 35
0 -18 1 32.8088 40.6515 22
0 -18 -1 98.919 44.9684 23
0 -18 1 47.8233 43.922 31
0 -18 -1 16.8633 47.1795 28
0 -18 -2 126.598 42.7723 28
0 18 -2 91.5262 47.2283 18
0 -18 -2 130.593 31.3851 21
0 18 -2 147.692 55.2119 12
0 -18 -2 134.49 43.7815 35
0 -18 2 46.8606 43.0308 35
0 -18 -2 102.709 44.3419 23
0 -18 2 62.005 46.4579 22
0 -18 -2 31.2089 44.342 31
0 -18 2 98.5786 37.5913 31
0 -18 -2 46.0897 36.8548 33
0 18 -3 980.379 69.9064 18
0 -18 -3 892.343 52.6004 21
0 18 -3 937.797 71.0922 12
0 -18 3 713.093 56.3848 35
0 -18 -3 968.577 62.2736 35
0 -18 3 895.951 66.7984 22
0 -18 -3 893.367 54.5057 28
0 -18 -3 862.286 53.1669 33
0 18 -4 156.561 63.8211 12
0 -18 -4 63.5021 55.6333 35
0 -18 -4 97.2739 50.9123 21
0 18 -4 195.842 74.6684 18
0 -18 -4 234.713 52.4852 23
0 -18 4 166.895 70.1131 22
0 18 -5 221.081 47.8225 18
0 18 -5 209.474 41.1615 12
0 -18 5 177.192 45.2307 22
0 -19 0 30.0009 46.0862 31
0 -19 0 90.1837 46.3427 28
0 -19 0 25.8077 37.2191 33
0 -19 0 20.6789 38.0257 35
0 -19 1 29.2286 42.5658 31
0 -19 -1 69.1821 35.2665 33
0 -19 1 59.2628 39.5917 33
0 -19 -1 93.6149 42.0704 35
0 -19 1 52.7669 38.8993 35
0 -19 -1 95.3875 45.876 28
0 19 -2 1095.64 66.5249 18
0 -19 -2 1303.52 80.3755 23
0 -19 2 899.99 63.3976 35
0 -19 -2 1023.8 73.5835 35
0 19 -2 1312 89.7439 12
0 -19 2 1041.98 72.9505 33
0 -19 -2 1047.19 69.1686 28
0 19 -3 1133.53 72.9041 12
0 -19 -3 1090.55 65.058 35
0 19 -3 1299.3 73.3711 18
0 -19 3 1181.25 69.4538 22
0 19 -4 1640.95 81.0035 12
0 -20 0 3114.8 138.858 28
0 20 0 3050.93 137.583 12
0 -20 1 615.876 46.8611 28
0 -20 -1 539.25 41.6652 28
0 20 -1 580.131 44.6926 12
0 20 -2 260.62 39.6675 12
1 0 -10 413.543 48.3207 29
1 0 -10 328.425 48.5682 15
1 0 -10 264.595 40.7773 26
1 0 -9 19.6583 51.9029 25
1 0 -9 11.8774 53.1416 29
1 0 -9 34.7368 51.8082 15
1 0 -9 114 44.5064 26
1 0 -9 16.189 57.7779 5
1 0 -9 54.3256 52.5129 12
1 0 -9 30.0072 39.8233 32
1 0 -8 10668.2 508.251 3
1 0 -8 12593 506.21 29
1 0 -8 12383.3 506.808 5
1 0 -8 11488.8 502.702 32
1 0 -8 11851.5 503.134 34
1 0 -8 11866.6 506.135 15
1 0 -8 11768.7 504.831 25
1 0 -8 11872.4 508.44 12
1 0 -7 48.86 68.387 20
1 0 -7 42.153 103.125 1
1 0 -7 35.2431 65.1798 25
1 0 -7 42.6198 65.6397 29
1 0 -7 27.0232 79.9379 12
1 0 -7 34.8846 47.6146 3
1 0 -7 68.44 67.8111 34
1 0 -7 79.6811 68.3893 5
-1 0 6 26252.8 1058.11 41
1 0 -6 27109.6 1082.15 1
1 0 -5 22.7902 48.0781 7
1 0 -5 46.5726 75.8623 1
-1 0 5 -25.1113 58.6732 41
1 0 -4 29176.3 1253.31 7
1 0 -4 29848.6 1264.89 1
-1 0 4 30086.6 1255.67 41
1 0 -3 2.34069 44.1723 7
-1 0 3 -9.55247 42.3226 41
-1 0 3 45.8395 27.2329 38
1 0 -3 124.148 57.2668 1
1 0 -2 140165 5731.03 1
-1 0 2 140769 5727.11 41
1 0 -2 135713 5727.01 7
-1 0 2 137615 5723.26 38
1 0 -1 39.6798 26.4143 1
1 0 -1 45.6526 13.279 37
-1 0 1 13.0654 19.5534 38
1 0 -1 25.4039 23.5394 7
1 0 0 62.1925 15.0312 2
-1 0 0 88.0566 13.8584 39
1 0 0 51.3253 12.7698 40
-1 0 -1 27.6586 15.3316 38
1 0 1 7.07317 21.4062 41
-1 0 -1 11.7037 32.6332 1
1 0 2 140952 5068.18 41
-1 0 -2 133251 5076.16 1
-1 0 -3 -3.72604 63.0725 1
1 0 3 4.78956 40.3542 41
-1 0 -4 78782.2 3205.05 1
1 0 4 77480.9 3189.38 41
-1 0 -4 75092.1 3177.74 39
-1 0 -5 -7.16847 76.2685 1
1 0 5 -14.3225 51.6593 41
1 0 6 5466.51 265.426 2
-1 0 -6 4814.29 223.752 3
-1 0 -6 4972.8 282.556 1
1 0 7 60.7201 69.3529 2
-1 0 -7 50.3119 54.7334 34
-1 0 -7 27.7858 64.5581 5
-1 0 -7 -3.28975 59.0982 25
-1 0 -7 18.8108 74.8569 12
-1 0 -7 76.8275 49.4101 3
-1 0 -8 78.901 69.6381 5
-1 0 -8 128.113 41.1753 32
-1 0 -8 150.481 54.979 12
-1 0 -8 71.6757 61.3928 25
-1 0 -8 133.277 50.3597 34
-1 0 -9 47.9419 36.6633 26
-1 0 -9 90.9248 40.7984 12
-1 0 -9 44.8426 56.1078 5
-1 0 -9 -14.6039 49.4872 25
-1 0 -9 57.7087 46.9186 15
-1 0 -10 858.915 56.1069 29
1 1 -10 43.6749 36.2824 26
1 -1 -10 56.4231 33.9559 26
1 -1 -10 93.901 42.9132 15
1 1 -10 70.6588 44.8936 15
1 1 -10 89.7744 42.7754 29
1 1 -10 46.7442 40.2749 12
1 -1 -9 269.711 45.7886 26
1 1 -9 334.613 48.5488 26
1 1 -9 281.363 55.1606 12
1 -1 -9 344.377 55.3104 12
1 1 -9 280.531 59.7684 5
1 1 -9 266.516 43.3865 32
1 -1 -9 231.649 42.7628 32
1 1 -9 345.641 57.2204 15
1 -1 -9 275.946 53.925 15
1 1 -9 238.625 54.9721 29
1 1 -9 321.204 54.2509 25
1 -1 -9 254.456 57.0538 25
1 1 -8 11707.4 491.704 12
1 -1 -8 11785.8 491.396 12
1 -1 -8 11249.9 486.917 34
1 1 -8 10476.6 491.717 3
1 -1 -8 10872.1 483.01 20
1 -1 -8 11350.6 485.742 32
1 1 -8 11337.6 486.38 32
1 -1 -8 11643.3 488.532 15
1 1 -8 11669.1 489.809 15
1 1 -8 11899.3 488.801 29
1 -1 -8 11463.7 488.358 25
1 1 -8 11582.5 487.891 25
1 -1 -8 11066 487.19 26
1 1 -8 11794.2 489.602 5
1 1 -7 2323.74 122.803 25
1 -1 -7 2329.02 121.634 25
1 1 -7 1977.23 116.351 3
1 -1 -7 2177.42 139.324 20
1 1 -7 2321.32 122.403 29
1 1 -7 1914.98 181.128 1
1 -1 -7 2107.11 119.52 34
1 1 -7 2182.47 126.242 34
1 -1 -7 2144.57 123.94 32
1 -1 -7 2296.27 132.467 12
1 1 -7 2369.15 131.296 12
1 1 -7 2389.88 125.064 5
-1 -1 7 1617.56 147.38 41
1 1 -6 116.329 37.0331 3
-1 1 6 279.535 67.0586 41
-1 -1 6 258.59 71.3177 41
1 1 -6 242.175 88.6549 1
-1 1 5 1740.89 112.674 41
-1 -1 5 1670.17 118.215 41
1 1 -5 1523.11 128.632 1
1 1 -5 1458.65 111.657 7
-1 1 4 9400.86 389.274 41
-1 -1 4 9374.24 394.602 41
-1 1 4 8278.75 373.947 38
1 1 -4 9606.39 404.112 1
-1 -1 4 7785.26 374.756 6
1 1 -4 8826.06 391.789 7
1 -1 -4 9180.05 385.714 7
1 1 -3 128264 5379.2 7
1 -1 -3 129419 5373.99 7
-1 1 3 129720 5375.33 41
-1 -1 3 136518 5380.31 41
1 1 -3 135469 5376.1 37
-1 -1 3 123981 5367.29 38
1 1 -3 133904 5383.93 1
-1 1 3 128596 5370.43 38
-1 1 2 9030.75 400.927 38
-1 -1 2 9932.62 406.775 41
1 1 -2 9248.34 408.287 1
1 1 -2 10069.9 403.799 37
-1 -1 2 9510.26 400.331 38
1 1 -2 9637.66 407.917 7
1 -1 -2 9116.06 401.202 7
1 -1 -1 153603 6338.44 40
-1 1 1 153438 6337.33 38
1 1 -1 147630 6338.18 1
-1 -1 1 154622 6337.55 38
1 1 -1 155877 6336.15 37
-1 1 0 2237.11 97.4241 37
1 -1 0 2166.88 99.3757 6
-1 -1 0 2192.14 94.5522 41
1 1 0 2314.24 97.6387 2
1 -1 0 2171.33 98.405 40
-1 -1 0 2089.28 98.5533 39
-1 1 -1 46110.4 1857.23 37
1 -1 1 43100.3 1853.12 6
1 -1 1 43129.5 1855.17 41
1 1 1 44649.8 1850.06 41
-1 1 -1 42368.1 1856.88 1
-1 -1 -1 46493.2 1853.98 39
-1 1 -1 45447.5 1849.17 38
1 -1 2 14234.4 645.194 6
1 1 2 16388.6 648.122 41
1 -1 2 15961.8 653.194 41
-1 1 -2 15536 658.723 1
-1 -1 -2 15730.2 647.853 39
-1 1 -3 441.898 56.879 37
-1 -1 -3 428.291 36.868 39
1 1 3 322.744 45.0856 41
1 -1 3 344.515 52.192 41
1 -1 3 360.37 32.3919 6
-1 1 -3 443.663 73.1467 1
-1 -1 -4 4705.24 216.018 39
1 1 4 5106.34 230.508 41
1 -1 4 4607.32 233.246 41
-1 1 -4 5299.71 254.402 1
1 1 5 11854.4 530.935 41
1 -1 5 12107.1 538.836 41
-1 1 -5 12018.4 556.348 1
-1 1 -6 13791.4 680.027 1
-1 1 -6 13508.3 624.563 3
-1 -1 -6 15589.3 621.272 25
1 -1 6 13926.2 658.764 41
-1 -1 -7 2226.61 113.94 25
-1 -1 -7 1940.73 121.22 24
-1 1 -7 2194.31 112.915 25
-1 -1 -7 1988.62 120.471 12
-1 1 -7 2132.04 119.628 12
1 1 7 1779.77 144.488 2
1 -1 7 1797.84 144.752 2
-1 1 -7 2063.35 112.838 3
-1 -1 -7 1989.86 112.588 20
-1 -1 -7 2085.84 109.565 34
-1 1 -7 1918.06 110.19 34
-1 -1 -7 1662.03 119.619 32
-1 -1 -7 2054.3 113.916 29
-1 1 -7 2285.89 116.509 5
-1 -1 -8 130.584 46.7672 26
-1 -1 -8 194.558 53.007 12
-1 1 -8 82.0696 55.8994 12
-1 1 -8 91.809 68.28 5
-1 -1 -8 100.024 43.06 20
-1 1 -8 32.0639 45.81 34
-1 -1 -8 76.8683 52.134 34
-1 1 -8 98.2581 41.989 32
-1 -1 -8 108.164 39.7701 32
-1 -1 -8 69.2702 56.4094 15
-1 -1 -8 94.5287 61.9918 25
-1 1 -8 98.3246 59.8567 25
-1 -1 -8 62.175 61.9612 29
-1 -1 -9 823.151 63.3408 29
-1 1 -9 964.902 69.4601 5
-1 1 -9 771.621 63.5226 15
-1 -1 -9 756.893 58.1986 15
-1 1 -9 718.259 54.4323 26
-1 1 -9 827.645 62.0641 25
-1 -1 -9 918.155 65.757 25
-1 -1 -9 708.104 50.9817 26
-1 -1 -9 672.402 55.1437 12
-1 1 -9 675.014 57.2277 12
-1 1 -10 7.4626 32.8479 15
-1 -1 -10 78.3489 40.1701 25
-1 -1 -10 63.4918 38.1071 29
1 2 -10 404.901 45.1349 29
1 -2 -10 437.095 45.3326 29
1 2 -10 299.651 43.2385 12
1 2 -10 333.416 39.1219 26
1 2 -10 344.356 47.5335 15
1 2 -9 279.819 52.9793 29
1 -2 -9 336.493 54.6703 29
1 2 -9 289.484 59.5125 15
1 -2 -9 261.525 49.9006 15
1 -2 -9 199.439 57.3562 5
1 2 -9 282.301 57.7572 5
1 -2 -9 208.554 41.3722 32
1 2 -9 177.305 42.3504 32
1 2 -9 202.914 54.7008 12
1 -2 -9 254.387 52.7941 12
1 2 -9 279.202 51.5681 25
1 -2 -9 235.736 43.2991 26
1 2 -9 240.975 49.7277 26
1 2 -8 609.274 69.1315 25
1 -2 -8 567.581 70.6652 12
1 2 -8 460.916 76.078 12
1 2 -8 570.799 75.3284 5
1 -2 -8 691.445 74.8652 5
1 2 -8 525.974 65.9094 3
1 -2 -8 571.66 65.6983 3
1 -2 -8 625.405 59.5772 20
1 -2 -8 569.179 65.5281 34
1 -2 -8 458.548 58.5279 32
1 -2 -8 602.063 67.7952 15
1 -2 -8 706.435 71.5853 29
1 2 -8 516.213 70.7308 29
1 -2 -8 649.595 62.5558 26
1 -2 -7 77.8902 61.5615 29
1 2 -7 140.953 63.1607 29
1 -2 -7 115.901 70.2659 15
1 -2 -7 -1.73875 56.2404 26
1 2 -7 90.6133 61.1468 25
1 -2 -7 53.4588 82.4684 24
1 -2 -7 6.87505 47.3803 3
1 2 -7 -20.9991 47.7983 3
1 2 -7 -243.435 115.164 1
1 -2 -7 -187.171 110.959 1
1 -2 -7 113.46 56.6334 32
1 -2 -7 67.3731 86.9046 30
1 2 -7 49.7296 66.2938 34
1 -2 -7 72.5714 58.3182 34
1 2 -7 103.437 67.5264 12
1 -2 -7 115.808 65.4028 12
1 -2 -7 51.0657 65.0886 5
1 2 -7 -46.6873 65.561 5
1 -2 -7 90.8166 60.229 20
-1 -2 7 42.0427 82.2876 41
1 -2 -6 1336.27 130.046 1
1 2 -6 1056.94 124.393 1
-1 2 6 1191.09 100.51 41
-1 -2 6 1222.95 112.614 41
1 2 -6 1050.46 68.3326 3
1 -2 -6 1141.7 67.9558 3
1 2 -5 593.166 83.0274 7
-1 2 5 649.729 71.2813 41
-1 -2 5 740.232 84.2299 41
1 -2 -5 696.425 93.7049 1
1 2 -5 583.362 94.7208 1
1 2 -4 17144 690.362 37
1 -2 -4 16584.6 700.328 1
1 2 -4 16539.8 702.569 1
-1 -2 4 14570.4 679.56 6
1 -2 -4 15531.9 680.784 7
1 2 -4 16386.5 696.285 7
-1 -2 4 16904.6 697.348 41
-1 2 4 16644.5 687.638 41
-1 2 4 15426.5 677.882 38
1 -2 -3 25.2163 54.1469 1
1 2 -3 83.8676 55.8347 1
1 -2 -3 -30.5362 30.9562 7
-1 -2 3 78.8314 39.9684 6
1 2 -3 57.3754 55.6602 7
1 2 -3 37.5912 40.5795 37
-1 2 3 14.7475 26.878 38
-1 -2 3 36.2413 26.8084 38
-1 2 3 53.1346 37.8573 41
-1 -2 3 26.53 49.0614 41
1 -2 -2 38.508 40.2265 1
1 2 -2 66.8947 42.5674 1
1 -2 -2 58.5373 24.5081 7
-1 -2 2 72.3406 31.8789 38
1 2 -2 95.8624 35.7846 37
-1 -2 2 141.884 44.5081 41
-1 -2 1 10417 415.843 38
1 2 -1 9586.21 413.729 37
1 -2 -1 9739.44 413.295 1
1 2 -1 9545.51 413.263 1
1 2 -1 9718.7 416.928 7
1 -2 -1 9867.54 413.63 40
-1 2 0 982.687 52.7015 37
-1 -2 0 1039.67 60.2209 38
1 -2 0 1006.43 48.7447 2
1 2 0 1037.37 48.69 2
-1 -2 0 1005.53 48.6882 41
1 -2 0 964.679 57.2868 6
1 2 1 35523.8 1442.77 2
1 -2 1 33029.4 1442.25 2
-1 2 -1 36526.9 1448.81 37
1 -2 1 32949.1 1446.64 41
-1 -2 -1 36190.2 1440.79 6
1 -2 1 34807.4 1446.03 6
-1 2 -1 32846.9 1447.25 7
-1 -2 -1 35277.1 1444.54 39
-1 2 -2 1189.28 83.2804 1
-1 -2 -2 1283.46 84.8616 1
1 2 2 1220.04 59.6855 41
1 -2 2 1071.63 76.9873 41
1 -2 2 1109.8 67.0282 6
-1 -2 -2 1253.02 64.8987 39
-1 -2 -3 5410.16 236.316 39
-1 2 -3 5593.56 252.533 37
1 -2 3 4869.39 236.675 6
-1 -2 -3 5748.51 260.07 1
-1 2 -3 5652.73 260.65 1
1 -2 3 5416.28 251.357 41
1 2 3 5608.54 239.936 41
-1 -2 -4 7883.28 358.342 39
1 2 4 8719.01 369.659 41
1 -2 4 8420.41 382.023 41
-1 2 -4 9012.99 395.319 1
-1 -2 -4 8440.58 391.602 1
1 2 5 672.999 66.5113 41
1 -2 5 786.582 83.2369 41
-1 -2 -5 685.581 98.0654 1
-1 2 -5 585.122 99.545 1
-1 2 -6 70.9535 38.9448 3
-1 -2 -6 69.3213 38.0497 3
1 -2 6 -41.8246 63.684 41
1 -2 6 51.6291 70.222 2
1 2 6 -26.0046 64.2587 2
-1 -2 -6 22.4001 30.1982 33
-1 -2 -6 22.2783 30.214 34
-1 2 -6 -2.11705 35.3648 17
-1 -2 -6 16.7479 34.6299 5
-1 2 -6 43.1885 35.9702 5
-1 -2 -7 2141.19 127.265 12
-1 2 -7 2380.63 128.394 12
-1 2 -7 2282.28 138.322 11
-1 2 -7 2083.58 124.291 3
1 -2 7 2340.36 161.498 2
1 2 7 2213.19 159.382 2
-1 -2 -7 2068.33 123.454 3
-1 -2 -7 2197.03 122.393 32
-1 -2 -7 2578.49 120.168 20
-1 -2 -7 2410.91 127.397 5
-1 2 -7 2662.91 128.803 5
-1 -2 -7 2504.62 126.533 29
-1 2 -7 2474.03 123.56 25
-1 -2 -7 2419.87 119.357 24
-1 -2 -7 2644.99 123.259 34
-1 2 -7 2334.77 121.626 34
-1 -2 -8 1394.54 92.4511 25
-1 -2 -8 1343.58 73.4251 24
-1 -2 -8 1215.07 81.7576 12
-1 2 -8 1277.76 87.3177 12
-1 2 -8 1465.98 95.1969 5
-1 -2 -8 1337.99 95.279 5
-1 -2 -8 1407.9 78.3514 20
-1 -2 -8 1353.01 84.7777 34
-1 -2 -8 1131.04 72.5343 32
-1 2 -8 1084.47 75.3809 32
-1 -2 -8 1270.96 83.1031 15
-1 -2 -8 1316.29 88.5697 29
-1 2 -8 1307.5 94.3185 29
-1 -2 -8 1308.05 76.0272 26
-1 2 -8 1426.94 85.6059 25
-1 -2 -9 1028.02 66.0144 29
-1 2 -9 1132.76 70.6338 29
-1 -2 -9 800.931 53.9412 26
-1 -2 -9 1015.54 70.2262 25
-1 2 -9 1054.32 65.1405 25
1 -2 9 906.153 62.2066 27
-1 2 -9 919.727 60.8331 26
-1 -2 -9 1061.26 71.1903 5
-1 2 -9 1098.43 71.6344 5
-1 2 -9 1076.52 70.9072 15
-1 -2 -9 891.634 59.6113 15
-1 2 -9 757.945 53.0193 32
-1 -2 -9 959.831 62.6973 34
-1 2 -9 787.937 62.754 12
-1 -2 -10 623.719 49.0997 25
-1 2 -10 562.904 45.3585 15
-1 2 -10 566.145 49.3003 29
-1 -2 -10 572.835 44.1208 29
1 3 -10 366.749 47.301 15
1 3 -10 268.142 40.5837 12
1 -3 -10 349.473 40.8448 29
1 3 -10 343.532 40.6446 29
1 3 -10 391.523 37.9994 26
1 -3 -9 845.474 65.1008 25
1 3 -9 730.491 60.1522 26
1 3 -9 726.415 59.8361 25
1 -3 -9 694.364 52.7294 26
1 -3 -9 761.301 57.4904 15
1 -3 -9 710.32 65.0815 5
1 3 -9 794.969 65.5536 5
1 3 -9 704.32 66.268 12
1 -3 -9 653.579 61.6059 12
1 3 -9 846.675 62.3711 29
1 -3 -9 909.158 63.0976 29
1 3 -9 677.289 55.5077 32
1 -3 -9 704.328 52.1786 32
1 -3 -8 5587.73 249.336 25
1 -3 -8 5617.87 245.616 26
1 3 -8 5686.17 247.817 25
1 3 -8 5558.85 253.689 12
1 -3 -8 5479.26 250.732 12
1 -3 -8 5706.75 250.001 5
1 3 -8 5772.57 250.432 5
1 -3 -8 5534.62 240.973 24
1 -3 -8 5096.02 250.253 3
1 3 -8 5319.44 251.1 3
1 -3 -8 5413.61 244.214 32
1 -3 -8 5373.86 248.338 34
1 -3 -8 5336.53 244.376 20
1 -3 -8 5607.97 248.936 29
1 3 -8 5616.84 249 29
1 -3 -8 5650.49 246.249 15
1 -3 -7 100.43 58.3617 29
1 3 -7 208.761 61.9504 29
1 -3 -7 73.681 60.9053 15
1 -3 -7 78.6379 62.5472 5
1 3 -7 146.97 62.7888 5
1 3 -7 67.8843 58.7771 25
1 -3 -7 125.387 49.3889 24
1 -3 -7 96.0086 59.6093 25
1 3 -7 152.777 108.947 13
1 -3 -7 120.608 61.4621 12
1 3 -7 225.685 66.5912 12
1 -3 -7 133.661 53.1076 26
1 3 -7 175.851 47.8467 3
1 -3 -7 85.961 45.4982 3
1 -3 -7 29.3931 54.2107 20
1 -3 -7 143.243 57.0085 34
1 -3 -7 95.0094 51.9207 32
1 -3 -7 185.523 53.408 30
-1 -3 7 52.5936 78.974 41
1 -3 -7 133.677 87.2701 1
1 3 -7 105.136 88.4179 1
1 -3 -6 7116.15 298.884 12
1 3 -6 7306.49 299.812 12
1 3 -6 5973.31 297.811 3
1 -3 -6 6044.22 297.686 3
1 -3 -6 6801.68 294.351 20
1 -3 -6 7298.75 361.137 1
1 3 -6 6871.39 358.335 1
1 -3 -6 6902.5 295.402 25
1 -3 -6 7029.43 296.212 5
1 -3 -6 7185.75 295.956 34
1 -3 -6 6952.84 296.832 35
-1 -3 6 6158.81 341.572 41
1 -3 -6 7039.83 295.795 29
1 3 -5 365.141 74.7451 7
-1 -3 5 268.357 72.2052 41
-1 3 5 455.784 60.2287 41
1 -3 -5 339.626 78.7365 1
1 3 -5 373.187 88.1435 1
-1 3 4 2309.51 120.011 41
-1 -3 4 2023.57 132.05 41
1 3 -4 2235.32 124.425 37
-1 3 4 2011.42 111.381 38
1 3 -4 2059.97 135.323 7
-1 -3 4 2084.42 117.741 6
1 -3 -4 2310.76 136.295 1
1 3 -4 2363.48 141.495 1
-1 -3 3 5396.67 255.95 41
1 3 -3 5551.21 252.424 37
1 -3 -3 5304.07 254.396 1
1 3 -3 5687.52 257.437 1
-1 -3 3 5435.35 251.2 6
-1 -3 2 11089 466.616 6
1 -3 -2 10485.7 449.535 7
1 3 -2 11476.6 468.821 7
1 3 -2 10892.8 464.087 37
-1 -3 2 10687.7 458.474 38
1 -3 -2 11125.6 460.001 40
1 -3 -2 10904.3 463 1
1 3 -2 10731.3 462.864 1
1 3 -1 21791.3 975.248 1
1 -3 -1 23280.4 975.607 1
-1 -3 1 23002.2 980.124 41
1 3 -1 23329.6 979.546 37
-1 3 1 25736.3 978.238 37
1 3 -1 23740.3 981.734 7
1 -3 -1 23985.2 979.614 6
1 -3 -1 23220.6 977.186 40
-1 3 0 34102.2 1390.55 37
1 3 0 34342.1 1388.22 7
1 -3 0 32723.7 1384.22 2
1 3 0 32725.6 1384.26 2
-1 -3 0 34401.8 1387.29 41
-1 -3 -1 8432.44 353.489 40
-1 -3 -1 8907 365.464 39
1 3 1 8764.17 359.132 2
1 -3 1 7932.06 358.563 2
-1 -3 -1 8954.06 361.064 6
1 -3 1 8684.45 367.346 6
-1 3 -1 8419.64 368.317 7
1 -3 1 8239.88 368.042 41
-1 3 -1 8858.48 368.878 37
-1 -3 -2 40.6006 30.5488 39
-1 3 -2 37.6418 54.2423 7
1 -3 2 70.033 41.2302 6
-1 -3 -2 5.23271 15.7945 6
1 3 2 30.7632 16.6857 41
1 -3 2 72.1463 48.734 41
-1 3 -2 35.4458 50.3019 1
-1 -3 -2 4.82488 46.7378 1
1 -3 3 9374.41 434.449 41
1 3 3 10259.8 420.013 41
-1 -3 -3 9701.69 437.424 1
-1 3 -3 10308.7 440.836 1
-1 -3 -3 9627.14 419.817 39
1 -3 3 9273.51 424.333 6
-1 3 -3 10354.8 438.035 37
1 3 4 38456 1509.08 41
1 -3 4 36804.8 1525.38 41
-1 3 -4 37894.2 1533.48 1
-1 -3 -4 36501.2 1529.91 1
-1 -3 -4 33989.5 1499.74 39
1 -3 4 34159.1 1505.36 6
-1 3 -4 38582.5 1526.67 37
-1 3 -5 10025.9 478.661 1
-1 -3 -5 10136.9 478.128 1
1 -3 5 10146.1 468.553 41
-1 -3 -6 544.365 46.0648 35
-1 -3 -6 593.654 43.7701 34
-1 -3 -6 557.49 42.8565 33
-1 -3 -6 470.472 42.8155 29
-1 3 -6 481.746 44.6707 12
-1 3 -6 534.047 46.0997 5
-1 -3 -6 625.76 47.3458 5
-1 -3 -6 537.779 44.172 25
-1 -3 -6 474.191 40.8013 24
-1 3 -6 430.567 41.5584 25
-1 3 -6 471.082 47.2984 11
-1 -3 -6 543.704 42.7985 20
1 -3 6 477.176 81.4564 41
-1 3 -6 501.107 53.068 3
-1 -3 -6 435.867 51.0812 3
-1 3 -6 538.124 51.0571 17
1 -3 6 491.797 86.5773 2
1 3 6 503.805 85.1513 2
-1 -3 -7 5855.85 259.994 26
-1 3 -7 6266.76 266.913 12
-1 3 -7 5508.13 266.391 11
-1 -3 -7 5471.55 263.494 12
-1 3 -7 6671.41 266.329 5
-1 -3 -7 6149.38 264.986 5
-1 3 -7 6429.87 262.773 25
-1 -3 -7 6105.55 259.762 24
-1 -3 -7 6287.09 264.376 25
-1 -3 -7 5869.23 258.601 30
-1 -3 -7 5636.1 261.346 15
-1 -3 -7 6140.25 262.872 34
-1 -3 -7 6001.97 260.391 20
-1 -3 -7 5482.13 258.437 32
1 -3 7 5402.1 302.221 2
-1 -3 -7 5211.96 264.903 3
-1 3 -7 5583.26 266.436 3
1 3 7 5465.11 303.156 2
-1 -3 -7 6393.45 264.338 29
-1 -3 -8 3568.99 150.878 24
-1 3 -8 3143.95 159.496 12
-1 -3 -8 2783.44 153.428 12
-1 3 -8 3509.59 162.803 5
-1 -3 -8 3687.31 163.733 5
-1 -3 -8 3559.02 159.736 34
-1 -3 -8 3274.61 152.986 20
-1 -3 -8 2822.8 147.208 32
-1 -3 -8 3227.27 152.295 15
-1 3 -8 3600.28 164.873 29
-1 -3 -8 3656.66 159.287 29
-1 -3 -8 3178.64 148.294 30
-1 3 -8 3349.96 155.668 25
-1 -3 -8 3031.93 149.123 26
-1 3 -9 1658.38 87.0728 15
-1 3 -9 1629.56 79.3599 25
1 -3 9 1396.72 81.7118 27
-1 3 -9 1111.63 70.6862 32
-1 3 -9 1522.82 83.4212 29
-1 -3 -9 1515.95 80.7052 29
-1 3 -9 1172.79 78.6227 12
-1 -3 -9 1537.8 80.3047 34
-1 -3 -9 1578.32 84.8308 5
-1 3 -9 1578 84.7795 5
-1 -3 -10 1299.48 65.3206 29
-1 3 -10 1304.57 70.0247 29
-1 3 -10 1277.03 70.4062 15
1 -4 -10 37.5312 34.5204 29
1 4 -10 42.765 34.8944 29
1 4 -10 126.746 37.1657 26
1 4 -10 53.8723 37.5514 12
1 -4 -9 45.1784 47.0814 25
1 4 -9 111.183 52.7387 12
1 4 -9 6.6255 39.4495 32
1 -4 -9 44.0345 34.55 32
1 4 -9 31.2783 45.3238 29
1 -4 -9 55.9218 45.1238 29
-1 -4 9 76.4415 39.8104 27
1 -4 -9 20.0384 33.8248 26
1 -4 -8 540.211 72.9445 25
1 4 -8 430.589 60.7516 25
1 -4 -8 533.791 53.6201 24
1 4 -8 500.574 61.751 13
1 -4 -8 500.975 68.9804 12
1 4 -8 494.999 82.8036 12
1 4 -8 386.505 70.6498 5
1 -4 -8 525.828 71.6113 5
1 4 -8 517.155 69.5268 29
1 -4 -8 569.307 70.4909 29
1 -4 -8 420.056 58.811 15
1 -4 -8 502.682 74.7836 34
-1 -4 8 514.192 66.5828 27
1 -4 -8 398.586 54.0008 26
1 -4 -8 490.086 55.8583 32
1 -4 -8 490.834 64.8209 20
1 -4 -8 432.361 62.3046 3
1 4 -8 317.563 59.98 3
1 -4 -7 5948.41 264.821 30
1 4 -7 5552.75 271.804 13
1 -4 -7 5778.27 266.219 15
1 -4 -7 6360.29 268.474 29
1 4 -7 6328.49 268.869 29
1 4 -7 6410.78 269.7 5
1 -4 -7 6379.24 269.219 5
1 4 -7 5883.46 266.647 25
1 -4 -7 6082.39 266.623 26
1 -4 -7 6139.22 268.253 25
1 -4 -7 6357.13 265.271 24
1 -4 -7 6498.39 272.047 12
1 4 -7 6452.15 274.496 12
-1 -4 7 5576.42 318.834 41
1 -4 -7 6202.36 267.001 20
-1 -4 7 5195.04 304.429 2
1 -4 -7 5689.75 269.317 3
-1 4 7 5674 305.578 2
1 4 -7 5407.68 269.124 3
1 -4 -7 6349.67 266.46 32
1 4 -7 5104.52 325.68 1
1 -4 -7 5448.73 327.643 1
1 -4 -7 5701.95 264.853 19
1 -4 -6 708.958 48.3997 29
1 -4 -6 629.399 43.9321 26
1 -4 -6 650.361 47.2752 25
1 4 -6 501.937 44.3523 25
1 -4 -6 574.629 43.9677 24
1 4 -6 529.976 53.3839 11
1 -4 -6 678.335 45.5868 21
1 -4 -6 718.304 49.0874 20
1 -4 -6 623.869 45.7347 30
-1 -4 6 595.857 102.754 41
1 -4 -6 536.888 46.6198 5
1 4 -6 590.409 49.0965 5
1 -4 -6 608.586 51.9198 3
1 4 -6 454.459 50.895 3
1 4 -6 508.553 108.48 1
1 -4 -6 696.768 114.004 1
1 -4 -6 649.295 49.6731 12
1 4 -6 515.297 49.344 13
1 4 -6 633.903 51.29 12
1 -4 -6 622.99 44.6829 32
1 -4 -6 602.552 44.1641 33
-1 -4 5 4891.89 255.595 41
-1 4 5 4726.75 235.495 41
1 4 -5 4722.64 241.832 37
1 4 -5 5125.85 262.345 1
1 -4 -5 5216.09 261.831 1
1 4 -5 4522.43 253.807 7
1 -4 -4 26395 1116.09 1
1 4 -4 25923.5 1116.41 1
-1 4 4 26607.4 1101.61 41
-1 -4 4 27148 1118.09 41
1 4 -4 26927.5 1110.78 37
-1 4 4 24837.6 1099.39 38
1 4 -4 27352.6 1119.91 7
-1 -4 4 24428.2 1103.24 6
-1 -4 3 6873.59 333.726 41
1 4 -3 7566.4 331.888 37
1 -4 -3 7334.45 330.395 1
1 4 -3 7166.65 330.72 1
-1 -4 3 7538.24 331.099 6
1 4 -2 21734.5 945.107 1
1 -4 -2 21621.9 944.669 1
1 4 -2 22762.9 953.068 7
1 4 -2 23417.9 950.329 37
1 -4 -2 22414.6 942.999 40
-1 -4 2 23675.8 953.14 6
-1 -4 1 8652.39 396.772 41
1 -4 -1 9201.82 388.965 1
1 4 -1 8365.74 388.314 1
1 4 -1 9218.63 398.245 7
1 4 -1 9565.18 398.238 37
-1 4 1 9960.72 395.577 37
1 -4 -1 9479.32 393.145 40
1 -4 -1 9751.17 397.9 6
-1 -4 1 9642.64 402.143 6
1 -4 0 13890.1 576.714 1
1 4 0 12952.5 577.213 2
1 -4 0 13673.8 577.361 2
1 4 0 13474.3 576.695 1
1 4 0 14822.3 584.843 7
1 -4 0 15788.8 593.409 41
-1 -4 0 14292.8 584.672 41
-1 -4 0 15583.4 591.673 6
-1 4 0 15932.4 590.416 37
-1 -4 -1 140.839 40.3197 39
-1 -4 -1 123.884 17.6656 40
1 4 1 96.9394 20.3405 2
1 -4 1 131.232 22.9786 2
-1 -4 -1 109.521 34.0601 6
-1 4 -1 117.353 46.7225 7
1 -4 1 115.551 48.769 6
-1 4 -1 161.205 44.3566 37
-1 -4 -2 200.155 37.1401 39
1 -4 2 210.7 57.4312 41
-1 -4 -2 200.522 25.9972 6
-1 4 -2 138.022 56.1164 7
1 -4 2 147.393 47.179 6
-1 -4 -2 154.326 45.8272 1
-1 4 -2 183.052 48.8254 1
-1 4 -3 26272.8 1111.33 1
-1 -4 -3 26145.1 1109.97 1
-1 -4 -3 25884.7 1094.89 39
-1 4 -3 25777.8 1113.47 7
1 -4 3 25633.1 1102.48 6
1 -4 3 26859.7 1112.64 41
1 4 3 25991.2 1091.47 41
-1 4 -3 27064 1112.63 37
1 -4 4 19521.1 843.895 41
1 -4 4 18149.4 826.506 6
-1 4 -4 20630 850.235 1
-1 -4 -4 19168.1 845.062 1
-1 4 -4 20746.5 845.928 37
-1 -4 -5 7591.45 385.799 1
-1 4 -5 7937.38 390.081 1
1 4 5 8568.83 373.97 2
1 -4 5 8145.17 372.402 2
1 -4 5 7427.32 380.554 41
-1 -4 -6 5270.87 224.703 33
-1 -4 -6 4652.22 217.131 32
-1 -4 -6 5207.47 219.502 30
-1 4 -6 4596.57 221.978 13
-1 -4 -6 4812.28 218.639 28
-1 -4 -6 5056.67 220.166 29
-1 -4 -6 5046.61 221.619 12
-1 4 -6 5318.99 224.53 12
-1 4 -6 5213.91 222.326 5
-1 -4 -6 5292.43 221.657 5
-1 4 -6 4890.15 219.035 25
-1 -4 -6 5478.03 224.918 25
-1 -4 -6 5210.18 223.221 24
1 -4 6 4845.48 223.688 22
-1 -4 -6 5145.83 222.266 21
-1 -4 -6 5211.76 226.402 20
1 -4 6 4544.78 270.618 41
-1 4 -6 4859.97 225.251 11
1 -4 6 4946.32 266.791 2
-1 -4 -6 4474.42 227.6 3
-1 4 -6 4276.82 226.381 3
1 4 6 5607.37 271.853 2
-1 -4 -6 5445.7 232.186 34
-1 -4 -6 5010.13 229.251 35
-1 -4 -7 2681.21 135.579 26
-1 4 -7 3101.39 141.296 25
-1 -4 -7 2594.14 141.878 12
-1 4 -7 3103.01 148.854 12
-1 -4 -7 3225.61 145.431 5
-1 4 -7 3292.66 146.675 5
-1 -4 -7 3181.93 140.783 24
-1 -4 -7 2906.43 144.173 25
-1 4 -7 2802.99 149.129 11
-1 -4 -7 2915.31 143.874 34
-1 -4 -7 2989.37 142.549 29
-1 4 -7 2791.25 143.583 13
-1 -4 -7 2515.2 135.178 32
-1 -4 -7 2823.29 144.956 33
-1 -4 -7 2853.42 138.21 30
-1 -4 -7 3058.65 141.922 20
-1 -4 -8 133.748 62.0592 20
-1 -4 -8 -2.96498 70.5808 34
-1 -4 -8 30.2858 61.6973 29
-1 4 -8 28.2957 76.9138 29
-1 -4 -8 -1.50077 72.4731 5
-1 4 -8 55.5414 70.5228 5
-1 -4 -8 -5.98083 35.577 26
-1 4 -8 128.92 66.5179 12
-1 -4 -8 48.1336 48.4241 12
-1 -4 -8 -37.9761 75.9538 25
-1 4 -8 99.4395 53.8838 25
-1 -4 -8 -28.3661 51.0068 24
-1 -4 -8 69.851 36.895 32
-1 -4 -8 97.3251 45.5617 30
-1 -4 -9 -13.1246 37.7168 20
-1 -4 -9 41.386 43.8141 34
1 -4 9 45.5109 47.7001 27
-1 4 -9 57.897 41.9913 12
-1 -4 -9 1.05781 46.0391 5
-1 4 -9 64.0036 46.1471 5
-1 -4 -9 -3.97197 39.9778 29
-1 4 -9 -16.7005 47.3587 29
-1 4 -9 102.413 53.7149 15
-1 4 -9 89.9596 30.5261 32
-1 -4 -9 6.62819 47.35 25
-1 4 -9 66.0218 37.8407 25
-1 -4 -9 -9.08106 31.2359 24
-1 4 -10 36.9945 37.6753 29
-1 4 -10 94.8728 42.1706 15
1 5 -10 37.1095 35.5759 26
1 5 -10 -2.76987 44.3254 15
1 5 -9 732.41 54.7888 29
1 5 -9 714.982 64.9811 15
-1 -5 9 672.506 55.0374 27
1 -5 -9 698.612 55.7912 25
1 5 -9 595 51.1059 32
1 -5 -9 600.04 45.7701 32
1 5 -9 557.069 63.2291 12
1 -5 -9 630.17 54.5288 29
1 5 -8 3746.38 188.373 13
1 -5 -8 3581.59 179.447 15
1 5 -8 4267.94 189.276 5
1 -5 -8 4199.73 189.807 5
1 -5 -8 4244.69 190.532 20
1 -5 -8 3579.07 180.935 26
1 5 -8 4008.64 184.588 25
1 -5 -8 4147.05 190.373 25
-1 -5 8 4045.63 193.07 27
1 5 -8 4094.74 200.705 12
1 -5 -8 3973.5 191.78 12
1 -5 -8 3756.62 182.955 32
1 -5 -8 4334.31 184.025 24
1 -5 -8 4288.34 189.786 29
1 5 -8 4193.3 189.571 29
1 5 -7 6446.99 286.99 25
1 -5 -7 6545.68 286.512 26
1 5 -7 6071.56 296.581 11
1 -5 -7 6748 292.897 12
1 5 -7 6952.89 295.228 12
1 -5 -7 6783.46 288.937 5
1 5 -7 6662.44 289.312 5
1 -5 -7 7077.4 287.181 24
1 -5 -7 7013.13 288.969 25
1 -5 -7 6725.07 287.613 30
1 -5 -7 6383.74 285.615 15
1 5 -7 6125.15 293.484 13
1 -5 -7 6702.39 289.088 20
1 -5 -7 5992 284.933 19
1 -5 -7 6373.58 290.285 3
1 5 -7 5906.04 289.85 3
1 -5 -7 6796.24 287.199 32
1 -5 -7 6118.34 287.33 33
1 -5 -7 7058.19 289.198 29
1 -5 -6 507.117 42.5168 33
1 -5 -6 431.437 132.765 34
1 -5 -6 539.752 56.0077 32
1 -5 -6 526.032 121.561 30
1 -5 -6 534.677 64.607 29
1 5 -6 476.286 41.5727 25
1 -5 -6 526.533 40.6088 26
1 -5 -6 601.914 63.3482 25
1 -5 -6 534.597 109.617 24
1 5 -6 378.536 163.392 11
1 -5 -6 441.639 142.369 20
1 -5 -6 532.116 58.8288 21
1 -5 -6 463.535 39.9927 15
1 -5 -6 495.976 65.6435 3
1 5 -6 448.686 59.5423 3
1 5 -6 516.292 119.189 1
1 -5 -6 629.333 134.391 1
-1 -5 6 439.834 104.295 41
1 5 -6 463.751 50.4286 5
1 -5 -6 433.396 46.2881 5
1 5 -6 534.367 64.34 13
1 -5 -6 552.26 82.7581 12
1 5 -6 582.024 171.775 12
1 -5 -6 478.785 41.2404 19
1 5 -5 2581.67 167.875 7
-1 -5 5 2566.03 165.261 41
1 5 -5 2333.51 148.898 37
1 5 -5 2638.61 166.529 1
1 -5 -5 2519.65 163.195 1
1 5 -4 3395.91 177.197 37
-1 -5 4 3144.53 172.085 6
-1 5 4 2965.35 163.626 38
1 -5 -4 3425.29 181.032 1
1 5 -4 3377.46 181.436 1
-1 -5 4 3618.11 190.208 41
-1 5 4 3275.37 163.162 41
1 5 -3 3353.68 184.347 7
-1 -5 3 3131.76 172.679 6
1 5 -3 3421.26 175.564 37
1 -5 -3 3611.05 171.41 1
1 5 -3 3377.01 170.998 1
1 5 -2 38.5368 45.0654 37
1 -5 -2 20.3978 32.7954 1
1 5 -2 22.8204 35.6143 1
-1 -5 2 38.9945 54.5861 6
1 5 -2 48.7009 56.2619 7
1 -5 -2 26.1063 30.7632 40
-1 -5 2 67.5343 50.3719 41
1 5 -1 11238.4 510.757 1
1 -5 -1 11455.3 510.901 1
1 5 -1 12820.5 525.661 37
-1 5 1 13779 523.754 37
1 5 -1 12865.8 524.888 7
1 -5 -1 12828.8 524.47 6
-1 -5 1 12451.2 528.649 6
1 -5 -1 12749.4 518.343 40
-1 -5 1 12432.7 523.85 41
-1 5 0 124949 5075.9 37
-1 -5 0 124812 5076.84 6
1 5 0 121691 5069.58 7
-1 -5 0 119742 5071.06 41
-1 5 -1 5010.53 233.893 37
-1 5 -1 5052.27 233.906 7
-1 -5 -1 5160.4 228.389 6
1 -5 1 5315.43 237.384 6
-1 -5 -1 5100.72 217.53 40
1 5 1 5269.14 216.936 7
1 -5 1 4769.54 216.581 2
1 5 1 5083.2 216.705 2
-1 5 -2 445.969 69.8909 7
1 -5 2 443.32 62.8687 6
-1 -5 -2 514.484 40.606 6
1 -5 2 347.397 37.8847 2
1 5 2 485.041 36.956 2
1 -5 2 513.837 67.9679 41
1 -5 3 3426.7 169.55 2
1 5 3 3726.77 170.316 2
1 -5 3 3897.45 182.214 6
-1 5 -3 3467.29 191.198 7
-1 5 -3 3743.11 188.546 37
-1 -5 -3 3502.01 180.067 1
-1 5 -3 3709.83 183.735 1
1 -5 3 3388.71 187.032 41
1 5 3 3400.06 159.2 41
1 -5 4 9424.49 438.25 2
1 5 4 10622 442.137 2
1 -5 4 9669.09 440.91 6
-1 5 -4 10579.4 456.768 37
-1 5 -4 9893.65 454.923 1
-1 -5 -4 9451.83 451.486 1
1 -5 4 9804.52 456.621 41
1 -5 5 1639.33 131.491 41
1 -5 5 1616.56 115.316 2
-1 5 -5 1594.8 125.143 37
-1 -5 -6 754.905 77.9111 3
-1 5 -6 687.692 74.8319 3
-1 -5 -6 1058.02 120.934 35
-1 -5 -6 742.911 49.1941 28
-1 -5 -6 870.204 76.1648 29
-1 5 -6 856.695 109.529 5
-1 -5 -6 1015.64 104.533 5
-1 -5 -6 908.827 137.992 30
-1 -5 -6 758.913 56.5213 12
-1 5 -6 813.302 157.797 12
-1 5 -6 814.546 86.7616 13
-1 -5 -6 736.88 48.0859 32
-1 -5 -6 710.277 120.352 33
-1 -5 -6 809.651 139.586 25
-1 -5 -6 923.793 121.389 24
1 -5 6 830.145 125.581 22
-1 -5 -6 729.266 120.795 21
-1 -5 -6 781.309 113.121 20
1 -5 6 600.888 108.097 41
-1 5 -6 971.204 139.399 17
1 -5 6 822.04 107.774 2
1 5 6 665.229 101.122 2
-1 5 -6 970.472 163.126 11
1 -5 7 415.559 64.1367 22
-1 5 -7 513.359 71.9348 11
-1 -5 -7 489.955 57.3535 30
-1 -5 -7 463.428 47.274 32
-1 -5 -7 475.015 61.4579 5
-1 5 -7 420.136 62.1273 5
-1 -5 -7 418.737 56.8716 29
-1 -5 -7 476.433 61.2438 34
-1 -5 -7 417.002 59.0414 33
-1 -5 -7 429.063 59.542 20
-1 5 -7 507.566 63.0022 13
-1 5 -7 391.755 65.3837 12
-1 -5 -7 315.988 54.68 12
-1 -5 -7 520.362 58.9989 24
-1 5 -7 528.155 54.5694 25
-1 -5 -7 498.76 62.6311 25
-1 -5 -8 460.026 70.7137 34
-1 -5 -8 586.945 65.8261 30
-1 -5 -8 471.206 78.0484 5
-1 5 -8 516.456 77.0436 5
-1 -5 -8 431.489 69.8791 29
-1 5 -8 486.207 75.7799 29
-1 -5 -8 469.314 70.3415 20
-1 5 -8 533.88 84.4817 12
-1 -5 -8 384.451 67.0542 24
-1 -5 -8 461.606 74.1222 25
-1 5 -8 388.52 58.5923 25
-1 -5 -9 97.0463 44.3025 34
1 -5 9 178.186 50.8184 27
-1 5 -9 157.607 42.3437 12
-1 5 -9 71.015 41.7928 5
-1 -5 -9 70.9139 42.3223 5
-1 5 -9 68.908 44.8999 29
-1 -5 -9 78.8154 37.1996 29
-1 5 -9 87.1107 29.9359 32
-1 -5 -9 128.136 40.9832 20
-1 -5 -9 136.024 34.5858 24
-1 -5 -9 80.5892 44.835 25
-1 5 -10 69.9499 31.7168 15
1 6 -10 201.632 28.8596 15
1 6 -9 546.738 50.157 32
1 -6 -9 534.579 42.0876 32
1 -6 -9 592.533 49.4988 29
1 6 -9 681.381 62.5815 15
1 6 -9 604.409 48.17 29
1 6 -9 579.227 61.9296 12
1 -6 -9 585.882 51.4133 25
-1 -6 9 576.914 54.2825 27
1 -6 -8 5479.48 229.148 24
1 6 -8 4863.2 237.556 12
1 6 -8 5370.56 231.835 5
1 -6 -8 5050.32 231.635 5
1 -6 -8 5164.34 230.979 34
1 -6 -8 4737.53 228.782 32
1 6 -8 5186.91 230.862 29
1 6 -8 4708.35 239.061 13
1 -6 -8 5206.15 231.141 29
1 -6 -8 4614.3 226.106 26
-1 -6 8 5366.45 239.64 27
1 -6 -8 5390.72 231.487 25
1 -6 -8 5536.77 231.154 20
1 -6 -7 74.3294 53.3859 30
1 -6 -7 15.411 46.0201 32
1 6 -7 100.794 53.2876 5
1 -6 -7 69.2271 52.1341 5
1 -6 -7 76.666 51.5234 29
1 6 -7 81.2207 53.2151 29
1 -6 -7 67.9921 42.5266 26
1 -6 -7 162.603 59.561 12
1 6 -7 4.70521 63.4096 13
1 6 -7 4.29784 63.603 12
1 -6 -7 76.8903 50.8013 24
1 -6 -7 27.4121 51.742 25
1 6 -7 -9.79903 47.0191 25
1 -6 -7 49.7907 54.0906 34
1 6 -7 172.273 70.6798 11
1 -6 -7 -7.74513 55.5692 20
1 -6 -7 107.032 51.2628 21
1 -6 -7 45.1997 43.343 19
1 6 -7 -12.4985 40.2234 3
1 -6 -7 -2.06958 40.7186 3
1 -6 -7 58.8264 45.6845 33
1 -6 -6 2113.71 177.599 1
1 6 -6 2016.34 175.08 1
1 -6 -6 2412.12 127.229 34
1 -6 -6 2272.71 131.634 32
1 -6 -6 2457.85 150.718 33
1 -6 -6 2366.28 125.68 30
1 -6 -6 2349.2 146.78 29
1 -6 -6 2324.24 149.319 26
1 -6 -6 2348.08 139.969 12
1 -6 -6 2413.34 149.557 25
1 -6 -6 2460.14 125.438 24
-1 -6 6 2368.55 183.515 22
1 -6 -6 2447.48 128.645 21
-1 -6 6 1907.27 163.193 41
1 -6 -6 2363.8 159.243 19
1 6 -6 2291.51 162.781 18
1 -6 -6 2227.66 157.572 5
1 6 -6 2517.4 160.099 5
1 6 -6 2501.94 146.276 13
1 6 -6 2040.46 118.242 3
1 -6 -6 2250.56 118.899 3
1 6 -6 2228.53 144.269 11
1 6 -5 223.488 62.003 37
-1 -6 5 246.65 75.447 41
1 -6 -5 123.868 64.4969 1
1 6 -5 138.766 66.9098 1
1 6 -4 1239.84 94.6831 37
-1 6 4 863.66 68.5211 41
-1 -6 4 1050.47 101.134 41
-1 -6 4 1082.93 90.7155 6
1 6 -4 1104.87 109.223 7
1 6 -4 885.14 86.6008 1
1 -6 -4 999.973 86.6172 1
1 6 -3 10476.3 478.298 37
-1 -6 3 11280.2 480.447 6
1 6 -3 11083.6 485.802 7
1 -6 -3 10793.8 470.311 1
1 6 -3 10119 469.145 1
1 -6 -2 108.128 35 1
1 6 -2 93.3289 35.5715 1
1 6 -2 116.383 53.0148 37
-1 6 2 51.2842 38.109 37
1 -6 -2 100.832 31.2265 40
-1 -6 2 86.574 56.4973 41
1 6 -2 173.101 58.4324 7
1 -6 -2 137.96 40.9963 6
-1 -6 2 147.403 59.2585 6
-1 6 1 45235.2 1609.04 37
1 -6 -1 34827.3 1588.61 1
1 6 -1 35773.6 1588.88 1
1 6 -1 42747.4 1607.77 7
1 -6 -1 42710.8 1601.71 40
-1 -6 1 40871.3 1607.52 41
1 -6 -1 42451.8 1609.09 6
-1 -6 1 42909.1 1613.36 6
-1 6 0 70128.5 2874.48 37
1 6 0 70529.7 2875.08 37
1 6 0 68643.6 2866.19 7
-1 -6 0 68985.6 2874.9 6
1 -6 0 68267.3 2870.6 40
-1 -6 0 68227.9 2869.39 41
1 -6 1 3.38113 53.1847 41
1 6 1 14.4902 14.1008 2
1 -6 1 75.0439 17.1086 2
-1 6 -1 124.299 52.5688 37
1 6 1 48.1465 49.163 37
-1 -6 -1 72.8035 22.7281 40
-1 6 -1 37.7807 51.1931 7
1 6 1 67.549 23.2413 7
1 -6 1 117.272 58.7022 6
-1 -6 -1 32.8217 39.3711 6
-1 -6 -2 23.4374 31.9437 6
1 -6 2 41.2946 54.1068 6
-1 6 -2 15.8059 59.3817 7
1 -6 2 35.4433 24.9402 2
1 6 2 27.0675 23.1169 2
1 -6 3 1224.53 98.7156 41
1 -6 3 900.51 83.6503 6
-1 6 -3 979.955 92.6508 37
1 -6 3 1021.01 68.1799 2
1 6 3 1119.82 67.5175 2
1 -6 4 -30.8137 66.1263 41
1 -6 4 9.30056 47.0109 6
-1 6 -4 29.958 58.8201 37
1 6 4 -33.1517 38.6259 2
1 -6 4 32.593 38.3086 2
1 -6 5 2264.86 140.178 2
1 6 5 2842.95 147.295 2
-1 -6 -5 2299.43 114.923 3
1 -6 5 2545.53 167.975 41
-1 6 -5 2828.16 166.153 37
-1 -6 -6 6845.54 297.618 34
-1 -6 -6 6790.07 297.434 35
-1 -6 -6 6758.94 293.379 30
-1 6 -6 6198.47 295.615 13
-1 -6 -6 6423.78 294.977 29
-1 -6 -6 6499.1 298.73 28
-1 -6 -6 6453.79 292.29 33
-1 -6 -6 6116.24 293.998 32
-1 -6 -6 5847.23 301.208 12
-1 6 -6 6788.16 297.37 12
-1 -6 -6 6791.58 295.313 5
-1 6 -6 6776.02 297.841 5
-1 -6 -6 6868.32 289.737 25
-1 -6 -6 6958.73 297.317 24
1 -6 6 6340.68 297.957 22
-1 -6 -6 6871.58 297.309 21
-1 -6 -6 6841.48 298.827 20
1 -6 6 5695.83 337.037 41
-1 6 -6 6355.21 311.775 17
1 6 6 6348.33 321.105 2
1 -6 6 5926.8 317.913 2
-1 6 -6 6292.26 306.623 11
-1 -6 -7 435.182 53.1506 29
-1 -6 -7 536.178 59.8814 24
-1 -6 -7 389.811 59.8722 25
-1 -6 -7 351.708 57.8159 5
-1 6 -7 468.03 57.4276 5
-1 6 -7 485.097 69.5089 12
-1 6 -7 301.805 62.4052 13
1 -6 7 326.32 65.096 22
-1 6 -7 367.222 73.242 11
-1 -6 -7 374.363 44.4909 32
-1 -6 -7 375.193 55.6763 30
-1 -6 -7 464.23 61.2763 20
-1 -6 -7 358.37 58.0878 33
-1 -6 -7 394.323 64.4659 35
1 -6 8 1801.41 114.723 22
-1 6 -8 1879.74 114.617 12
-1 6 -8 2139.11 110.473 5
-1 -6 -8 1979.77 109.877 5
-1 6 -8 2095.4 109.795 29
-1 -6 -8 2033.68 107.859 29
-1 6 -8 1855.3 116.027 13
-1 -6 -8 2162 108.234 20
-1 -6 -8 2051.37 108.921 25
-1 -6 -8 2117.82 105.892 24
-1 -6 -8 2007.91 105.532 30
-1 -6 -9 497.005 55.582 34
-1 6 -9 646.563 66.9167 15
-1 6 -9 425.254 52.2452 29
-1 -6 -9 579.071 51.9147 20
-1 6 -9 500.077 52.1951 12
-1 -6 -9 606.043 52.9955 25
1 -6 9 547.493 63.2673 27
-1 -6 -9 566.307 46.1468 24
1 -7 -9 942.289 56.3225 29
1 7 -9 883.789 55.8357 29
-1 -7 9 822.795 69.5036 27
1 -7 -9 1050.62 59.1731 25
1 7 -9 817.14 79.2314 12
1 7 -9 1032.3 78.418 15
1 -7 -8 467.881 51.8879 32
1 -7 -8 459.777 57.907 34
1 -7 -8 411.86 50.7482 26
-1 -7 8 503.289 69.4734 27
1 7 -8 431.232 69.5527 12
1 7 -8 444.728 69.0639 13
1 7 -8 490.816 55.3436 29
1 -7 -8 485.119 56.2015 29
1 -7 -8 359.311 54.8366 25
1 -7 -8 526.759 55.9074 24
1 -7 -8 528.576 61.3565 20
1 -7 -7 1221.45 80.1532 30
1 7 -7 1201.12 92.3344 13
1 -7 -7 1144.13 73.7509 5
1 -7 -7 1267.09 75.4841 29
1 7 -7 1138.45 75.905 29
1 -7 -7 1089.99 69.4314 26
1 -7 -7 1127.03 75.158 25
-1 -7 7 1190.91 92.8229 27
1 -7 -7 1151.44 77.2469 24
1 7 -7 1016.71 94.597 11
-1 -7 7 995.983 80.3362 22
1 -7 -7 959.762 71.4209 33
1 -7 -7 1197.99 73.6696 32
1 -7 -7 1035.44 71.8488 19
1 7 -7 1099.76 79.6197 18
1 -7 -7 1245.13 80.6266 34
1 -7 -7 1304.13 78.6971 21
1 -7 -7 1305.75 82.4355 20
1 -7 -7 969.025 69.3789 3
1 -7 -6 4755.47 220.328 30
1 -7 -6 4740.74 220.039 29
1 7 -6 5038.32 242.675 13
1 -7 -6 4853.49 215.674 26
1 -7 -6 4959.4 218.542 25
1 -7 -6 4968.05 220.734 24
1 -7 -6 5179.85 230.383 34
-1 -7 6 5124.3 239.079 22
1 -7 -6 4681.72 220.785 33
1 -7 -6 4898.54 230.094 32
1 -7 -6 5070.23 224.694 19
1 7 -6 4745.3 229.315 18
1 -7 -6 4747.13 225.714 21
1 -7 -6 4291.59 214.21 3
-1 -7 6 4285.97 274.716 41
1 7 -5 1080.36 73.5319 11
1 -7 -5 1277.65 66.1356 24
-1 -7 5 1030.71 115.287 41
1 7 -5 1175.22 103.68 37
1 -7 -5 1065.27 99.8465 1
1 7 -5 1266.3 71.0118 12
-1 7 4 1448.86 92.9676 37
1 7 -4 1428.92 109.571 37
1 -7 -4 1297.5 99.4239 1
1 7 -4 1205.72 98.6988 1
1 7 -4 1470.76 123.093 7
-1 -7 4 1359.02 106.11 6
-1 7 3 10700.2 434.898 37
1 7 -3 9753.27 443.432 37
1 7 -3 8814.81 427.234 1
1 -7 -3 9286.1 428.144 1
1 7 -3 10454.7 451.319 7
-1 -7 3 10235.5 446.182 6
-1 -7 3 9529.59 444.539 41
-1 -7 2 382.448 66.1119 41
-1 7 2 542.101 55.5792 37
1 7 -2 282.659 63.79 37
1 -7 -2 334.934 37.364 1
1 -7 -2 434.317 53.3478 6
1 7 -2 410.461 68.109 7
-1 -7 2 358.328 68.8521 6
1 -7 -2 359.436 42.2818 40
1 7 -1 35819.9 1506.17 7
-1 -7 1 34667 1507.08 41
1 -7 -1 35852.8 1508.72 6
1 -7 -1 35485.1 1500.16 40
-1 7 1 37620.7 1508.86 37
1 7 0 212743 8819.65 7
-1 -7 0 213958 8824.49 41
-1 -7 0 211018 8829.84 6
1 -7 0 208066 8831.14 6
1 -7 0 210067 8824.56 40
-1 7 0 212817 8829.78 37
1 7 0 224053 8831.67 37
1 -7 1 1778.13 114.149 41
-1 -7 -1 1520.05 98.0394 6
1 -7 1 1710.22 113.247 6
-1 -7 -1 1635.13 83.5022 40
-1 7 -1 1492.27 107.426 37
1 7 1 1869.21 108.924 37
-1 -7 -2 13807.1 560.885 6
1 -7 2 14154.3 578.453 6
1 -7 2 12333.3 548.953 2
1 7 3 6137.38 261.977 2
1 -7 3 5761.17 289.232 41
1 -7 3 6394.78 286.715 6
-1 7 -3 6295.05 290.085 37
1 7 4 2112.11 117.084 2
1 -7 4 1986 117.471 2
-1 7 -4 2158.01 143.517 37
1 -7 4 2333.95 153.101 41
1 -7 4 2296.2 138.047 6
-1 -7 -5 294.295 33.5503 33
-1 -7 -5 305.973 35.8826 34
-1 -7 -5 264.88 35.6325 30
-1 7 -5 253.669 40.0136 13
-1 7 -5 313.097 40.534 12
-1 7 -5 282.377 78.6817 37
1 -7 5 204.703 41.4033 22
-1 -7 -5 228.265 35.349 20
1 -7 5 272.491 49.953 2
1 -7 5 298.899 86.7586 41
-1 -7 -5 279.469 36.9028 35
-1 7 -5 276.242 43.1348 17
-1 -7 -6 1254.26 83.1474 32
-1 -7 -6 1295.9 89.4123 33
-1 -7 -6 1261.07 85.81 28
-1 7 -6 1179.14 101.4 13
-1 -7 -6 1495.29 87.1871 30
-1 7 -6 1186.29 95.197 12
-1 -7 -6 1300.18 86.8559 5
-1 -7 -6 1500.87 87.8224 24
-1 -7 -6 1289.81 111.45 25
1 -7 6 1300.91 106.217 22
-1 -7 -6 1370.11 88.697 21
-1 7 -6 1313.13 100.109 18
1 -7 6 1234.91 138.282 41
-1 7 -6 1253.79 103.586 11
-1 -7 -6 1478.28 88.5869 34
-1 -7 -6 1362.08 89.9273 35
-1 -7 -7 3262.13 154.231 29
-1 7 -7 3309.03 166.439 13
-1 7 -7 3535.47 166.66 12
-1 -7 -7 3309.45 156.329 5
-1 -7 -7 3848.44 161.705 24
-1 -7 -7 3524.29 158.978 25
1 -7 7 3398.67 167.269 22
-1 7 -7 3198.18 170.716 11
-1 -7 -7 3461.59 161.419 34
-1 -7 -7 3640.24 163.507 35
-1 -7 -7 3418.63 159.536 30
-1 -7 -7 2967.66 152.008 32
-1 -7 -7 3238.26 160.718 33
-1 -7 -7 3419.19 161.324 20
1 -7 8 930.417 75.3025 22
-1 -7 -8 1151.67 74.5343 20
-1 -7 -8 1199.03 71.374 24
-1 7 -8 915.716 76.4958 12
-1 7 -8 1033.12 67.928 5
-1 -7 -8 1030.09 67.063 5
-1 -7 -8 999.23 69.833 25
1 -7 8 1229.07 87.3374 27
-1 7 -8 1075.31 77.0306 13
-1 7 -8 1019.21 71.1413 29
-1 -7 -8 949.571 64.4757 29
-1 -7 -8 1152.72 70.0423 30
-1 7 -9 17.3722 78.2168 15
-1 -7 -9 21.6437 49.6837 25
-1 -7 -9 14.6419 50.8602 24
1 -7 9 41.5088 78.5618 27
-1 7 -9 72.8445 51.6281 29
-1 7 -9 36.4522 57.3916 12
1 8 -9 761.578 80.5009 12
-1 -8 9 759.82 83.6878 27
1 8 -9 708.279 78.3976 15
1 8 -8 27.829 39.1308 29
1 -8 -8 73.4749 40.096 29
1 -8 -8 62.2609 39.5712 32
-1 -8 8 155.772 62.6393 27
1 8 -8 -3.41339 60.8905 12
1 8 -8 105.068 58.6177 13
1 -8 -8 64.0039 46.8995 34
1 -8 -8 137.077 48.0129 24
1 -8 -8 75.8515 40.5925 25
1 -8 -8 86.358 52.857 20
1 -8 -7 1881.22 100.034 24
1 -8 -7 1809.54 99.8233 30
1 -8 -7 1708.35 92.5517 29
1 8 -7 1933.93 114.132 13
1 8 -7 1693.69 93.1816 29
1 -8 -7 1764.86 97.649 34
1 8 -7 1655.88 101.759 18
1 -8 -7 1613.65 92.0728 19
1 -8 -7 1802.1 94.524 32
1 -8 -7 1620.46 92.6415 33
1 -8 -7 1792.8 98.343 21
1 -8 -7 1666.42 92.4677 25
-1 -8 7 1781.14 115.185 27
1 -8 -7 1573.82 88.4561 26
-1 -8 7 1846.25 104.505 22
1 -8 -6 4634.79 217.839 29
1 -8 -6 5075.43 221.39 30
1 -8 -6 4810.6 220.246 19
1 8 -6 4538.97 225.716 18
-1 -8 6 4929.76 231.167 27
1 -8 -6 4769.59 217.949 26
1 -8 -6 4753.37 218.431 32
1 -8 -6 4867.36 218.616 33
1 -8 -6 4874.3 219.535 25
1 -8 -6 5156.36 220.873 24
-1 -8 6 4696.72 227.492 22
1 -8 -6 5121.11 221.357 20
1 -8 -6 4920 220.244 21
-1 -8 6 3997.91 267.927 41
1 -8 -6 5171.08 223.282 35
1 -8 -6 5222.55 219.953 34
1 8 -6 4782.98 230.636 13
1 8 -6 4905.78 233.287 11
1 8 -5 2434.1 140.373 12
-1 -8 5 2438.23 122.412 22
1 -8 -5 2337.55 108.725 34
1 -8 -5 2458.98 122.647 35
1 -8 -5 2469.65 113.33 20
1 -8 -5 2417.17 119.066 21
1 -8 -5 2230.14 110.443 19
1 8 -5 2216.43 115.743 18
1 -8 -5 2160.24 106.611 26
-1 -8 5 2438.53 148.925 27
1 8 -5 2352.44 201.512 7
-1 -8 5 1827.6 143.844 6
1 8 -5 2019.64 151.587 37
1 8 -5 2225.71 150.176 11
1 -8 -5 2303.88 109.145 33
1 -8 -5 2211.2 108.741 32
1 8 -4 4963.59 264.488 7
-1 -8 4 4861.17 250.227 6
-1 8 4 4727.86 234.61 37
1 8 -4 4621.92 248.794 37
-1 -8 4 4473.69 252.675 41
1 8 -3 2334.81 151.153 7
-1 -8 3 2335.41 146.603 6
1 8 -3 2186.68 142.864 37
-1 8 3 2266.96 128.775 37
-1 -8 3 1971.97 140.362 41
1 8 -2 5173.37 257.589 37
-1 8 2 5924.41 254.3 37
1 8 -2 5452.68 258.245 7
1 -8 -2 4991.9 246.526 6
-1 -8 2 5289.87 262.634 6
1 -8 -2 4876.82 236.409 40
-1 -8 2 5191.18 256.53 41
-1 8 1 28235.8 1145.59 37
1 -8 -1 27476.9 1144.5 6
1 8 -1 26554.2 1139.46 7
1 -8 -1 25866.6 1132.57 40
-1 -8 1 26875.2 1142.61 41
1 8 0 5530.97 265.335 7
1 -8 0 5988.01 284.321 6
-1 -8 0 5609.41 279.428 6
1 8 0 6075.2 281.73 37
-1 8 0 6281.75 281.718 37
1 -8 0 6062.94 273.248 40
-1 8 -1 44283.3 1856 37
1 8 1 46791.2 1854.77 37
1 -8 1 44397.3 1857.19 6
-1 -8 -1 44058.2 1848.23 6
-1 -8 -1 42185.9 1832.84 40
1 -8 1 45260.8 1858.09 41
1 8 2 3607.9 180.888 37
-1 -8 -2 3187.32 165.855 6
1 -8 2 3590.59 188.154 6
1 -8 2 3174.87 186.218 41
-1 8 -3 415.6 77.2899 37
1 -8 3 456.175 77.2969 6
-1 8 -4 5152.41 262.521 37
1 -8 4 4707.11 265.213 41
1 -8 4 4832.59 253.922 6
-1 8 -5 6702.83 355.218 37
-1 -8 -5 7229.42 299.134 34
-1 -8 -5 7236.82 331.367 35
-1 -8 -5 6915.77 295.56 28
-1 8 -5 6925.95 334.45 13
-1 8 -5 7043.29 329.388 12
-1 -8 -5 6569.15 293.359 32
-1 -8 -5 7415.88 306.086 33
-1 -8 -5 7109.67 321.384 24
-1 -8 -5 6735.87 293.634 25
1 -8 5 7676.25 342.227 22
-1 -8 -5 7003.02 315.648 20
-1 -8 -5 6951.51 326.641 21
-1 8 -5 6656.73 300.849 18
-1 -8 -5 6416.85 294.611 19
-1 8 -5 6728.78 309.739 17
-1 8 -5 6930.41 355.916 11
1 -8 5 6709.29 359.417 41
-1 -8 -6 62.5976 47.0538 25
-1 -8 -6 118.015 44.1547 28
1 -8 6 134.421 69.3556 22
-1 -8 -6 88.9307 55.6279 20
1 -8 6 9.97648 78.7495 41
-1 8 -6 87.0224 55.6021 18
-1 8 -6 93.0886 65.5898 13
-1 8 -6 176.584 65.532 12
-1 -8 -6 115.718 58.6044 35
-1 -8 -6 166.155 58.8064 30
-1 -8 -6 86.9503 42.4731 32
-1 -8 -6 168.985 53.8407 34
-1 -8 -6 144.753 50.5636 33
1 -8 7 121.053 66.0412 22
-1 8 -7 201.492 79.5416 11
-1 -8 -7 158.861 61.3666 35
-1 8 -7 11.8182 65.9544 12
-1 8 -7 47.9395 64.7734 13
-1 -8 -7 122.448 52.6885 33
-1 -8 -7 122.737 37.904 32
-1 -8 -7 160.563 57.5601 34
-1 -8 -7 21.6336 59.0859 30
-1 -8 -7 105.911 48.1109 25
-1 -8 -7 62.0664 58.7697 24
1 -8 8 353.981 57.2624 22
-1 -8 -8 478.283 56.2471 20
-1 -8 -8 501.062 54.3566 34
1 -8 8 476.657 71.3489 27
-1 8 -8 388.15 57.8708 13
-1 8 -8 481.063 60.5692 12
-1 8 -8 467.238 49.7118 29
-1 -8 -8 469.427 48.2963 25
-1 -8 -8 515.125 53.1472 24
-1 -8 -8 435.484 51.8493 30
1 -8 9 256.875 64.9693 27
-1 8 -9 173.395 53.5141 12
-1 8 -9 205.098 45.9553 29
-1 8 -9 189.679 56.0214 15
-1 -8 -9 233.87 45.0658 24
-1 -9 9 190.35 47.479 27
1 9 -9 134.988 46.6963 12
1 9 -9 134.897 33.9888 32
1 9 -9 157.682 40.4776 15
1 -9 -8 1311.93 73.5627 24
-1 -9 8 1148.5 85.0296 27
1 9 -8 1143.11 83.5761 13
1 -9 -8 1230.35 69.881 34
1 -9 -8 1089.99 65.6939 32
1 -9 -7 1405.76 97.9503 24
-1 -9 7 1401.27 97.6885 22
1 -9 -7 1352.3 88.319 34
1 -9 -7 1167.24 78.1321 33
1 -9 -7 1408.96 83.4511 32
1 -9 -7 1334.41 76.5289 29
1 -9 -7 1701.25 100.395 30
1 9 -7 1419.34 118.645 13
1 -9 -7 1516.58 99.7126 20
1 -9 -7 1396.37 95.8185 21
-1 -9 7 1425.94 119.838 27
1 9 -7 1220.38 92.6775 18
1 -9 -7 1363.32 81.8699 19
-1 -9 6 1255.11 103.842 27
1 9 -6 1577.97 100.964 12
1 -9 -6 1546.69 91.654 35
1 -9 -6 1479.64 85.9906 34
-1 -9 6 1488.31 101.539 22
1 9 -6 1413.42 108.917 11
1 9 -6 1493.09 105.608 13
1 -9 -6 1423.49 89.7542 21
1 -9 -6 1447.4 90.0069 20
1 -9 -6 1528.12 87.6505 19
1 9 -6 1524.53 98.3494 18
1 -9 -6 1389.2 82.8138 33
1 -9 -6 1415.84 84.2967 32
1 9 -5 3418.08 214.63 37
1 9 -5 4055.69 188.237 12
1 -9 -5 3926.88 177.02 24
-1 -9 5 3766.63 191.252 22
1 -9 -5 3682.53 179.796 23
1 -9 -5 3681.95 177.78 19
1 9 -5 3632.62 187.305 18
1 -9 -5 3703.59 177.321 30
1 -9 -5 3881.47 190.676 16
1 -9 -5 3721.87 176.273 20
1 -9 -5 3621.35 177.493 35
1 -9 -5 3578.95 193.451 34
-1 -9 5 2956.24 212.646 6
1 9 -5 3484.77 193.748 11
1 -9 -5 3487.26 190.351 33
1 -9 -5 3631 175.537 32
1 9 -4 1985.41 152.932 7
-1 -9 4 1806.56 138.861 6
-1 9 4 1918.25 123.175 37
1 9 -4 2201.79 146.83 37
-1 -9 4 1861.22 145.315 41
1 9 -3 9027.08 428.311 7
-1 -9 3 8976.3 427.993 6
1 9 -3 9434.18 428.28 37
-1 9 3 9027.15 413.517 37
-1 -9 3 8644.93 423.963 41
1 9 -2 2894.11 176.348 37
-1 9 2 3210.03 167.843 37
1 9 -2 2963.32 171.093 7
1 -9 -2 2852.42 160.905 6
-1 -9 2 3236.55 182.154 6
1 -9 -2 3012.15 150.374 40
-1 -9 2 3170.4 174.988 41
-1 9 1 16539.5 671.749 37
1 9 -1 14521.3 660.671 7
1 -9 -1 15377.7 668.427 6
1 -9 -1 14733 654.194 40
-1 -9 1 15407.5 666.981 41
-1 -9 0 19520.2 848.41 6
1 -9 0 19022.7 849.897 6
1 9 0 20407.5 851.646 37
-1 9 0 19997.5 850.378 37
1 -9 0 19080 838.858 40
-1 9 -1 11678.3 530.14 37
1 9 1 12581.3 529.858 37
-1 -9 -1 11932.1 522.753 6
1 -9 1 11616.4 531.862 6
-1 -9 -1 11284.9 503.194 40
1 -9 1 12169.2 533.818 41
1 9 2 72.0753 59.158 37
-1 9 -2 24.0932 61.6766 37
-1 -9 -2 15.6218 37.984 6
1 -9 2 42.2344 68.4694 6
1 -9 2 75.1949 67.4433 41
1 9 3 25174.9 1067.28 37
1 -9 3 24758.9 1075.66 6
1 -9 3 24095.4 1079.14 41
1 9 4 16858.5 717.271 37
-1 9 -4 15282.7 725.295 37
1 -9 4 15948.1 721.038 6
-1 9 -5 163.994 73.8118 37
1 9 5 -145.134 72.446 37
-1 -9 -5 40.0578 113.799 35
-1 -9 -5 102.609 72.7842 28
-1 -9 -5 -83.4433 106.022 30
-1 9 -5 34.6987 129.268 13
-1 9 -5 120.985 112.836 12
-1 -9 -5 122.116 85.0451 32
-1 -9 -5 42.6414 59.447 34
-1 -9 -5 61.7156 67.0966 33
-1 -9 -5 153.145 94.0112 24
1 -9 5 14.1858 133.901 22
-1 -9 -5 40.2209 75.0151 20
-1 -9 -5 134.477 105.709 21
-1 -9 -5 -16.9622 69.4935 19
1 -9 5 -19.2379 92.5257 41
-1 9 -5 138.759 82.0888 17
-1 9 -5 63.1211 77.7158 18
-1 9 -5 26.8181 138.686 11
-1 -9 -6 6105.95 256.241 30
-1 9 -6 5707.2 263.8 13
-1 9 -6 5773.96 261.083 12
-1 -9 -6 5485.93 251.17 28
-1 -9 -6 5870.22 250.563 25
1 -9 6 6177.77 266.78 22
-1 9 -6 5459.24 266.191 11
-1 -9 -6 6205.1 255.58 20
-1 -9 -6 5385.43 250.666 19
-1 9 -6 5428.77 258.355 18
-1 -9 -6 5279.74 249.283 32
-1 -9 -6 5843.98 255.941 33
-1 -9 -6 5994.45 254.587 34
-1 -9 -6 6104.67 257.756 35
-1 -9 -7 1709.52 104.806 24
-1 -9 -7 1545.54 85.9452 25
-1 9 -7 1602.52 115.888 12
-1 9 -7 1556.84 119.046 13
-1 -9 -7 1558.92 100.169 33
-1 -9 -7 1597.6 101.735 34
-1 -9 -7 1690.32 107.612 35
1 -9 7 1684.21 125.221 27
-1 9 -7 1432.54 93.1525 18
-1 -9 -7 1621.74 102.227 30
1 -9 7 1568.12 119.564 22
-1 -9 -8 417.864 47.9054 34
-1 -9 -8 314.452 38.1286 25
-1 -9 -8 434.239 50.0004 24
1 -9 8 256.163 65.5621 27
-1 9 -8 268.299 40.5826 29
1 -9 8 329.551 53.1838 22
-1 -9 -8 332.196 48.6801 30
-1 9 -8 387.64 55.7468 13
-1 9 -8 303.852 54.1443 12
-1 9 -9 611.825 49.4505 15
1 -9 9 561.211 58.9694 27
-1 -10 9 689.55 55.8128 27
1 10 -9 702.939 47.8828 26
1 10 -9 576.042 51.3563 12
1 10 -9 589.512 42.7064 32
1 -10 -8 488.907 40.2048 32
-1 -10 8 613.523 68.0253 27
-1 -10 8 449.526 49.4985 22
1 10 -8 412.819 64.0667 13
1 10 -8 514.147 52.1199 15
1 -10 -7 144.161 55.9585 19
1 10 -7 200.887 71.3651 18
1 -10 -7 200.727 60.8697 35
1 -10 -7 46.0861 53.126 34
1 -10 -7 16.0716 51.6719 33
1 -10 -7 36.3603 52.666 32
-1 -10 7 -17.8437 75.2368 27
1 10 -7 217.725 78.1113 13
1 -10 -7 136.047 58.6613 24
-1 -10 7 155.402 73.4048 22
1 -10 -7 117.965 56.6688 21
1 -10 -7 142.413 56.4811 20
-1 -10 6 94.1353 73.0719 27
1 -10 -6 156.084 50.8877 19
1 10 -6 96.3225 65.4701 18
1 -10 -6 52.108 46.1839 32
1 -10 -6 131.25 43.8326 33
-1 -10 6 160.667 70.7686 22
1 10 -6 67.9268 76.1292 11
1 -10 -6 152.939 58.0843 30
1 -10 -6 57.7215 57.5287 35
1 -10 -6 88.0338 45.9555 34
1 10 -6 84.6463 69.6901 12
1 -10 -6 75.6829 56.1022 21
1 -10 -6 65.9099 53.2688 20
1 -10 -5 1410.86 87.6987 35
1 -10 -5 1331.98 101.933 34
1 -10 -5 1350.04 84.0128 32
1 -10 -5 1445.89 100.15 33
1 -10 -5 1144.27 84.9012 30
-1 -10 5 1102.79 116.397 6
1 10 -5 1359.63 102.194 13
1 10 -5 1223.9 94.3205 12
1 -10 -5 1175.43 84.2278 19
1 10 -5 1328.06 98.0306 18
1 -10 -5 1329.17 83.9645 24
1 -10 -5 1291.62 102.61 23
-1 -10 5 1425.6 101.099 22
1 -10 -5 1238.21 83.9443 20
1 -10 -5 1486.6 109.156 16
1 10 -5 1087.63 124.859 37
-1 -10 5 1113.89 128.455 41
1 10 -5 1289.59 102.553 11
1 -10 -4 34933.6 1380.2 35
1 -10 -4 33539.1 1377.44 33
1 -10 -4 33008.4 1377.88 32
1 -10 -4 32693.3 1376.35 30
1 10 -4 32432 1387.4 13
-1 -10 4 33652.1 1385.48 27
1 -10 -4 32799.6 1376.72 24
-1 -10 4 33728.7 1388.11 22
1 -10 -4 33773.4 1377.86 23
1 -10 -4 33050.9 1379.83 21
1 -10 -4 31634 1375.28 20
1 10 -4 32178.5 1435.92 7
-1 -10 4 32048 1429.31 6
1 10 -4 30521.6 1427.21 37
1 10 -4 35212.9 1385.45 12
1 -10 -4 34386.8 1380.43 19
1 -10 -4 32711.4 1378.6 16
-1 -10 4 29815.4 1429.03 41
1 10 -4 31265.5 1383.4 11
-1 -10 3 36.171 67.3825 41
-1 -10 3 14.8239 67.4746 6
1 10 -3 28.1458 64.8054 7
-1 10 3 67.3703 51.1275 37
1 10 -3 96.2725 65.2782 37
-1 -10 2 4864.09 262.291 41
1 -10 -2 5018.49 253.691 6
1 10 -2 4961.28 259.387 7
-1 -10 2 5504.71 272.696 6
-1 10 2 5361.89 260.948 37
1 10 -2 5171.22 266.81 37
-1 -10 1 3403.72 178.066 41
1 -10 -1 2958.15 157.326 40
1 -10 -1 2837.88 173.488 6
1 10 -1 3127.78 168.117 7
-1 10 1 3184.36 176.724 37
-1 -10 0 4595.62 227.579 40
1 -10 0 4809.06 235.45 40
1 -10 0 4952 251.181 6
-1 -10 0 4773.92 247.202 6
1 10 0 4987.35 251.111 37
-1 10 0 4868.56 249.174 37
1 -10 1 4854.16 241.539 40
1 10 1 5134.1 249.357 37
-1 10 -1 4618.48 250.277 37
-1 -10 -1 4566.25 240.405 6
1 10 2 460.508 74.4289 37
-1 10 -2 462.997 79.4348 37
1 -10 2 330.44 81.4153 41
-1 -10 -2 397.416 55.3816 6
1 -10 2 401.872 82.1325 6
1 -10 3 2048.15 154.252 41
1 -10 3 2096.86 151.963 6
1 10 3 2017.55 137.534 37
-1 -10 -3 2091.8 103.347 8
-1 -10 -4 619.905 77.6496 33
-1 -10 -4 483.522 38.4719 32
-1 -10 -4 557.222 81.2529 30
1 -10 4 510.069 103.102 6
-1 -10 -4 551.629 43.6211 28
-1 -10 -4 516.385 39.205 34
1 -10 4 466.225 93.3547 27
-1 -10 -4 508.41 55.3145 24
-1 10 -4 565.163 179.866 13
1 -10 4 320.22 180.748 22
-1 -10 -4 501.339 39.0733 23
-1 10 -4 503.466 122.822 11
-1 -10 -4 564.804 124.7 21
-1 -10 -4 512.071 43.069 20
1 10 4 420.536 84.6093 37
-1 10 -4 517.594 109.699 37
-1 -10 -4 478.421 45.9167 19
-1 -10 -4 477.703 38.7098 16
-1 10 -4 437.733 156.629 18
-1 -10 -5 5928.03 281.908 32
-1 -10 -5 6536.84 281.978 33
-1 -10 -5 6964.74 282.727 30
-1 -10 -5 6403.63 281.57 28
-1 -10 -5 6451.77 279.776 34
-1 -10 -5 6681.69 284.24 35
1 -10 5 6385.63 289.717 27
-1 10 -5 7006.72 288.87 12
-1 -10 -5 6658.02 280.992 24
1 -10 5 6348.56 291.589 22
-1 -10 -5 6663.54 280.812 20
-1 -10 -5 6175.27 280.888 21
1 -10 5 5377.03 338.283 41
-1 10 -5 6416.73 288.907 18
-1 -10 -5 5928.95 280.506 19
-1 10 -5 6207.26 291.719 11
-1 10 -5 5176.06 326.754 37
1 10 5 5934.73 324.531 37
-1 -10 -6 2886.11 138.438 28
1 -10 6 3006.52 157.703 27
-1 10 -6 2958.61 151.232 12
-1 10 -6 3036.25 156.675 13
-1 -10 -6 3213.53 146.586 21
-1 -10 -6 3360.85 144.833 20
-1 -10 -6 3169.86 142.297 34
-1 -10 -6 3134.44 148.015 35
-1 10 -6 2801.76 149.482 18
-1 -10 -6 2790.09 138.346 19
1 -10 6 2986.58 158.534 22
-1 -10 -6 3129.58 144.605 24
-1 -10 -6 2589.42 136.177 32
-1 -10 -6 2911.81 143.861 33
-1 10 -6 2695.42 159.164 11
1 -10 7 848.343 81.6075 22
-1 10 -7 891.766 87.8273 11
-1 -10 -7 909.615 70.114 20
-1 -10 -7 757.993 65.3671 34
-1 -10 -7 909.887 73.2169 35
-1 10 -7 765.33 76.7233 18
-1 -10 -7 919.338 70.5617 30
-1 -10 -7 786.561 65.4258 33
-1 10 -7 952.148 79.1019 12
-1 10 -7 848.646 81.7256 13
-1 -10 -8 49.6102 39.7857 34
-1 -10 -8 -12.0422 45.7241 24
-1 -10 -8 68.0226 46.0704 30
1 -10 8 15.7162 64.335 27
-1 10 -8 31.7546 50.5338 13
-1 10 -8 38.8966 51.9946 12
1 -10 8 77.1986 49.546 22
1 -10 9 509.443 46.4486 27
1 11 -8 267.738 46.1469 15
-1 -11 8 309.971 49.415 22
-1 -11 8 468.182 88.302 27
1 11 -8 302.282 82.3133 13
1 -11 -7 39.4369 39.318 32
1 -11 -7 44.5767 35.3362 33
1 -11 -7 48.8733 47.1608 20
1 -11 -7 8.95208 48.9734 21
1 11 -7 33.6402 68.2991 13
1 11 -7 -29.1575 55.531 18
1 -11 -7 -6.15333 39.9267 19
-1 -11 7 77.1216 58.8045 22
-1 -11 7 55.5532 69.6075 27
1 -11 -7 -6.01279 38.5259 34
1 -11 -7 69.7017 50.5574 35
1 -11 -6 10036.6 416.17 24
1 11 -6 9531.23 422.121 12
1 11 -6 9469.29 426.811 11
-1 -11 6 9821.71 425.268 22
1 -11 -6 9584.43 414.06 32
1 -11 -6 9359.69 412.595 33
1 -11 -6 9709.64 414.352 20
1 -11 -6 10010.1 416.156 30
1 -11 -6 9800.4 416.047 19
1 11 -6 9733.21 424.262 18
1 -11 -6 9521.47 411.477 34
1 -11 -6 9744.81 417.826 35
1 -11 -5 1409.71 84.3754 30
1 -11 -5 1311.39 83.8116 19
1 11 -5 1245.12 96.4751 18
1 11 -5 1210.84 101.233 13
-1 -11 5 1255.52 97.5315 27
1 11 -5 1319.46 95.3558 12
1 -11 -5 1386.53 83.3065 24
1 -11 -5 1214.17 76.7008 23
-1 -11 5 1225.77 101.096 22
1 11 -5 1160.87 97.2103 11
1 -11 -5 1292.74 79.7688 20
1 -11 -5 1354.68 78.5562 16
1 -11 -5 1429.69 88.0944 35
1 -11 -5 1262.76 80.4014 32
1 -11 -5 1248.23 76.8035 33
1 -11 -4 469.73 73.8275 32
1 -11 -4 410.158 69.1417 33
1 -11 -4 533.629 67.9832 30
-1 -11 4 479.492 94.0839 6
1 -11 -4 500.247 104.238 19
1 -11 -4 550.486 68.2271 16
-1 -11 4 323.181 119.843 27
1 -11 -4 531.694 70.0098 24
1 11 -4 391.473 134.576 12
1 11 -4 293.216 127.056 13
-1 -11 4 455.658 153.75 22
1 -11 -4 532.153 67.3094 23
1 -11 -4 505.848 116.484 21
1 -11 -4 457.101 84.2605 20
-1 -11 4 435.509 99.7099 41
1 -11 -4 543.179 91.5757 35
1 -11 -4 658.205 95.6276 36
1 11 -4 518.534 90.3178 11
1 11 -4 423.98 89.3344 37
1 -11 -3 4338.51 201.75 31
1 11 -3 4496.88 208.798 13
1 -11 -3 4449.83 202.728 14
-1 -11 3 4542.5 207.581 27
1 -11 -3 4301.14 199.825 24
1 -11 -3 4634.96 203.268 23
1 -11 -3 4793.62 202.897 21
1 11 -3 4734.36 210.531 18
1 -11 -3 4817.23 204.995 16
1 -11 -3 4687.28 203.329 32
1 -11 -3 4873.12 204.628 35
-1 -11 3 4289 259.781 6
-1 -11 3 4059.98 251.664 41
1 11 -3 4522.64 259.444 37
-1 11 3 4484.76 241.465 37
1 -11 -3 4676.18 202.614 36
1 -11 -2 7254.42 354.873 6
-1 -11 2 7394.42 372.096 6
1 11 -2 7387.73 359.578 7
-1 -11 2 7531.52 367.059 41
1 11 -2 7377.64 370.766 37
-1 11 2 7945.07 364.325 37
-1 11 1 19892 843.8 37
1 -11 -1 17732.6 819.177 40
1 -11 -1 20161 842.589 6
-1 -11 1 19760.3 847.362 6
1 11 0 2887.5 174.209 37
-1 11 0 2769.69 171.357 37
1 -11 0 2626.13 153.008 40
-1 -11 0 2624.72 146.646 40
1 -11 0 2879.75 172.994 6
-1 -11 0 3039.59 173.082 6
-1 11 -1 12644.3 583.965 37
1 11 1 12970.2 581.423 37
1 -11 1 12637.6 572.451 40
-1 -11 -1 12652.3 573.571 6
-1 -11 -2 681.179 50.9111 8
1 11 2 585.358 82.2704 37
-1 11 -2 635.936 95.1375 37
1 -11 2 600.278 92.2087 6
-1 -11 -2 742.339 71.5862 6
-1 -11 -3 4536.93 201.458 16
-1 -11 -3 4453.26 200.163 31
-1 -11 -3 4667.89 199.159 30
-1 11 -3 4733.74 208.601 13
-1 -11 -3 4611.66 201.904 28
1 -11 3 4261.06 203.856 27
-1 -11 -3 4976.46 203.483 33
-1 -11 -3 4054.77 198.57 32
1 -11 3 4774.87 267.303 6
1 -11 3 4555.48 207.748 22
-1 -11 -3 4754.23 201.553 23
-1 -11 -3 4424.61 199.476 21
1 -11 3 4531.91 270.472 41
1 11 3 4543.83 245.347 37
-1 -11 -3 4379.19 199.604 36
-1 11 -3 4216.37 204.731 11
-1 11 -3 5201.02 213.418 18
-1 -11 -3 4621.01 202.298 19
-1 11 -4 1587.98 157.031 18
-1 -11 -4 1635.36 101.873 16
-1 -11 -4 1970.95 135.662 33
-1 -11 -4 1802.81 100.797 32
-1 -11 -4 1714.14 102.733 31
-1 -11 -4 1884.47 124.308 30
-1 11 -4 2008.86 156.033 13
-1 -11 -4 1952.9 105.802 28
1 -11 4 1665.83 142.394 27
1 -11 4 1575.57 146.082 6
-1 -11 -4 1846.21 105.969 24
-1 -11 -4 1822.41 103.002 23
-1 -11 -4 1753.2 133.751 21
-1 -11 -4 1782.45 99.7742 20
1 -11 4 1944.94 170.584 41
-1 -11 -4 1723.02 113.554 19
-1 11 -4 1787.38 147.588 11
-1 11 -4 1388.26 145.368 37
1 11 4 1594.28 132.588 37
-1 -11 -5 1687.29 91.7643 28
-1 11 -5 1632.21 111.352 13
-1 -11 -5 1673.85 95.9165 30
1 -11 5 1691.07 107.655 27
-1 11 -5 1971.55 110.084 12
-1 -11 -5 1659.32 88.2058 23
-1 -11 -5 1684.64 93.6041 24
1 -11 5 1699.96 112.633 22
-1 11 -5 1901.9 114.698 11
-1 -11 -5 1670.03 93.317 19
-1 11 -5 1824.81 108.087 18
-1 -11 -5 1748.85 93.8189 20
-1 -11 -5 1648.5 96.0212 21
-1 -11 -5 1508.03 94.8786 33
-1 -11 -5 1445.54 87.2589 32
-1 -11 -5 1864.43 102.156 35
-1 -11 -5 1572.82 89.623 34
-1 -11 -6 1953.3 103.686 28
1 -11 6 2048.71 131.243 27
-1 11 -6 2097.6 126.658 12
-1 11 -6 2114.67 133.76 13
-1 -11 -6 2336.33 117.646 30
-1 11 -6 2170.91 134.911 11
1 -11 6 2046.97 133.808 22
-1 11 -6 2121.77 119.9 18
-1 -11 -6 2097.64 105.799 19
-1 -11 -6 2218.55 112.258 20
-1 -11 -6 2185.97 117.979 21
-1 -11 -6 2102.95 106.667 34
-1 -11 -6 2265.01 121.278 35
-1 -11 -6 2083.82 110.951 33
-1 -11 -6 1837.87 101.172 32
-1 -11 -6 2313.24 114.673 24
1 -11 7 1640.43 102.595 22
-1 -11 -7 1589.25 85.6478 34
-1 -11 -7 1800.97 93.8749 35
-1 11 -7 1580.35 92.6636 18
-1 -11 -7 1475.66 86.9331 33
-1 11 -7 1862.41 103.385 13
-1 11 -7 1480.1 105.685 11
-1 11 -7 1577.37 97.6182 12
-1 -11 -7 1679.42 90.4526 24
-1 -11 -7 1751.44 90.236 20
-1 11 -8 1347.24 103.894 12
1 -11 8 1843.93 118.907 27
-1 11 -8 1406.75 108.935 13
1 -11 8 1497.9 103.044 22
-1 -11 -8 1874.05 97.1597 20
-1 -11 -8 1613.36 86.5985 34
-1 -12 8 616.951 62.7384 27
-1 -12 8 529.614 53.8684 22
1 12 -8 553.401 63.4524 13
1 -12 -7 645.349 56.8603 35
1 12 -7 529.735 62.2517 18
1 12 -7 611.369 67.2773 12
-1 -12 7 573.479 66.0723 22
1 -12 -7 504.274 45.5416 32
1 -12 -7 596.969 50.226 20
1 -12 -7 505.735 46.7705 19
1 -12 -7 637.966 56.8787 21
1 -12 -6 1843.18 104.915 24
1 -12 -6 1753.51 91.0609 23
1 12 -6 1986.75 118.08 12
-1 -12 6 1749.5 124.028 22
1 -12 -6 2001.78 108.683 35
1 -12 -6 1796.22 106.126 19
1 12 -6 1721.24 121.46 18
1 -12 -6 1989.72 106.14 30
1 12 -6 1777.43 126.27 13
1 -12 -6 1673.68 95.3662 33
1 -12 -6 1740.25 103.195 32
1 -12 -6 1865.72 103.828 20
1 -12 -5 3843.17 177.22 30
1 12 -5 4037.01 194.239 13
-1 -12 5 4101.37 191.58 27
1 12 -5 3592.16 188.674 11
1 12 -5 3951.96 186.948 12
1 -12 -5 3796.24 176.944 24
-1 -12 5 3975.11 193.218 22
1 -12 -5 3818.24 175.647 23
1 -12 -5 4051.65 181.166 35
1 -12 -5 3825.79 174.522 20
1 -12 -5 3912.93 179.98 21
1 -12 -5 4123.12 181.433 19
1 12 -5 3707.21 190.802 18
1 -12 -5 3837.88 176.666 16
1 -12 -5 3747.47 177.02 32
1 -12 -5 3516.97 174.257 33
-1 12 4 187.124 73.444 38
1 12 -4 121.38 78.4771 37
1 -12 -4 377.45 61.443 35
1 -12 -4 350.997 50.6326 36
1 -12 -4 286.285 54.3329 32
1 -12 -4 336.374 50.8222 33
1 -12 -4 280.21 50.9171 31
1 -12 -4 332.64 52.7386 30
1 -12 -4 177.694 53.2089 16
-1 -12 4 182.538 83.7958 6
1 -12 -4 243.708 55.0117 28
-1 -12 4 272.371 70.3951 27
1 12 -4 215.514 68.209 12
1 12 -4 207.949 70.259 13
1 -12 -4 246.606 49.785 24
-1 -12 4 339.298 77.1663 22
1 -12 -4 253.917 52.9161 23
1 -12 -4 327.487 57.8838 21
1 -12 -4 226.978 55.7048 19
-1 -12 4 200.615 83.5017 41
1 12 -4 215.217 66.4599 11
1 12 -4 422.637 76.3806 18
1 -12 -3 74.1228 67.8061 32
1 -12 -3 -3.09501 96.1895 33
1 -12 -3 4.75524 81.2987 31
1 -12 -3 178.16 88.7417 30
1 -12 -3 41.4567 66.4682 16
-1 -12 3 71.5088 84.785 6
1 -12 -3 39.2382 110.637 28
-1 -12 3 21.7306 85.2187 27
1 -12 -3 76.4536 98.6771 24
1 12 -3 99.9462 92.5317 13
1 -12 -3 11.6819 64.365 23
1 -12 -3 50.2714 67.9872 21
1 12 -3 56.3823 88.638 18
1 -12 -3 -6.83946 69.9935 35
1 -12 -3 42.9855 71.7951 36
1 12 -3 127.385 77.1302 37
-1 12 3 106.342 67.2592 37
-1 -12 3 17.4423 77.1862 41
-1 -12 2 1358.12 78.4578 27
1 -12 -2 1165.69 105.751 6
-1 -12 2 1698.7 162.38 6
1 -12 -2 1538.04 76.4636 31
-1 -12 2 1295.13 72.8538 31
-1 -12 2 1346.34 82.8965 22
1 12 -2 1403.79 82.9831 18
1 -12 -2 1525.31 86.2152 19
1 -12 -2 1365.05 75.6002 32
1 -12 -2 1307.9 72.6275 33
1 -12 -2 1384.5 79.9235 16
1 12 -2 1188.47 75.9643 13
1 -12 -2 1372.81 75.6405 35
1 -12 -2 1495.3 76.2684 21
1 12 -2 1156.42 139.311 37
1 -12 -2 1458.17 74.6323 36
-1 12 2 1352.69 119.4 37
-1 -12 1 179.663 81.8444 6
1 -12 -1 220.623 71.2297 6
-1 12 1 -7.35605 67.4052 37
1 -12 -1 102.415 31.2977 16
1 -12 -1 162.398 30.8467 23
1 -12 -1 148.247 33.594 19
-1 -12 1 93.57 46.3116 40
1 -12 0 10175.7 478.18 6
-1 -12 0 10787.1 478.435 6
1 12 0 10063.3 478.626 37
-1 12 0 9751.73 477.329 37
1 -12 0 9675.6 456.861 40
-1 -12 -1 181.474 32.3273 23
1 12 1 221.086 74.9402 37
-1 12 -1 272.219 82.1119 37
-1 -12 -1 157.446 32.6458 16
-1 -12 -1 140.226 63.0439 6
1 -12 1 125.209 57.4207 40
-1 -12 -1 189.505 31.9392 36
-1 -12 -1 171.595 37.7801 35
-1 -12 -2 1101.78 65.4653 31
-1 12 -2 970.085 67.0508 13
1 12 2 908.042 118.123 37
-1 12 -2 880.109 134.25 37
1 -12 2 999.354 60.8529 36
-1 -12 -2 1217.34 64.315 36
1 -12 2 1249.35 151.416 6
1 -12 2 1231.43 70.6968 22
-1 -12 -2 1092.42 66.0572 33
-1 -12 -2 1245.6 81.63 35
1 -12 2 959.411 111.809 40
-1 -12 -2 991.016 60.0398 21
-1 -12 -2 1033.8 77.1424 19
-1 -12 -2 1136.05 64.9625 16
-1 -12 -3 21615.3 921.733 32
-1 -12 -3 23622.5 924.256 33
-1 -12 -3 21202.2 920.201 30
-1 -12 -3 22276.7 921.686 31
-1 12 -3 22607.4 929.482 13
-1 -12 -3 21424.1 922.154 16
-1 -12 -3 22663.7 923.016 28
1 -12 3 21439.9 926.679 27
-1 -12 -3 20932.5 920.145 24
1 -12 3 21362.5 979.588 6
-1 -12 -3 22698.2 922.729 23
1 -12 3 22107.7 930.292 22
-1 -12 -3 21433 919.922 21
1 -12 3 21464.5 970.235 40
1 12 3 20491.9 963.109 37
-1 12 -3 20955.1 928.878 11
-1 12 -3 23230.3 935.314 18
-1 -12 -3 22942.7 924.366 19
-1 -12 -4 12131.6 512.391 30
-1 -12 -4 11875.1 511.677 31
-1 12 -4 12503.2 523.662 13
-1 -12 -4 11899.2 513.334 16
-1 -12 -4 12420.9 514.75 28
1 -12 4 12131.5 519.796 27
-1 -12 -4 11989 510.961 24
-1 -12 -4 12328.3 514.003 23
1 -12 4 10825.1 566.528 6
-1 12 -4 12080.9 521.638 11
-1 -12 -4 12164.6 510.568 20
-1 -12 -4 12134.9 513.574 21
1 -12 4 11274.9 578.691 41
-1 12 -4 11121 571.33 37
1 12 4 10999.2 557.178 37
-1 -12 -4 11310 511.539 32
-1 -12 -4 12938.8 515.853 33
-1 -12 -4 12584.9 515.699 19
-1 -12 -5 12175.8 523.37 28
-1 12 -5 12692.7 534.383 13
-1 -12 -5 13257.6 524.624 30
-1 -12 -5 12560.3 522.889 24
-1 -12 -5 11932.1 521.908 23
1 -12 5 12736.8 531.985 27
1 -12 5 12975.7 535.389 22
-1 12 -5 12581.6 533.792 11
-1 -12 -5 11930.4 524.019 19
-1 12 -5 12410.3 532.503 18
-1 -12 -5 11935.9 520.164 34
-1 -12 -5 11271.6 520.652 32
-1 -12 -5 12815.2 525.787 33
-1 -12 -5 12373 522.068 20
-1 -12 -5 12811.7 525.21 21
-1 -12 -6 877.892 68.8016 28
1 -12 6 1107.86 92.7239 27
-1 12 -6 988.475 89.1376 12
1 -12 6 1010.39 97.4913 22
-1 12 -6 1000.99 96.4176 11
-1 12 -6 1086.77 91.4418 18
-1 -12 -6 1082.09 76.2651 33
-1 -12 -6 1196.92 81.5184 35
-1 -12 -6 1004.61 72.9374 34
-1 -12 -6 1157.84 77.9172 30
-1 -12 -6 807.149 73.7445 19
-1 -12 -6 1129.79 76.9902 20
-1 -12 -6 1148.68 78.6793 21
-1 -12 -6 1111.02 75.8794 24
-1 -12 -7 315 46.7702 24
-1 12 -7 275.117 62.2861 13
-1 12 -7 326.765 58.1797 12
-1 12 -7 231.172 50.0192 18
-1 -12 -7 417.08 52.5457 35
-1 -12 -7 259.146 37.2641 34
-1 -12 -7 331.641 45.6349 20
-1 -12 -7 268.971 41.3205 33
1 -12 7 350.603 64.0717 27
1 -12 7 282.187 63.1956 22
-1 12 -8 35.3531 40.8157 12
-1 12 -8 67.9548 46.9385 13
-1 12 -8 100.573 32.0829 15
1 -12 8 140.139 43.5723 22
-1 -13 8 308.179 52.2657 27
1 13 -8 200.519 52.8301 13
1 13 -7 186.409 60.5535 12
-1 -13 7 313.001 59.4293 22
1 13 -7 204.158 57.8411 18
1 -13 -6 895.528 59.02 23
1 13 -6 1086.47 81.2483 12
1 13 -6 1113.83 90.4257 13
-1 -13 6 1270.66 89.2323 22
1 -13 -6 1078.04 63.4314 20
1 -13 -6 979.989 67.9174 19
1 13 -6 913.924 84.0043 18
1 -13 -6 1044.42 71.7322 35
1 -13 -6 1076.53 68.0896 30
1 -13 -6 869.905 59.9786 33
1 -13 -6 1002.97 64.4912 32
-1 -13 6 1014.49 86.5077 27
1 -13 -5 835.415 65.6942 32
1 -13 -5 732.301 56.8337 33
1 -13 -5 768.272 64.4413 30
-1 -13 5 820.051 91.9031 27
1 13 -5 884.413 97.7236 13
1 13 -5 704.48 86.9843 12
1 -13 -5 706.107 64.8905 24
1 -13 -5 774.724 62.0347 23
-1 -13 5 726.532 100.116 22
1 13 -5 691.696 79.867 11
1 -13 -5 724.812 70.8009 19
1 -13 -5 649.606 72.9796 35
1 -13 -5 773.055 61.4922 16
1 -13 -5 701.447 77.1648 21
1 -13 -5 844.584 56.9126 20
1 -13 -4 351.1 54.1186 32
1 -13 -4 312.442 47.4715 33
1 -13 -4 321.654 49.1526 30
1 -13 -4 345.071 46.6865 31
1 -13 -4 369.68 54.4406 16
1 -13 -4 285.418 44.8026 28
-1 -13 4 285.891 69.4094 27
1 13 -4 251.582 68.4945 12
1 13 -4 361.887 74.0726 13
1 -13 -4 305.824 49.2124 24
1 -13 -4 362.988 54.7497 23
1 13 -4 250.448 63.7366 11
1 13 -4 277.146 75.7345 18
1 -13 -4 328.24 58.7878 35
1 -13 -4 351.212 48.1005 36
1 -13 -4 288.51 57.3763 19
1 -13 -4 297.079 57.8506 21
1 -13 -3 1235.53 80.1001 28
-1 -13 3 1196.47 90.7077 27
1 -13 -3 1202 79.1321 33
1 -13 -3 1217.45 81.0702 32
-1 -13 3 967.531 125.307 6
1 -13 -3 1188.05 80.7994 23
-1 -13 3 1130.48 96.2856 22
1 -13 -3 1220.06 81.7789 21
1 -13 -3 1398.32 86.427 35
1 13 -3 1194.2 97.0505 18
1 13 -3 1102.96 92.4344 13
1 -13 -3 1270.56 79.7538 31
1 -13 -3 1244.94 82.051 16
1 13 -3 795.699 117.814 37
1 -13 -3 1284.97 79.9969 36
1 -13 -2 1057.76 116.013 36
1 -13 -2 979.214 88.9049 35
-1 -13 2 927.761 79.8842 31
1 -13 -2 980.689 109.932 31
1 -13 -2 983.435 129.146 16
1 -13 -2 1028.32 79.5586 33
-1 -13 2 979.433 91.6982 27
-1 -13 2 911.737 142.452 22
1 -13 -2 1002.82 122.915 23
1 -13 -2 876.965 95.8559 21
1 -13 -2 1020.73 129.659 19
-1 -13 2 792.488 93.9221 40
1 13 -2 1138.77 112.812 18
-1 13 2 769.671 97.3759 37
1 13 -2 940.445 122.197 37
-1 -13 1 3094.86 185.938 23
1 -13 -1 3297.09 170.387 16
1 -13 -1 3475.51 172.295 23
-1 -13 1 3307.76 221.386 22
1 -13 -1 3557.82 173.128 19
1 -13 -1 3141.99 197.578 21
1 -13 -1 3404.32 199.938 35
-1 -13 1 3154.25 186.157 31
-1 -13 1 3345.47 155.351 27
-1 -13 1 3047.77 204.371 6
1 -13 -1 2982.57 204.531 6
1 13 -1 3389.77 192.807 18
-1 13 1 3035.82 201.322 37
1 -13 0 16669.9 684.54 21
1 -13 0 15915.6 701.027 16
-1 -13 0 16183.4 698.175 16
1 -13 0 16711.1 690.081 35
-1 -13 0 16259.5 689.311 22
1 -13 0 15882.9 694.955 23
-1 -13 0 16608.1 698.569 31
1 -13 0 16373.4 698.838 31
1 -13 0 16232.2 741.002 6
-1 -13 0 15880.7 737.903 6
1 13 0 16172.5 741.999 37
-1 -13 0 16089.9 697.32 36
-1 13 0 14938.1 738.036 37
1 -13 0 16585 698.368 36
-1 -13 0 15653.7 697.634 23
1 -13 1 2097.57 128.829 23
-1 -13 -1 2262.88 130.605 23
1 -13 1 2259.66 161.514 22
-1 13 -1 2222.6 170.733 37
1 -13 1 2457.83 153.135 36
1 13 1 2344.21 169.768 37
-1 -13 -1 2354.76 135.658 16
1 -13 1 2413.09 152.032 16
-1 -13 -1 2354.64 140.913 35
-1 -13 -1 2279.37 171.092 6
1 -13 1 2264.43 169.708 6
1 -13 1 2225.98 157.323 40
-1 -13 -2 370.833 110.144 33
-1 -13 -2 504.237 113.697 31
1 -13 2 421.766 69.9261 31
-1 -13 -2 396.04 108.715 16
1 -13 2 204.91 109.684 6
-1 13 -2 390.905 76.8187 13
1 -13 2 317.48 105.6 22
-1 -13 -2 320.158 61.4642 21
-1 13 -2 657.65 151.043 18
1 -13 2 60.553 69.9793 40
-1 -13 -2 465.062 125.531 35
1 -13 2 356.687 62.6765 36
-1 -13 -2 390.317 108.488 36
-1 13 -2 345.724 110.098 37
1 13 2 271.29 82.9403 37
-1 -13 -3 3786.73 180.925 33
-1 -13 -3 3887.73 178.526 31
-1 -13 -3 3622.55 174.21 30
-1 13 -3 3689.19 187.374 13
-1 -13 -3 3997.52 182.932 35
-1 -13 -3 3898.08 179.755 28
1 -13 3 3794.58 183.77 27
-1 -13 -3 4031.55 180.276 23
1 -13 3 3672.5 237.171 6
1 -13 3 3884.7 189.499 22
-1 -13 -3 3981.99 181.153 19
-1 -13 -3 3912.46 177.348 21
-1 13 -3 4252.11 193.476 18
1 -13 3 3513.17 222.525 40
1 13 3 3488.42 220.466 37
-1 -13 -3 3660.69 178.534 16
1 -13 4 14618.2 619.545 27
-1 -13 -4 14932.8 616.051 33
-1 -13 -4 15157.9 615.142 23
-1 -13 -4 13967.5 610.56 24
1 -13 4 15244.8 624.004 22
-1 13 -4 14275.2 620.314 11
-1 -13 -4 14461.7 614.864 28
-1 13 -4 15048.1 623.645 13
-1 -13 -4 14063.6 611.68 30
-1 -13 -4 14135.5 612.444 31
-1 -13 -4 14129.3 613.679 16
-1 -13 -4 15030.1 616.221 19
-1 -13 -4 14639 614.041 21
1 -13 5 108.785 73.0436 27
-1 13 -5 -57.0613 91.1345 13
-1 -13 -5 32.9969 45.4592 28
-1 -13 -5 111.979 50.2293 24
-1 -13 -5 17.7185 42.5496 23
1 -13 5 86.0047 98.5633 22
-1 13 -5 47.6338 73.4185 11
-1 -13 -5 126.295 52.1062 19
-1 13 -5 261.025 87.3876 18
-1 -13 -5 73.841 53.631 33
-1 -13 -5 -1.32961 55.8211 30
-1 -13 -5 13.2361 64.7632 21
-1 -13 -5 36.7805 44.7992 20
1 -13 6 262.267 71.0511 22
-1 13 -6 287.839 67.5842 11
-1 -13 -6 296.206 49.9031 30
-1 -13 -6 198.141 44.3088 33
1 -13 6 186.132 64.2969 27
-1 13 -6 321.343 71.1868 13
-1 13 -6 300.359 60.7385 18
-1 -13 -6 312.747 46.9809 24
-1 -13 -6 331.64 44.8324 20
-1 -13 -6 234.981 53.2321 21
-1 13 -7 307.157 75.6969 13
-1 13 -7 100.415 64.155 12
1 -13 7 296.162 70.4801 27
-1 -13 -7 175.376 38.5569 33
-1 -13 -7 235.397 42.0048 20
-1 -13 -7 248.449 53.6587 30
1 -13 7 260.895 73.3457 22
-1 13 -7 160.885 50.5979 18
-1 -13 -7 299.403 57.6121 35
1 -13 8 44.4177 36.287 27
-1 -14 7 205.668 67.1128 27
-1 -14 7 94.8835 66.2204 22
1 14 -7 195.765 69.2471 18
1 14 -7 135.9 59.3055 12
1 14 -7 -19.4151 70.967 13
-1 -14 6 1037.82 82.0869 22
1 -14 -6 1093.6 68.7884 21
1 -14 -6 922.441 64.1128 19
1 -14 -6 987.62 67.5372 35
1 14 -6 1175.06 85.9791 13
-1 -14 6 933.361 79.123 27
1 14 -6 1025.3 75.5244 12
1 14 -6 973.003 80.1031 18
-1 -14 5 923.11 86.4167 27
1 14 -5 926.669 83.4687 12
1 -14 -5 1039.89 70.9209 30
1 -14 -5 905.774 70.468 23
-1 -14 5 1025.85 90.964 22
1 -14 -5 1083.2 76.2693 21
1 -14 -5 994.183 75.0677 19
1 -14 -5 1077.15 75.9487 35
1 -14 -5 852.118 69.5135 33
1 -14 -5 1028.35 71.298 16
1 14 -5 1102.06 93.7786 13
-1 -14 4 4101.46 199.412 27
1 -14 -4 4079.16 187.519 31
1 -14 -4 4145.75 185.233 30
1 14 -4 4110.08 200.793 13
1 -14 -4 3880.24 186.083 28
1 14 -4 4328.26 200.578 12
1 -14 -4 4215.05 192.364 23
1 -14 -4 4273.74 194.821 19
1 -14 -4 4310.49 193.364 21
1 -14 -4 4246.61 193.608 35
1 -14 -4 4226.84 192.077 16
1 -14 -4 4084.73 187.625 33
1 14 -4 4579.7 206.397 18
1 -14 -3 12150.5 495.04 31
1 14 -3 11013.9 499.417 13
1 -14 -3 11787.6 495.569 23
-1 -14 3 11444.3 503.082 22
1 -14 -3 12098.8 495.171 21
1 14 -3 12061.1 504.567 18
1 -14 -3 11671.5 496.402 16
-1 -14 3 11040.7 498.589 27
1 -14 -3 11126.4 493.285 28
1 -14 -3 11048.4 492.518 33
1 -14 -3 12149.5 496.553 35
1 -14 -3 11608.7 494.413 36
-1 -14 2 4332.76 202.96 31
1 -14 -2 4590.02 205.919 31
1 -14 -2 4371.34 202.684 33
1 -14 -2 4471.38 204.801 23
-1 -14 2 4461.85 214.347 22
1 -14 -2 4722.4 207.705 19
1 -14 -2 4719.79 203.886 21
1 -14 -2 4339.68 205.026 35
1 -14 -2 4613.73 207.495 16
-1 -14 2 4312.28 207.507 27
1 14 -2 4845.49 213.895 18
-1 14 2 3487.04 240.265 37
1 14 -2 3806.26 255.513 37
1 -14 -2 4457.72 205.015 36
-1 -14 1 671.331 64.0424 23
-1 -14 1 666.37 80.9348 22
1 -14 -1 744.525 66.4514 23
1 -14 -1 679.605 69.7101 35
1 -14 -1 625.16 69.4403 16
1 14 -1 738.372 89.5911 18
-1 -14 1 763.548 106.416 6
1 -14 -1 650.359 109.182 6
-1 14 1 453.631 93.3636 37
1 -14 -1 599.683 65.6408 21
-1 -14 1 655.692 67.9453 31
1 -14 0 25.1965 89.4376 21
1 -14 0 21.817 78.0433 35
1 -14 0 34.3706 55.758 36
-1 -14 0 -1.97674 66.7275 35
1 -14 0 -11.2006 57.1257 31
-1 -14 0 18.4761 55.5547 31
-1 -14 0 212.745 115.8 22
-1 -14 0 -13.7152 54.8914 23
1 -14 0 21.655 57.575 23
1 14 0 74.8499 79.9998 37
-1 14 0 46.6849 83.292 37
1 -14 0 89.2677 92.2296 6
-1 -14 0 42.7315 91.4534 6
1 -14 0 78.8283 58.0548 16
1 -14 1 8986.17 407.925 23
-1 -14 -1 9680 410.582 23
1 -14 1 9407.86 416.145 22
-1 14 -1 8484.22 465.582 37
1 -14 1 9621.45 410.168 36
1 14 1 9182.35 463.376 37
-1 -14 -1 9652.03 412.522 16
-1 -14 -1 10036.7 413.835 35
1 -14 1 9472.5 411.075 31
1 -14 1 9547.9 471.003 6
-1 -14 -1 9135.06 457.561 6
-1 14 -1 9886.76 417.022 18
-1 -14 -2 24295.8 983.343 33
1 -14 2 23486 982.021 31
-1 -14 -2 24516.4 983.314 31
-1 14 -2 22908.4 984.702 13
-1 -14 -2 23718.2 983.634 28
1 -14 2 22371.4 980.186 36
1 -14 2 22683.4 986.48 22
-1 -14 -2 22463.2 978.583 21
1 -14 2 20856.7 1021.92 40
-1 -14 -2 23413.2 983.408 16
-1 -14 -2 24795.3 984.859 35
-1 14 -2 24476.3 989.549 18
-1 -14 -3 838.712 69.7556 28
-1 -14 -3 795.535 75.7417 35
1 -14 3 867.691 72.1237 27
-1 -14 -3 930.867 69.351 23
-1 14 -3 728.826 79.255 13
1 -14 3 907.716 85.252 22
-1 14 -3 1040.93 89.6417 18
-1 -14 -3 812.884 66.0514 21
-1 -14 -3 859.218 71.0596 33
1 -14 3 785.45 62.2302 31
-1 -14 -3 880.433 68.2585 31
-1 -14 -3 835.246 68.2736 16
-1 -14 -4 2935.27 142.295 28
-1 14 -4 3138.81 158.086 13
-1 -14 -4 2970.62 140.946 16
-1 -14 -4 3210 143.996 23
-1 -14 -4 2819.64 135.59 24
-1 14 -4 3130.46 158.11 12
1 -14 4 2877.9 147.8 27
1 -14 4 3166.91 160.396 22
-1 14 -4 2707 148.245 11
-1 -14 -4 3051.79 143.517 21
-1 -14 -4 2901.52 138.052 30
-1 -14 -4 2820.93 143.485 33
-1 14 -4 3035.39 161.18 18
-1 -14 -5 1416.69 86.6183 33
-1 14 -5 1597.19 104.083 18
-1 -14 -5 1634.55 89.6926 21
-1 -14 -5 1388.64 82.9125 20
-1 -14 -5 1611.97 85.9588 30
-1 14 -5 1557.33 104.372 13
-1 -14 -5 1585.92 84.3664 24
-1 -14 -5 1593.29 85.8406 23
-1 14 -5 1529.61 102.136 11
-1 -14 -5 1369.73 85.5638 28
1 -14 5 1575.82 99.5858 27
1 -14 6 1335.64 85.7455 27
-1 -14 -6 1264.38 69.0594 20
-1 -14 -6 1396.67 78.0353 21
-1 -14 -6 1366.58 74.8213 30
-1 14 -6 1545.85 93.4803 13
-1 14 -6 1403.78 86.9621 18
-1 -14 -6 1319.16 73.4139 33
1 -14 6 1404.89 93.2521 22
-1 14 -7 209.669 52.4828 12
1 -14 7 99.4537 56.5908 22
-1 14 -7 111.358 52.2146 18
1 -14 7 221.254 54.8511 27
1 15 -7 0.89769 55.6394 13
1 15 -7 100.125 46.4882 12
-1 -15 7 59.3526 47.0286 22
1 15 -7 155.612 49.1508 18
-1 -15 7 2.94825 46.4192 27
1 -15 -6 399.964 57.9366 21
1 -15 -6 404.396 53.5872 35
-1 -15 6 364.45 65.4355 27
1 15 -6 360.88 74.1467 13
1 15 -6 375.536 67.2946 12
-1 -15 6 318.656 74.0934 22
1 15 -6 416.037 74.9726 18
1 15 -5 1417.54 91.4669 13
-1 -15 5 1389.53 86.704 27
1 -15 -5 1418.6 75.4398 23
1 15 -5 1436.25 87.1894 12
-1 -15 5 1413.71 96.1619 22
1 15 -5 1380.7 95.9106 18
1 -15 -5 1497.92 80.3682 21
1 -15 -5 1276 74.0432 16
1 -15 -5 1341.92 78.6729 35
1 -15 -5 1110.44 68.8245 33
-1 -15 4 2407.46 143.425 27
1 15 -4 2739.59 142.242 12
1 -15 -4 2886.17 133.095 23
1 -15 -4 2265.57 126.747 33
1 15 -4 2627.8 148.898 18
1 -15 -4 2597.06 128.197 31
1 15 -4 2737.17 148.292 13
1 -15 -4 2832.99 133.929 21
1 -15 -4 2909.01 135.43 19
1 -15 -4 2307.03 123.587 28
1 -15 -4 2553.33 134.366 35
1 -15 -4 2786.99 134.139 16
1 -15 -3 1125.28 74.4544 31
1 15 -3 993.679 80.3477 13
-1 -15 3 853.977 91.8762 22
1 15 -3 1039.7 93.5601 18
1 -15 -3 1040.38 73.8625 36
1 -15 -3 1020.08 77.9371 16
1 -15 -3 959.442 68.4825 28
1 -15 -3 1078.99 68.5222 33
-1 -15 3 984.875 79.5694 27
1 -15 -3 973.246 75.9293 35
1 -15 -3 1004.03 75.7267 21
1 -15 -2 35.3497 53.9992 23
-1 -15 2 -46.9745 66.9873 22
1 -15 -2 108.93 47.0223 33
1 -15 -2 -31.1325 54.8715 31
-1 -15 2 39.761 47.4867 31
1 -15 -2 47.0609 50.7151 21
1 -15 -2 38.6095 49.8234 28
1 -15 -2 85.3823 54.8506 36
1 -15 -2 -67.2629 53.4942 35
-1 -15 2 111.015 53.0558 27
1 15 -2 6.98171 62.6552 18
-1 -15 1 815.326 72.2909 31
1 -15 -1 881.682 67.013 21
-1 -15 1 958.109 83.3837 22
1 -15 -1 885.134 70.0579 23
1 -15 -1 852.159 73.423 35
1 15 -1 950.93 74.9749 18
1 -15 -1 1029.81 76.8932 16
-1 -15 1 807.176 64.9097 23
1 -15 0 120.265 45.818 21
1 -15 0 78.3696 57.6731 16
-1 -15 0 147.737 55.9551 31
1 -15 0 145.719 56.2493 31
-1 -15 0 119.502 58.2094 22
1 -15 0 152.153 50.3595 23
-1 -15 0 190.187 52.9714 23
1 -15 0 56.9867 56.4629 36
-1 -15 0 154.343 61.271 35
1 -15 0 91.3672 57.2726 35
-1 15 -1 1769.32 106.416 18
1 -15 1 1729.19 94.1865 23
-1 -15 -1 1796.18 100.806 23
1 -15 1 1632.34 102.174 35
-1 -15 -1 1911.57 107.922 35
1 -15 1 1744.92 102.449 31
1 -15 1 1833.82 105.534 22
1 -15 1 1747.58 100.006 36
-1 -15 -2 4817.71 210.061 28
-1 15 -2 4450.94 209.669 13
-1 -15 -2 4633.07 209.058 33
-1 -15 -2 4610.02 208.818 23
1 -15 2 4713.05 213.842 22
-1 15 -2 4714.08 216.976 18
-1 -15 -2 4606.57 211.184 35
-1 -15 -2 4448.84 208.428 31
1 -15 2 4487.06 206.839 31
-1 -15 -2 4329.85 208.668 16
-1 -15 -2 4327.7 202.171 21
1 -15 3 206.225 71.1864 22
-1 -15 -3 130.759 58.724 23
-1 -15 -3 62.8122 48.7493 21
-1 -15 -3 167.568 65.7674 35
-1 -15 -3 88.7646 52.2823 31
1 -15 3 133.751 44.3894 31
-1 -15 -3 120.081 53.7608 28
1 -15 3 181.72 52.1053 27
-1 -15 -3 187.297 53.4969 33
-1 -15 -3 232.958 53.132 16
-1 15 -3 87.3537 77.3425 18
-1 15 -3 87.7575 62.3579 13
-1 15 -4 506.541 77.1892 12
-1 15 -4 394.267 80.9031 13
-1 -15 -4 389.424 59.1894 33
-1 -15 -4 433.88 59.1216 23
1 -15 4 490.695 80.9581 22
-1 15 -4 494.407 74.8996 11
-1 -15 -4 421.363 62.2618 21
-1 -15 -4 441.683 62.6416 28
1 -15 4 498.109 75.5773 27
-1 -15 -4 505.839 55.3 30
-1 15 -4 376.089 81.9825 18
-1 -15 -4 458.635 67.6257 35
1 -15 5 204.057 52.9619 27
-1 -15 -5 318.667 40.5902 30
-1 -15 -5 272.677 40.4868 23
-1 -15 -5 201.297 47.5467 21
-1 -15 -5 212.972 37.713 28
-1 -15 -5 295.075 43.0191 33
1 -15 6 38.2042 82.6694 22
-1 15 -6 89.328 81.3926 13
-1 15 -6 43.2361 72.7186 18
1 -15 6 78.2522 56.8437 27
-1 -15 -6 113.772 36.7692 33
1 -15 7 1165.26 69.4445 22
-1 15 -7 1275.08 72.0979 13
-1 15 -7 1085.75 64.4473 12
1 16 -6 91.0254 55.0887 13
1 16 -6 65.1469 48.6091 12
-1 -16 6 131.894 47.186 27
1 -16 -6 89.9296 38.7706 35
1 -16 -6 72.3866 39.1942 21
-1 -16 6 81.6773 52.7557 22
1 -16 -5 3573.24 160.802 35
1 -16 -5 3781.34 162.077 21
-1 -16 5 3167.62 163.459 27
1 16 -5 3541.65 168.387 13
1 16 -5 3501.8 165.564 12
1 -16 -5 3744.79 159.467 23
1 16 -5 3599.65 172.767 18
-1 -16 4 2794.49 150.522 27
1 16 -4 3339.46 155.22 13
1 -16 -4 3160.78 144.222 31
1 -16 -4 3570.27 149.674 23
-1 -16 4 3131.98 159.197 22
1 -16 -4 3175.06 149.141 35
1 -16 -4 3465.06 149.365 21
1 16 -4 3500.74 161.5 18
1 -16 -4 2748.44 142.5 33
1 16 -4 3425.64 155.166 12
1 -16 -4 3248.3 148.738 16
1 16 -3 416.428 75.1349 13
1 16 -3 368.642 75.3569 12
-1 -16 3 387.531 77.937 22
1 -16 -3 379.343 60.9549 21
1 -16 -3 438.963 62.194 16
1 16 -3 360.424 79.0825 18
-1 -16 3 425.277 71.8637 27
1 -16 -3 437.834 62.9471 35
1 -16 -3 372.542 59.4524 31
1 -16 -3 283.239 58.5223 33
1 -16 -3 329.858 59.3336 28
1 -16 -2 81.7893 69.4761 23
-1 -16 2 97.2682 75.7485 22
1 -16 -2 58.9545 58.1844 35
1 -16 -2 47.6167 53.3412 28
1 -16 -2 109.332 54.5221 21
-1 -16 2 73.6209 47.6349 27
1 -16 -2 35.7923 46.074 33
-1 -16 2 109.322 50.8062 31
1 -16 -2 8.59266 67.6428 31
1 16 -2 70.0177 65.4421 18
1 -16 -1 912.493 72.9676 35
-1 -16 1 806.329 81.2041 35
1 -16 -1 842.05 63.9876 21
1 16 -1 898.859 72.2048 18
1 -16 -1 840.45 70.9612 23
-1 -16 1 889.859 64.6161 23
-1 -16 1 824.062 72.2512 31
-1 -16 1 943.215 78.1455 22
1 -16 -1 880.765 67.525 33
1 -16 -1 878.384 78.669 16
-1 -16 0 2515.59 127.567 22
-1 -16 0 2453.48 124.672 23
1 -16 0 2592.09 124.339 23
-1 -16 0 2511.47 132.924 35
1 -16 0 2132.15 125.329 35
1 -16 0 2384.7 118.422 21
-1 -16 0 2527.2 128.196 31
1 -16 0 2585.66 129.064 31
-1 16 -1 1465.5 91.3505 18
1 -16 1 1332.27 87.1943 22
1 -16 1 1415.8 79.0936 23
-1 -16 -1 1327.19 87.8901 23
-1 -16 -1 1445.95 95.5554 35
1 -16 1 1233.37 85.794 35
-1 -16 -1 1242.66 89.6981 33
1 -16 1 1343.53 88.8925 31
-1 -16 -2 2469.97 129.483 31
1 -16 2 2370.43 122.379 31
-1 -16 -2 2589.99 134.527 35
1 -16 2 1965.35 120.029 35
-1 -16 -2 2369.73 114.174 21
-1 -16 -2 2398.23 129.316 28
1 -16 2 2292.96 129.618 22
-1 -16 -2 2339.86 131.637 23
-1 -16 -2 2416.89 127.633 33
-1 16 -2 2504.85 137.378 18
-1 -16 -3 4295.75 193.395 31
1 -16 3 4060.87 191.262 31
-1 -16 -3 4224.5 193.706 23
1 -16 3 3992.37 200.816 22
-1 -16 -3 4480.98 196.805 35
-1 -16 -3 4281.34 190.967 21
-1 -16 -3 4142.84 194.086 28
-1 16 -3 4187.32 200.056 13
-1 -16 -3 4124.41 192.899 33
-1 16 -3 4534.36 204.275 18
-1 -16 -4 122.444 52.0444 35
-1 -16 -4 97.3092 42.6829 21
-1 -16 -4 186.799 41.977 28
-1 16 -4 92.3906 56.6365 13
-1 16 -4 138.281 60.4466 12
1 -16 4 156.299 44.814 27
-1 16 -4 88.5474 63.7353 18
-1 -16 -4 200.492 45.8596 23
1 -16 4 77.1705 59.1258 22
-1 -16 -4 147.111 42.0805 33
-1 -16 -5 123.878 41.0964 21
1 -16 5 107.825 59.4751 22
1 -16 5 139.047 42.3459 27
-1 -16 -5 3.24411 46.7059 35
-1 -16 -5 32.427 35.0524 33
-1 16 -5 127.421 58.0918 12
-1 16 -5 107.094 58.0679 13
-1 16 -6 -34.5025 48.7713 18
-1 16 -6 83.7179 51.0698 13
-1 -17 6 528.753 40.2553 22
1 -17 -5 344.489 58.1171 21
1 -17 -5 452.117 55.1564 23
-1 -17 5 349.516 65.5895 27
1 17 -5 599.027 67.8275 12
1 17 -5 330.373 75.8467 13
-1 -17 5 303.232 61.5625 35
1 -17 -5 354.037 56.4329 35
1 17 -5 463.614 79.229 18
1 -17 -4 115.926 42.1675 21
1 17 -4 142.102 51.7138 12
1 17 -4 65.2595 44.7406 13
-1 -17 4 58.737 39.7647 27
1 -17 -4 63.3309 40.7522 35
1 17 -4 33.063 57.016 18
1 -17 -4 108.246 42.2986 23
-1 -17 4 24.5863 56.5928 22
-1 -17 3 2534.62 129.033 22
1 -17 -3 2679.84 119.196 21
1 17 -3 2795.89 130.621 18
1 17 -3 2761.03 127.832 12
1 -17 -3 2201.04 114.326 33
1 -17 -3 2324.57 119.879 35
1 -17 -3 2882.26 120.594 31
1 -17 -3 2504.07 116.497 28
-1 -17 3 2079.18 117.274 27
-1 -17 2 376.555 60.5344 35
1 -17 -2 419.272 55.5264 35
1 -17 -2 398.44 49.8146 21
1 -17 -2 343.291 52.7385 28
-1 -17 2 377.896 50.2908 31
1 -17 -2 447.519 56.188 31
1 -17 -2 407.83 55.6404 23
-1 -17 2 388.933 64.4014 22
1 -17 -2 281.917 47.144 33
1 17 -2 394.32 61.4012 18
1 -17 -1 4959.72 224.866 21
-1 -17 1 5477.22 228.903 31
-1 -17 1 4942.66 231.122 35
1 -17 -1 4810.98 228.14 35
1 -17 -1 5622.14 228.754 23
-1 -17 1 5097.98 233.403 22
1 -17 -1 4718.31 226.64 33
1 -17 0 588.628 74.624 35
-1 -17 0 624.965 75.8432 35
1 -17 0 689.038 69.7247 31
-1 -17 0 598.052 68.551 31
-1 -17 0 679.268 67.1909 23
1 -17 0 567.444 66.7314 23
-1 -17 0 612.649 70.3482 22
-1 17 -1 8951.82 365.3 18
-1 -17 -1 8806.76 361.48 23
1 -17 1 8321.05 358.15 23
1 -17 1 8790.59 361.619 31
1 -17 1 7801.59 361.739 22
1 -17 1 7222.15 359.224 35
-1 -17 -1 8719.71 363.665 35
-1 -17 -1 8089.82 361.345 33
-1 -17 -1 8778.62 363.339 28
-1 -17 -2 114.826 52.5858 28
-1 17 -2 93.6494 59.7341 18
-1 -17 -2 110.327 50.8171 31
1 -17 2 21.828 45.2586 31
1 -17 2 132.3 55.2153 22
-1 -17 -2 87.4005 50.8431 23
-1 -17 -2 62.9089 47.4074 33
-1 -17 -2 118.122 55.1353 35
1 -17 2 6.63125 47.4742 35
-1 -17 -3 164.081 50.8099 35
1 -17 3 -2.23509 39.7827 35
-1 -17 -3 48.6895 41.9786 28
-1 17 -3 73.4717 44.7132 13
-1 17 -3 60.4158 61.4848 12
-1 -17 -3 77.1005 36.7473 21
-1 -17 -3 26.4078 45.0805 23
1 -17 3 32.569 53.6871 22
-1 -17 -3 94.4797 41.559 33
-1 17 -3 10.9439 57.636 18
-1 -17 -4 124.335 47.2939 35
-1 -17 -4 69.0973 34.2284 28
-1 17 -4 85.0246 56.4112 12
-1 17 -4 65.7075 47.7002 13
-1 17 -4 57.7878 57.6938 18
1 -17 4 -15.8553 53.3734 22
-1 -17 -4 75.6355 40.7385 23
-1 -17 -4 107.464 36.7314 33
-1 -17 -4 124.21 36.3405 21
-1 17 -5 1022.67 75.6849 12
1 -17 5 983.131 78.0348 22
-1 -17 -5 1028.35 68.1198 35
-1 17 -5 1096.65 81.4798 18
-1 17 -5 1085.66 80.0695 13
-1 -18 5 146.219 44.6962 22
1 18 -5 225.199 52.0969 18
1 18 -5 172.757 39.2526 12
1 -18 -4 991.129 68.8189 21
-1 -18 4 928.587 82.815 22
1 18 -4 908.297 79.4687 12
-1 -18 4 800.565 73.273 35
1 -18 -4 824.036 67.8422 35
1 18 -4 1017.5 89.1763 18
-1 -18 3 742.386 63.0762 22
1 18 -3 679.364 58.8276 12
1 -18 -3 458.432 46.964 35
-1 -18 3 476.208 53.2316 35
1 -18 -3 677.013 50.2127 31
1 18 -3 600.266 61.0691 18
1 -18 -3 573.039 46.3743 21
-1 -18 2 453.107 54.4023 22
1 -18 -2 496.266 51.1427 23
-1 -18 2 331.003 51.4234 35
1 -18 -2 303.485 45.245 35
1 -18 -2 475.326 41.2604 21
1 -18 -2 300.983 43.8468 28
1 18 -2 382.148 55.925 12
1 -18 -2 370.8 38.9315 33
1 -18 -2 402.157 50.2059 31
-1 -18 2 368.897 42.242 31
1 18 -2 493.93 51.7258 18
1 -18 -1 627.326 47.8358 21
-1 -18 1 721.942 59.4404 22
-1 -18 1 870.379 59.1508 31
1 -18 -1 684.382 58.9232 28
1 -18 -1 921.939 58.8259 23
-1 -18 1 663.521 62.1758 35
1 -18 -1 729.101 56.0824 35
1 -18 -1 641.061 51.387 33
1 -18 0 321.691 44.4275 23
1 -18 0 381.247 51.666 31
-1 -18 0 338.463 50.9431 31
-1 -18 0 333.869 54.4124 35
1 -18 0 187.684 44.4907 35
1 -18 0 333.384 44.8206 33
-1 -18 0 357.193 50.696 33
-1 -18 0 277 54.3435 28
-1 -18 -1 224.086 50.2505 28
-1 -18 -1 245.483 46.3057 23
1 -18 1 224.384 46.3172 31
-1 -18 -1 175.012 49.9366 31
-1 18 -1 153.534 43.9634 18
1 -18 1 153.234 41.1909 35
-1 -18 -1 212.224 50.6053 35
-1 -18 -1 196.438 45.5894 33
-1 -18 -2 392.028 49.7086 28
-1 18 -2 429.485 53.5457 18
-1 -18 -2 354.348 46.6899 33
1 -18 2 388.536 48.3466 22
-1 -18 -2 405.361 50.4252 23
1 -18 2 394.859 43.1591 31
-1 -18 -2 382.782 52.1587 35
1 -18 2 390.729 42.4601 35
-1 18 -3 71.2954 54.4819 18
-1 -18 -3 39.3059 38.1801 28
1 -18 3 81.4158 47.0418 22
-1 18 -3 16.8317 57.9406 12
-1 -18 -3 76.8825 47.9165 35
-1 -18 -3 78.1483 37.347 33
-1 -18 -4 -5.96163 43.7681 33
-1 -18 -4 81.8256 42.4995 21
1 -18 4 66.463 60.5597 22
-1 -18 -4 -18.147 49.2926 35
-1 18 -4 122.533 60.1766 12
-1 18 -4 129.69 59.1342 13
-1 18 -4 104.445 64.3282 18
-1 -18 -5 211.324 31.476 35
-1 18 -5 152.071 43.1534 18
-1 18 -5 248.693 38.7949 12
1 -19 -3 223.347 34.6673 21
-1 -19 3 162.799 46.4923 22
1 19 -3 249.709 51.8006 18
1 19 -3 168.863 46.2563 12
-1 -19 3 107.407 39.2621 35
-1 -19 2 1070.62 84.3737 35
1 -19 -2 1274.37 75.9214 35
1 -19 -2 1333.61 75.4233 28
-1 -19 2 1489.69 82.9901 22
1 -19 -2 1734.51 91.0589 23
-1 -19 2 1519.7 89.9198 33
1 -19 -2 1773.29 91.2219 31
1 19 -2 1588.68 87.7998 12
1 19 -1 4287.96 171.955 12
-1 -19 1 3779.37 171.826 33
1 -19 -1 4363.75 171.037 23
1 -19 -1 3847.59 170.651 28
-1 -19 1 3661.73 170.694 35
1 -19 -1 3278.32 166.246 35
1 -19 0 127.689 46.9567 31
-1 -19 0 117.807 46.1722 31
-1 -19 0 84.9704 48.8463 28
1 -19 0 68.5713 45.4864 28
-1 -19 0 48.2543 41.2089 33
1 -19 0 88.7213 32.4776 33
-1 -19 0 7.1713 44.2304 35
1 -19 1 127.993 45.7408 31
-1 -19 -1 104.03 49.3924 35
1 -19 1 160.831 35.7301 33
-1 -19 -1 132.425 41.7419 33
-1 -19 -1 93.0938 49.8535 28
-1 19 -2 234.331 51.5688 18
1 -19 2 189.615 45.5867 31
-1 19 -2 140.426 83.4925 12
-1 -19 -2 240.696 66.1099 35
-1 -19 -2 278.372 50.6556 33
1 -19 2 179.157 47.6439 33
-1 -19 -2 122.6 58.2454 28
-1 19 -3 541.237 52.0386 12
-1 -19 -3 442.369 43.3418 35
-1 -19 -3 468.073 39.5838 28
-1 19 -3 481.603 52.5443 18
-1 19 -4 132.684 35.1187 12
-1 -20 2 72.5988 38.5914 28
-1 -20 2 28.4006 34.3808 33
1 -20 -1 875.044 49.0601 28
-1 -20 1 832.387 49.9019 35
-1 -20 1 877.557 50.615 33
-1 -20 0 188.978 36.3197 35
-1 -20 0 259.648 35.9442 33
1 -20 0 279.242 38.1282 28
-1 -20 0 224.037 39.0996 28
1 -20 0 220.169 38.636 31
-1 -20 -1 1587.78 81.6001 33
-1 20 -1 2147.17 89.1694 12
-1 -20 -1 1926.6 86.8052 28
1 -20 1 1826.69 87.2391 28
-1 -20 -1 1607.72 84.2538 35
-1 -20 -2 303.338 36.0376 35
1 -20 2 327.206 45.1362 28
2 0 -10 650.096 53.2044 29
2 0 -10 501.401 44.3535 32
2 0 -10 518.751 53.6766 12
2 0 -10 576.859 47.1907 26
2 0 -10 595.177 53.5169 15
2 0 -9 -20.6637 45.1004 26
2 0 -9 1.58808 54.2638 12
2 0 -9 -23.49 42.7101 32
2 0 -9 60.4461 53.1686 29
2 0 -9 3.98868 54.2408 25
2 0 -9 94.3116 55.1842 15
2 0 -9 -16.9357 49.7591 3
2 0 -8 1204.65 90.3701 3
2 0 -8 1372.89 88.4453 26
2 0 -8 1450.72 93.4143 25
2 0 -8 1206.62 84.58 32
2 0 -8 1387.8 94.445 15
2 0 -8 1256.1 96.0438 5
2 0 -8 1346.75 91.53 29
2 0 -8 1301.91 95.2077 12
2 0 -7 -49.4309 71.5939 12
2 0 -7 39.3347 64.5579 25
2 0 -7 9.04051 46.006 3
2 0 -7 69.1908 90.4286 20
2 0 -7 148.325 73.2503 15
2 0 -7 167.269 58.9205 19
2 0 -7 5.23506 67.145 5
2 0 -7 -63.034 62.6684 29
2 0 -7 10.5295 94.6894 1
-2 0 7 33.2027 70.9787 41
2 0 -7 15.988 61.0898 34
2 0 -6 -8.59285 92.4628 1
-2 0 6 75.7745 62.1922 41
2 0 -6 5.82272 33.4871 3
-2 0 5 -10.3126 54.2314 41
2 0 -5 -18.215 50.7503 7
2 0 -5 -12.6904 71.9909 1
2 0 -4 43601.8 1788.92 7
2 0 -4 44437.2 1799.79 1
-2 0 4 43388.9 1791.07 41
-2 0 4 40813.2 1778.07 38
2 0 -3 21.9078 43.2743 7
2 0 -3 59.3863 53.8186 1
-2 0 3 41.1201 36.3213 38
-2 0 3 32.5924 43.1317 41
-2 0 2 983394 40942.1 38
2 0 -2 991365 40943 7
2 0 -2 999999 40946 1
-2 0 1 1.2642 32.4154 38
-2 0 1 16.3774 20.2 39
2 0 -1 -14.6129 34.4117 40
2 0 -1 53.9054 38.4049 2
2 0 -1 36.2441 32.2036 1
-2 0 0 262299 10745.9 39
2 0 0 259951 10745.4 40
2 0 0 257368 10746.7 2
2 0 1 -3.65373 24.9233 41
-2 0 -1 5.07878 27.3272 38
2 0 1 20.3108 23.0773 40
2 0 1 -26.9331 31.0262 2
2 0 2 33.7037 41.552 2
2 0 2 14.8142 32.7498 41
-2 0 -3 40.3992 67.3181 1
2 0 3 30.4741 46.1802 2
2 0 3 53.125 38.9152 41
-2 0 -3 38.5501 35.3114 39
-2 0 -4 102321 4384.74 1
2 0 4 104255 4367.3 41
-2 0 -4 101855 4361.74 39
2 0 4 113176 4373.68 2
2 0 5 26.1848 56.9787 2
2 0 5 4.54968 46.5752 41
-2 0 -6 18368.7 745.605 25
-2 0 -6 18546.4 746.842 5
2 0 6 18793.1 792.029 2
-2 0 -7 -17.5347 62.0145 5
-2 0 -7 125.15 58.7769 12
2 0 7 7.78125 66.5507 2
-2 0 -7 99.8726 58.1323 25
-2 0 -7 13.0027 48.8235 34
-2 0 -8 42.0177 67.769 29
-2 0 -8 65.7848 47.303 12
-2 0 -8 118.752 76.0456 5
-2 0 -8 -64.9627 65.1382 25
-2 0 -8 81.1553 48.6579 34
-2 0 -9 34.574 42.8438 15
-2 0 -9 71.7052 48.3507 29
-2 0 -9 23.9847 46.447 25
-2 0 -9 41.5167 53.9903 5
-2 0 -9 30.3031 30.0942 26
-2 0 -10 131.801 39.1797 25
-2 0 -10 185.308 40.3325 29
2 1 -10 958.895 56.7617 29
2 -1 -10 616.878 48.1703 32
2 1 -10 685.065 48.8866 32
2 -1 -10 750.648 55.1057 15
2 1 -10 881.389 58.7694 15
2 1 -10 714.202 57.5603 12
2 1 -10 809.905 52.5307 26
2 -1 -10 680.32 49.805 26
2 1 -9 243.87 55.1031 25
2 -1 -9 205.361 55.992 25
2 -1 -9 222.08 55.966 12
2 1 -9 189.542 56.4509 12
2 -1 -9 235.187 56.2877 29
2 1 -9 197.629 53.8594 29
2 1 -9 208.96 57.9713 15
2 -1 -9 185.397 54.707 15
2 -1 -9 163.038 44.3116 32
2 1 -9 236.715 46.0074 32
2 -1 -9 309.885 48.6872 26
2 1 -9 247.086 49.2463 26
2 1 -9 198.03 51.7726 3
2 1 -8 564.809 71.6708 25
2 -1 -8 522.698 72.0542 25
2 -1 -8 510.926 74.2292 12
2 1 -8 528.042 77.4633 12
2 1 -8 450.404 74.8545 5
2 -1 -8 515.849 70.5802 29
2 1 -8 501.358 68.9339 29
2 1 -8 734.655 75.1552 15
2 -1 -8 567.635 72.5605 15
2 1 -8 412.303 62.2477 32
2 -1 -8 530.796 61.1705 32
2 -1 -8 559.878 64.2361 26
2 1 -8 352.445 63.5409 3
2 -1 -7 2868.88 146.753 15
2 1 -7 3016.65 144.124 29
2 -1 -7 2916.56 144.01 29
2 1 -7 2830.24 143.599 25
2 -1 -7 2405.53 143.457 19
2 1 -7 2668.49 140.158 3
2 -1 -7 2924.88 141.269 32
2 -1 -7 3001.85 150.691 12
2 1 -7 3002.08 151.222 12
2 1 -7 2461.65 202.872 1
2 1 -7 2689.21 142.352 34
2 -1 -7 2961.91 143.029 34
-2 1 7 2311.28 175.879 41
-2 -1 7 2410.39 186.172 41
2 -1 -7 2787.56 147.731 20
2 1 -7 2983.12 146.149 5
2 1 -6 241.697 63.2372 7
2 1 -6 167.976 39.4865 3
2 1 -6 147.002 89.6056 1
-2 1 6 160.12 65.2106 41
-2 -1 6 114.257 66.8497 41
2 1 -5 115.143 73.2218 1
-2 -1 5 48.4293 57.8687 41
-2 1 5 114.1 56.5573 41
2 1 -5 40.122 58.3013 7
2 -1 -5 135.346 45.7515 7
-2 1 4 14378.4 614.21 41
-2 -1 4 14599.1 618.492 41
2 -1 -4 14060.5 608.788 7
2 1 -4 14027.5 615.302 7
2 1 -4 14347.7 624.319 1
-2 1 4 13723.3 604.145 38
2 -1 -3 2090.74 101.574 7
2 1 -3 1824.78 107.888 7
-2 1 3 1772.88 102.859 41
-2 -1 3 1953.67 108.479 41
2 1 -3 2016.13 114.689 1
-2 1 3 1764.47 98.6078 38
-2 -1 3 1845 98.0202 38
2 1 -3 1770.8 95.2655 37
2 -1 -2 32033.6 1395.99 7
2 1 -2 34689 1401.81 7
-2 1 2 33201 1398.32 38
2 1 -2 34152.3 1402.32 1
-2 -1 2 33046.6 1399.27 41
-2 -1 2 34182.6 1398.7 38
2 1 -2 33832.7 1393.54 37
-2 -1 1 122481 4788.5 38
2 1 -1 110091 4780.75 37
2 1 -1 118827 4786.78 1
2 1 -1 111697 4788.52 2
-2 1 1 116132 4781.13 39
-2 1 1 122653 4787.56 38
-2 -1 1 115395 4785.02 39
-2 1 0 91861.5 3891.17 37
2 1 0 95146.3 3893.96 2
2 1 0 92304.4 3891.78 40
2 -1 0 95747.9 3893.85 40
-2 -1 0 96729.8 3894.05 39
-2 -1 -1 13352.5 514.532 38
-2 1 -1 12180.1 515.251 37
2 1 1 11886.8 512.636 2
2 1 1 11814.1 506.498 40
-2 1 -1 12659 509.294 38
2 -1 1 11970 513.306 41
2 1 1 11917.8 505.874 41
2 -1 2 38.3255 26.1126 6
-2 -1 -2 -17.1148 33.8357 39
2 1 2 1.13598 25.7211 41
2 -1 2 11.0609 37.9802 41
-2 1 -2 40.8396 42.9047 37
2 1 2 45.2144 39.6616 2
2 1 3 20792.2 892.377 41
2 -1 3 20262.2 898.178 41
-2 1 -3 20686.8 910.419 1
2 1 3 23130.1 902.223 2
-2 -1 -3 21404 894.005 39
-2 1 -4 150.994 40.5282 39
-2 -1 -4 149.187 35.6306 39
2 -1 4 202.58 55.1471 41
2 1 4 180.83 45.0712 41
-2 1 -4 84.8652 78.7067 1
2 1 4 202.4 60.9142 2
2 -1 5 2497.51 155.629 41
-2 1 -5 2790.42 143.956 39
2 1 6 33.2291 79.8663 2
-2 1 -6 45.46 36.3681 17
-2 1 -6 86.4417 37.2405 5
-2 -1 -6 47.3972 33.6644 25
-2 1 -6 69.3237 32.4386 25
-2 -1 -6 74.3888 29.345 34
-2 1 -6 112.104 45.0019 3
-2 1 -7 1041.55 71.2881 34
-2 -1 -7 1019.6 73.9721 34
-2 -1 -7 1085.38 71.0686 20
2 1 7 908.866 103.428 2
2 -1 7 975.702 106.309 2
-2 -1 -7 935.077 77.9624 12
-2 1 -7 920.165 77.0555 12
-2 1 -7 1048.17 83.4859 5
-2 1 -7 1240.56 79.8953 25
-2 -1 -7 1268.05 82.2291 25
-2 -1 -7 1118.22 69.9853 24
-2 -1 -8 85.4038 67.0008 29
-2 -1 -8 102.596 52.5879 34
-2 1 -8 131.649 45.7314 34
-2 -1 -8 77.0281 40.8533 20
-2 1 -8 91.7235 76.7893 5
-2 1 -8 103.794 49.7755 12
-2 -1 -8 132.973 46.1734 12
-2 -1 -8 51.4471 40.476 26
-2 1 -8 69.3655 61.2601 25
-2 -1 -8 43.7689 67.5948 25
-2 -1 -9 257.388 49.0592 29
-2 -1 -9 207.463 40.5338 34
-2 1 -9 265.237 56.0878 5
-2 -1 -9 257.087 41.9761 15
-2 1 -9 241.769 48.5966 15
-2 -1 -9 273.645 51.2752 25
-2 1 -9 253.535 48.196 25
-2 1 -9 263.111 36.4427 26
-2 -1 -10 118.778 37.5128 29
-2 1 -10 149.933 41.2001 29
-2 -1 -10 113.556 41.7007 25
2 2 -10 82.3271 32.0042 32
2 -2 -10 74.013 29.9494 32
2 -2 -10 137.665 32.2413 26
2 2 -10 92.513 36.3858 26
2 2 -10 20.8046 43.108 12
2 2 -10 93.0075 43.4166 15
2 2 -10 130.297 39.2338 29
2 2 -9 727.81 59.8065 32
2 -2 -9 685.01 58.2972 32
2 2 -9 922.013 72.5021 15
2 -2 -9 849.9 65.0195 15
2 2 -9 769.924 63.3421 26
2 -2 -9 975.054 62.3033 26
2 -2 -9 845.3 69.1735 12
2 2 -9 813.137 72.6333 12
2 2 -9 875.968 65.7688 29
2 -2 -8 1527.87 100.813 3
2 2 -8 1600.88 102.515 3
2 -2 -8 1677.57 98.0372 26
2 2 -8 1656.08 102.145 25
2 -2 -8 1716.01 99.9901 34
2 -2 -8 1744.15 96.4348 32
2 -2 -8 1549.42 101.507 15
2 2 -8 1831.75 106.539 5
2 -2 -8 1758.57 106.017 5
2 2 -8 1694.79 101.951 29
2 2 -8 1497.35 107.545 12
2 -2 -8 1741.34 107.951 12
2 2 -7 6479.15 279.089 29
2 -2 -7 6390.88 279.053 25
2 2 -7 6188.77 278.401 25
2 -2 -7 6689.12 279.316 26
2 2 -7 6581.1 283.816 12
2 -2 -7 6851.78 284.979 12
2 -2 -7 6307.29 278.329 34
-2 -2 7 5455.47 324.935 41
2 -2 -7 5638.2 341.544 1
2 2 -7 5293.25 337.372 1
2 -2 -7 5484.8 285.643 19
2 2 -7 5615.62 278.288 3
2 -2 -7 5775.06 278.457 3
2 -2 -7 6193.87 276.34 20
2 -2 -7 6556.08 277.504 32
2 -2 -7 6491.61 280.369 15
2 -2 -7 6455.9 280.29 5
2 2 -7 6495.05 280.697 5
2 -2 -6 102.372 35.9889 3
2 2 -6 64.4679 34.6943 3
2 -2 -6 99.9237 32.4528 34
-2 -2 6 118.855 72.5134 41
-2 2 6 -6.46802 56.3683 41
2 2 -6 67.5084 63.6385 7
2 2 -6 98.5225 84.993 1
2 -2 -6 114.342 86.7017 1
-2 -2 5 503.902 81.2066 41
-2 2 5 371.344 64.0142 41
2 -2 -5 453.023 51.7312 7
2 2 -5 630.82 76.2794 7
2 -2 -5 497.311 83.5302 1
2 2 -5 382.141 82.7834 1
-2 2 4 5694.16 270.721 38
-2 2 4 5961.99 277.557 41
-2 -2 4 6529.21 287.772 41
2 -2 -4 5877.86 269.713 7
2 2 -4 6161.81 290.675 1
2 -2 -4 5957.04 289.207 1
2 2 -4 6071.14 285.106 7
2 2 -3 26833.1 1111.52 37
-2 -2 3 25982.3 1110.23 38
-2 -2 3 26700.5 1119.35 41
-2 2 3 26562.7 1112.96 38
2 -2 -3 26311.6 1119.53 1
2 2 -3 26330.1 1120.24 1
2 2 -3 26624.8 1119.97 7
2 -2 -3 26477.9 1108.24 7
2 -2 -2 151641 6445.22 7
2 2 -2 159543 6448.29 37
-2 -2 2 158261 6451.4 38
2 -2 -2 154373 6452.89 1
2 2 -2 152190 6452.74 1
-2 2 2 159253 6451.38 38
2 -2 -2 156908 6453.25 40
2 2 -1 9100.93 382.79 1
2 -2 -1 9150.89 382.618 1
-2 -2 1 8681.26 381.615 41
-2 2 1 8516.95 376.147 37
-2 -2 1 10071.2 388.313 38
2 2 -1 8856.64 379.584 37
-2 2 1 9399.12 384.595 38
-2 -2 1 8833.59 384.019 39
2 -2 -1 9291.44 385.074 40
2 -2 0 200889 8224.37 2
2 2 0 193301 8223.96 2
-2 -2 0 201530 8227.16 39
2 -2 0 203441 8226.3 40
-2 2 0 200011 8224.82 38
-2 2 0 200562 8224.22 37
-2 -2 0 196690 8219.52 41
2 -2 0 198748 8227.45 6
2 -2 1 73496.3 3047.44 41
-2 2 -1 72477.5 3040.15 38
-2 -2 -1 74740.6 3045.73 39
2 -2 1 72795.4 3045.63 6
-2 -2 -1 72599.6 3046.62 38
-2 2 -1 76538.1 3048.44 37
2 -2 1 72792.2 3042.94 2
2 2 1 73374.4 3043.17 2
2 -2 2 20357.1 835.662 41
2 2 2 20381.8 822.464 41
-2 -2 -2 21705.5 832.365 39
2 2 2 19194.6 818.591 40
2 -2 2 20201.7 830.383 6
-2 2 -2 21896.4 840.413 37
-2 2 -2 18509.4 819.079 38
2 -2 2 20989.5 832.547 2
2 2 2 22354.2 833.898 2
2 -2 3 64418.8 2834.96 6
2 -2 3 72227.9 2845.79 2
2 2 3 74422.6 2846.36 2
-2 -2 -3 69360.5 2839.14 39
2 2 3 67690.3 2834.79 41
2 -2 3 65172.4 2846.15 41
2 -2 4 22137.8 909.333 2
-2 -2 -4 20454.1 895.055 39
2 -2 4 20225.1 909.562 41
2 2 4 20471.1 896.092 41
2 -2 5 18006.4 801.634 2
2 -2 5 17026.7 802.434 41
-2 2 -5 18422.3 792.063 39
2 -2 6 7194.12 358.7 2
-2 -2 -6 6883.97 317.513 3
2 2 6 7648.23 360.942 2
-2 2 -6 6225.45 316.2 3
-2 -2 -6 7121.63 308.056 20
2 -2 6 6287.34 346.97 41
-2 -2 -6 7068.1 310.267 28
-2 2 -6 7225.8 316.052 17
-2 -2 -6 7708.16 312.124 5
-2 2 -6 7637.14 312.287 5
-2 -2 -6 7249.88 308.632 24
-2 2 -6 7338.55 309.818 25
-2 -2 -6 7257.05 309.462 34
-2 -2 -7 3062.35 143.727 24
-2 2 -7 3004.63 147.167 25
-2 -2 -7 3122.86 150.15 25
-2 -2 -7 2803.93 146.208 12
-2 2 -7 3006.84 148.916 12
-2 2 -7 2775.98 149.141 11
-2 2 -7 3004.29 142.851 34
-2 -2 -7 3088.78 146.312 34
-2 -2 -7 2926.56 143.438 20
-2 -2 -7 3182.86 149.495 29
-2 -2 -7 3474.31 152.524 5
-2 2 -7 3264.98 152.02 5
2 2 7 3072.89 191.296 2
2 -2 7 2578.68 183.404 2
-2 2 -8 117.839 37.6876 32
-2 -2 -8 165.901 50.8142 15
-2 -2 -8 16.0498 78.0281 5
-2 2 -8 17.6383 76.0988 5
-2 -2 -8 98.9166 46.0941 20
-2 -2 -8 114.627 38.2726 26
-2 -2 -8 29.6258 42.6208 12
-2 2 -8 171.281 52.1388 12
-2 -2 -8 162.183 42.8684 24
-2 -2 -8 127.99 75.012 25
-2 2 -8 21.7615 60.362 25
-2 -2 -8 45.5133 59.1826 34
-2 2 -8 101.281 41.0596 34
-2 -2 -8 42.7968 64.0416 29
-2 -2 -9 349.865 45.6538 34
-2 -2 -9 387.796 49.4125 29
-2 -2 -9 390.132 56.4003 5
-2 2 -9 385.384 56.1989 5
-2 2 -9 397.268 47.6843 25
-2 -2 -9 390.855 53.7802 25
-2 2 -9 288.353 40.1121 26
-2 2 -9 326.628 51.9478 15
-2 -2 -10 367.547 45.7601 25
-2 -2 -10 329.466 36.9112 29
2 3 -10 497.272 39.4983 32
2 3 -10 556.731 45.451 26
2 3 -10 565.203 44.1977 29
2 -3 -10 657.821 47.5767 29
2 3 -10 530.793 50.8756 12
2 -3 -9 136.12 51.9093 25
2 -3 -9 169.153 53.0107 12
2 3 -9 213.38 58.3936 12
2 -3 -9 165.304 42.4202 26
2 -3 -9 207.345 47.0354 15
2 -3 -9 246.194 42.5757 32
2 3 -9 168.823 45.0732 32
2 -3 -9 190.329 51.9938 29
2 3 -9 248.19 48.3896 29
2 -3 -8 666.92 63.7066 26
2 -3 -8 683.137 76.4405 12
2 3 -8 642.369 83.2032 12
2 -3 -8 481.591 74.0762 5
2 3 -8 657.289 77.5369 5
2 -3 -8 645.127 51.833 24
2 3 -8 734.228 71.413 25
2 -3 -8 501.048 72.1906 25
2 -3 -8 516.52 62.4338 32
2 3 -8 732.021 85.1784 15
2 -3 -8 657.298 68.1319 15
2 3 -8 652.209 69.4822 3
2 -3 -8 538.535 65.9729 3
2 -3 -8 544.6 51.1491 19
2 -3 -8 547.561 70.9937 34
2 3 -8 688.125 70.2179 29
2 -3 -8 589.156 73.7643 29
2 -3 -8 603.821 64.3245 20
2 -3 -7 172.858 54.2065 32
2 -3 -7 116.528 52.3503 30
2 -3 -7 173.002 62.2394 15
2 -3 -7 122.011 60.2426 29
2 3 -7 144.324 60.0591 29
2 -3 -7 99.2779 62.3258 5
2 3 -7 175.97 63.5279 5
2 -3 -7 61.9021 52.7587 26
2 -3 -7 188.824 66.539 12
2 3 -7 233.081 78.8752 13
2 -3 -7 146.258 49.7218 24
2 3 -7 125.038 59.1987 25
2 -3 -7 9.98379 58.9796 25
2 3 -7 115.919 89.4362 1
2 -3 -7 216.987 92.6759 1
2 -3 -7 117.292 56.254 20
2 -3 -7 237.902 59.5984 19
2 3 -7 64.0667 45.9905 3
2 -3 -7 89.7036 46.6124 3
-2 -3 7 9.07736 74.6231 41
2 -3 -7 99.1165 57.6911 34
2 -3 -6 277.285 37.4766 29
2 -3 -6 266.562 33.171 26
2 3 -6 174.841 40.4098 11
2 -3 -6 304.275 36.2372 20
2 -3 -6 166.814 39.367 3
2 3 -6 192.336 39.7735 3
2 -3 -6 226.727 32.9769 32
2 -3 -6 276.931 36.9711 25
2 3 -6 227.978 36.2001 25
2 -3 -6 193.521 96.1818 1
2 3 -6 198.045 91.7944 1
2 -3 -6 227.612 38.7682 12
-2 -3 6 239.187 79.0764 41
-2 3 6 215.103 62.6389 41
2 -3 -6 232.86 38.2959 5
2 3 -6 189.422 70.7212 7
2 3 -6 201.446 38.9118 5
-2 3 5 929.31 80.7132 41
-2 -3 5 904.76 97.559 41
2 3 -5 803.428 94.0478 7
2 -3 -5 1000.97 101.193 1
2 3 -5 1026.64 102.302 1
-2 3 4 80043.6 3290.59 38
-2 -3 4 81750.3 3303.22 41
-2 3 4 81174.5 3293.5 41
2 -3 -4 78421.1 3301.69 1
2 3 -4 79601 3303.47 1
2 3 -4 79982.5 3292.1 37
2 3 -4 81009.2 3303.42 7
-2 -3 4 77476.9 3293.47 6
2 -3 -4 75643.6 3280.96 7
2 -3 -3 1139.13 84.5993 1
2 3 -3 1056.92 83.8176 1
2 -3 -3 1098.29 63.1456 7
-2 3 3 1270.06 77.3659 38
2 3 -3 1187.78 75.7448 37
-2 -3 3 1126.8 72.1686 38
-2 3 2 35605.6 1426.77 38
2 -3 -2 34722.1 1426.39 40
2 -3 -2 32626.2 1415.51 7
2 3 -2 33750.7 1430.46 7
-2 -3 2 33400 1427.33 41
2 -3 -2 34628.6 1426.27 1
2 3 -2 33532.8 1425.97 1
-2 -3 2 35636.4 1427.17 38
2 3 -2 35078.3 1424.35 37
2 -3 -1 21242.9 887.33 40
2 3 -1 21236.9 889.795 7
2 3 -1 20268.5 885.315 37
-2 3 1 20602.5 882.029 37
-2 -3 1 22814.2 892.381 38
-2 -3 1 21023.9 886.083 41
2 -3 -1 21612.5 884.512 1
2 3 -1 21152.1 884.343 1
-2 -3 0 18989.7 812.661 39
-2 -3 0 19998.2 816.09 38
-2 3 0 19285.3 809.497 37
2 -3 0 20052.2 814.246 6
-2 -3 0 19448.6 803.93 41
2 -3 0 19148.7 806.832 2
2 3 0 18664.3 806.653 2
2 -3 1 11620.7 520.294 2
2 3 1 12569.3 521.196 2
-2 3 -1 12844 529.855 37
2 -3 1 12946.4 528.368 6
2 -3 1 12223.5 529.254 41
-2 3 -1 12135 519.637 38
-2 -3 -1 12692.1 526.756 39
-2 -3 -2 38.9707 38.3774 39
-2 3 -2 5.95958 49.3537 37
-2 3 -2 16.3394 18.4099 38
2 -3 2 48.3005 40.8494 6
-2 -3 -2 16.9219 15.9373 6
2 -3 2 13.4803 46.7141 41
2 -3 2 9.36228 35.9314 2
2 3 2 34.8334 35.5005 2
-2 -3 -3 593.214 51.3738 39
2 3 3 724.874 63.2544 2
2 -3 3 604.284 55.3275 6
2 -3 3 566.623 60.5013 2
2 3 3 651.607 41.8435 41
2 -3 3 496.585 69.7599 41
-2 -3 -4 323.838 40.1879 39
2 -3 4 425.053 61.1379 2
2 3 4 300.248 57.8455 2
2 -3 4 296.785 62.839 41
2 3 5 8526.41 370.238 2
2 -3 5 7803.44 365.596 2
-2 -3 -6 1546.96 81.9496 28
-2 3 -6 1478.39 111.215 17
-2 3 -6 1621.39 85.0063 12
-2 -3 -6 1660.12 86.5633 24
-2 -3 -6 1827.18 107.198 25
-2 3 -6 1596.05 81.4441 25
-2 -3 -6 1730.75 90.3205 5
-2 3 -6 1728.64 97.5154 5
-2 3 -6 1518.14 85.4514 11
-2 -3 -6 1721.87 86.0044 20
2 -3 6 1290.64 120.85 41
-2 3 -6 1345.21 104.725 3
-2 -3 -6 1462.6 107.183 3
2 3 6 1686.32 144.258 2
2 -3 6 1657.24 145.621 2
-2 -3 -6 1462.85 78.7268 30
-2 -3 -6 1696.11 100.196 34
-2 -3 -6 1538.42 85.7982 35
-2 -3 -7 38.2364 47.8432 24
-2 3 -7 124.279 53.0624 25
-2 -3 -7 49.162 61.2172 5
-2 3 -7 -13.6146 61.8943 5
-2 3 -7 177.215 56.6072 12
2 -3 7 116.883 56.9783 22
-2 -3 -7 53.1532 49.2654 20
-2 -3 -7 117.466 43.9438 30
-2 -3 -7 127.119 49.2352 15
-2 3 -7 118.013 59.2325 11
-2 -3 -7 135.29 54.8482 34
-2 -3 -7 31.6467 54.4499 33
-2 -3 -7 123.101 55.3633 29
-2 -3 -8 48.9431 69.1382 34
-2 -3 -8 61.5101 54.0738 20
-2 3 -8 114.332 54.8165 12
-2 -3 -8 59.4884 65.4964 29
-2 3 -8 37.6374 38.4194 32
-2 -3 -8 23.2057 79.6375 5
-2 3 -8 13.8959 79.587 5
-2 -3 -8 66.9664 48.5408 24
-2 3 -8 80.8088 59.0206 25
-2 -3 -9 2321.03 106.964 34
-2 -3 -9 2226.25 102.164 20
-2 -3 -9 2045.44 99.9732 24
-2 -3 -9 2261.03 110.456 5
-2 3 -9 2324.97 110.333 5
-2 3 -9 2250.14 105.074 25
-2 3 -9 1882.86 103.955 26
-2 3 -9 2359.73 110.768 29
-2 -3 -9 2292.21 106.612 29
-2 3 -9 2151.21 110.974 15
-2 3 -10 1067.81 60.5879 29
2 4 -10 196.045 43.8222 12
2 4 -10 190.931 37.8604 26
2 -4 -10 293.682 39.0349 29
2 4 -10 247.107 34.3033 29
2 4 -10 204.133 32.4847 32
2 -4 -9 58.8371 46.7913 25
2 4 -9 -53.7648 53.02 12
2 -4 -9 40.9248 37.9459 26
2 4 -9 79.8376 56.7756 15
2 -4 -9 88.2999 41.0203 15
2 -4 -9 7.52847 37.8701 32
2 4 -9 47.8407 42.1162 32
2 4 -9 48.6163 44.1237 29
2 -4 -9 100.76 48.4711 29
2 4 -8 1620.04 96.8548 25
-2 -4 8 1482.79 93.4977 27
2 -4 -8 1581.43 92.3505 26
2 -4 -8 1571.08 99.0841 25
2 -4 -8 1581.26 106.443 12
2 4 -8 1645.4 115.632 12
2 4 -8 1688.06 101.854 5
2 -4 -8 1627.47 100.903 5
2 -4 -8 1512.76 85.7396 24
2 -4 -8 1670.19 93.8331 15
2 4 -8 1904.55 117.018 15
2 4 -8 1279.04 96.735 13
2 -4 -8 1579.34 97.2997 20
2 -4 -8 1435.06 83.4918 19
2 -4 -8 1485.09 96.182 3
2 4 -8 1313.72 95.5484 3
2 -4 -8 1692.3 94.4174 32
2 -4 -8 1690.77 102.081 29
2 4 -8 1628.03 97.3688 29
2 -4 -7 3697.08 173.348 30
2 4 -7 3956.47 184.122 13
2 -4 -7 3731.35 175.72 15
2 -4 -7 3672.81 176.549 5
2 4 -7 3947.98 178.456 5
2 4 -7 3764.85 175.871 29
2 -4 -7 3994.68 177.459 29
2 -4 -7 3924.33 176.776 25
2 4 -7 3720.92 175.686 25
2 -4 -7 3847.25 175.061 26
2 -4 -7 3972.07 181.378 12
2 -4 -7 3727.71 171.57 24
2 -4 -7 3440.02 234.389 1
2 4 -7 3063.77 231.746 1
2 -4 -7 3655.46 175.062 20
2 -4 -7 3581.92 173.851 19
2 -4 -7 3515.11 175.997 3
2 4 -7 3372.41 175.916 3
2 -4 -7 3919.95 174.944 32
-2 -4 7 2933.37 220.084 41
2 -4 -6 3323.17 150.338 32
2 -4 -6 3480.26 150.73 30
2 -4 -6 3314.73 150.774 29
2 4 -6 3281.77 150.289 25
2 -4 -6 3357.14 150.697 26
2 -4 -6 3572.39 150.979 25
2 -4 -6 3359.97 148.874 24
2 -4 -6 3144.48 218.044 1
2 4 -6 2998.98 215.883 1
2 -4 -6 3295.12 154.252 20
2 -4 -6 3089.92 147.656 21
2 -4 -6 3195.88 155.209 3
2 4 -6 2938.04 154.136 3
2 -4 -6 3220.18 150.883 19
2 -4 -6 3473.71 155.813 12
2 4 -6 3196.02 157.091 11
2 -4 -6 3430.78 152.635 34
2 -4 -6 3402.87 153.866 35
2 4 -6 3316.57 151.592 5
2 4 -6 3136.55 208.904 7
2 -4 -6 3212.07 150.519 5
-2 -4 6 2847.16 209.285 41
-2 4 6 3326.25 187.626 41
2 -4 -6 3197.4 149.862 15
2 4 -6 3126.04 155.794 13
2 4 -5 32.7898 42.1258 37
2 -4 -5 -113.252 74.2435 1
2 4 -5 -20.4977 72.0709 1
-2 -4 5 -13.2431 67.9934 41
-2 4 5 14.4228 47.5177 41
2 4 -5 -78.1037 71.3935 7
-2 -4 4 6031.28 306.025 41
-2 4 4 6539.11 294.332 41
2 4 -4 6186.3 294.306 37
2 4 -4 6388.92 305.572 1
2 -4 -4 6735.35 305.753 1
-2 4 4 6582.65 293.897 38
2 4 -4 6494.24 309.789 7
-2 -4 4 5983.95 297.476 6
2 4 -3 17677.2 678.261 37
2 -4 -3 17010 679.49 1
2 4 -3 16816.3 679.982 1
-2 4 3 17350.6 676.959 38
-2 -4 3 17878.7 684.225 6
-2 -4 2 21527.8 862.579 41
2 -4 -2 19083.3 843.389 7
2 4 -2 21262.7 866.08 7
-2 4 2 21434.7 853.609 37
2 4 -2 20423.5 859.184 37
-2 -4 2 20822 860.577 38
2 4 -2 20157.3 857.121 1
2 -4 -2 21462.7 857.934 1
2 -4 -2 21196.8 858.937 40
2 4 -1 139827 6000.53 37
-2 4 1 150662 5998.32 37
-2 -4 1 145095 6005.36 38
-2 -4 1 143264 6000.22 41
2 4 -1 148530 6003.56 7
2 -4 -1 146678 6000.83 40
2 4 -1 138712 5995.77 1
2 -4 -1 146317 5996.35 1
2 -4 -1 147417 6003.97 6
2 -4 0 319.68 33.1099 2
2 4 0 289.071 34.2466 2
2 -4 0 356.538 55.0313 6
-2 -4 0 310.587 32.2052 41
-2 4 0 441.337 46.056 37
2 4 1 61593.7 2541.45 2
2 -4 1 59534.1 2541.03 2
-2 -4 -1 63476.3 2550.37 39
2 -4 1 60428.7 2551.27 6
-2 -4 -1 62131.5 2545.05 6
2 -4 1 59761.7 2552.73 41
-2 4 -1 62801.3 2551.74 37
2 -4 2 120.236 33.6696 2
2 4 2 216.496 33.3525 2
2 -4 2 165.507 57.7042 41
2 -4 2 213.916 51.9924 6
-2 -4 -2 177.85 25.1588 6
-2 4 -2 140.165 24.8833 38
-2 4 -2 163.979 53.4559 37
-2 -4 -2 170.132 43.0343 39
-2 -4 -3 17523.9 743.129 39
2 -4 3 16788.2 745.512 6
2 -4 3 16843.9 754.221 41
2 4 3 18551 746.401 2
2 -4 3 17457.2 744.602 2
2 -4 4 6960.27 329.258 41
-2 4 -4 7190.9 332.27 37
2 4 4 7526.28 320.703 2
2 -4 4 6782.51 317.102 2
-2 -4 -4 6402.7 305.444 39
2 -4 5 5709.73 265.211 2
-2 4 -5 5005.06 231.377 3
-2 -4 -5 5095.81 230.92 3
2 -4 5 5178.31 272.913 41
-2 -4 -6 2331.44 114.268 29
-2 -4 -6 2235.24 110.207 28
-2 4 -6 2102.64 109.66 13
-2 4 -6 2394.78 123.555 12
-2 -4 -6 2169.74 138.635 30
-2 -4 -6 2367.93 156.51 5
-2 4 -6 2432.81 165.014 5
-2 4 -6 2153.24 108.268 25
-2 -4 -6 2458.27 176.235 24
-2 -4 -6 2574.38 176.999 25
-2 4 -6 2267.45 151.78 11
-2 -4 -6 2436.58 173.169 20
2 -4 6 1990.01 162.204 41
2 4 6 2353.04 160.859 2
2 -4 6 1901.88 156.3 2
-2 -4 -6 2397.81 167.792 35
-2 -4 -6 2381.44 165.825 34
-2 -4 -6 2319.98 170.679 33
-2 -4 -7 723.833 64.2211 29
-2 -4 -7 668.779 70.8652 5
-2 4 -7 663.384 69.9328 5
-2 4 -7 578.992 60.3035 25
-2 -4 -7 809.356 70.2196 25
-2 -4 -7 751.939 62.8957 24
-2 4 -7 679.37 67.8716 12
2 -4 7 640.818 69.459 22
-2 -4 -7 783.152 67.3692 34
-2 -4 -7 768.323 59.2386 30
-2 4 -7 563.692 72.0466 11
-2 -4 -7 632.963 68.632 33
-2 -4 -7 666.231 64.0921 20
-2 -4 -8 807.016 77.5838 20
-2 -4 -8 874.458 78.4623 29
-2 -4 -8 916.304 88.7783 5
-2 4 -8 908.883 89.0398 5
-2 4 -8 895.671 71.9924 25
-2 4 -8 727.807 78.5083 12
-2 -4 -8 836.883 64.0466 30
-2 -4 -8 984.417 80.9863 34
-2 -4 -8 814.765 73.576 24
-2 -4 -8 866.271 83.1836 25
-2 -4 -9 474.213 44.1669 20
-2 -4 -9 511.564 50.9122 34
2 -4 9 611.397 59.7934 27
-2 4 -9 474.024 43.1659 25
-2 -4 -9 496.855 45.7661 29
-2 4 -9 519.98 55.7382 29
-2 -4 -9 468.783 40.4947 24
-2 -4 -9 567.025 54.3314 25
-2 -4 -9 551.909 53.8491 5
-2 4 -9 476.911 52.3828 5
-2 4 -10 231.567 30.4027 29
-2 -4 -10 252.343 32.0518 25
2 5 -10 65.2832 41.6885 12
2 5 -10 67.2462 43.3891 15
2 5 -9 472.355 50.1921 32
2 5 -9 529.788 61.6485 15
2 5 -9 517.172 54.2214 26
2 -5 -9 438.985 42.9657 26
-2 -5 9 462.531 46.0523 27
2 5 -9 474.853 62.0571 12
2 -5 -9 563.436 52.7086 29
2 5 -9 443.11 47.8447 29
2 -5 -9 481.061 51.6073 25
2 -5 -9 496.885 46.4877 32
2 -5 -8 112.454 71.8162 25
2 -5 -8 118.715 56.1462 24
2 5 -8 16.5486 67.1719 13
2 -5 -8 41.1917 83.048 12
2 5 -8 119.764 71.5226 5
2 -5 -8 38.8857 71.0141 5
2 5 -8 81.1932 56.2551 3
2 -5 -8 20.0394 55.5182 3
2 -5 -8 96.6502 64.1661 32
2 -5 -8 109.08 53.3324 15
2 -5 -8 120.384 43.3241 19
2 5 -8 182.279 65.9156 29
2 -5 -8 127.063 74.9999 29
-2 -5 8 72.6794 64.7548 27
2 -5 -8 249.566 58.6614 26
2 -5 -8 30.6953 73.1335 20
2 -5 -7 918.663 72.8044 29
2 5 -7 831.799 69.2601 29
2 -5 -7 852.735 68.035 15
2 -5 -7 754.56 70.9483 5
2 5 -7 720.749 72.6071 5
2 -5 -7 864.082 66.6481 26
-2 -5 7 681.279 75.524 27
2 5 -7 818.528 68.7148 25
2 -5 -7 755.35 69.4965 25
2 -5 -7 873.732 77.9479 12
2 5 -7 786.745 82.07 13
2 -5 -7 893.988 66.825 24
2 -5 -7 827.212 66.8975 32
2 -5 -7 790.779 64.5009 3
2 5 -7 757.6 64.2567 3
2 -5 -7 877.223 67.0105 19
2 -5 -7 812.135 71.2606 34
2 -5 -7 822.598 63.4853 21
2 -5 -7 822.102 72.1806 20
2 -5 -7 808.466 69.7685 30
2 -5 -6 322.955 138.758 34
2 -5 -6 342.526 141.899 35
2 -5 -6 229.296 33.3774 33
2 -5 -6 303.724 144.225 30
2 -5 -6 240.634 118.21 32
2 -5 -6 254.802 124.644 29
2 -5 -6 234.226 75.1443 26
2 -5 -6 324.64 129.162 24
2 -5 -6 309.889 74.3229 25
2 5 -6 414.921 49.7203 25
2 5 -6 420.265 186.583 11
2 -5 -6 274.766 49.0231 21
2 -5 -6 418.134 140.473 20
2 -5 -6 300.845 37.7785 15
2 -5 -6 350.015 67.2565 3
2 5 -6 247.192 64.5896 3
2 -5 -6 273.909 130.023 1
2 5 -6 243.386 122.964 1
-2 -5 6 291.347 91.159 41
2 -5 -6 283.163 56.1757 5
2 5 -6 202.713 110.593 7
2 5 -6 286.248 60.8224 5
2 -5 -6 329.372 161.83 12
2 5 -6 361.387 156.038 12
2 5 -6 297.355 132.667 13
2 5 -6 280.623 39.1311 18
2 -5 -6 289.781 58.1967 19
-2 -5 5 365.337 60.9171 6
2 5 -5 373.343 80.6871 7
-2 -5 5 417.891 80.5605 41
-2 5 5 464.397 63.2618 41
2 5 -5 517.998 62.6001 37
2 -5 -5 362.336 76.8216 1
2 5 -5 438.83 81.1504 1
2 5 -4 20878.9 882.557 37
-2 -5 4 20308.1 883.858 6
-2 5 4 20084.8 877.831 38
2 5 -4 20308.9 886.405 1
2 -5 -4 20900.3 886.25 1
-2 -5 3 37.2416 57.1415 6
2 5 -3 70.4994 64.2493 7
-2 -5 3 24.999 57.8267 41
-2 5 3 104.466 48.1955 38
-2 5 3 117.973 33.5632 37
2 5 -3 18.0125 46.1824 37
2 5 -3 107.098 49.1702 1
2 -5 -3 37.3571 45.311 1
2 5 -2 4105.11 192.273 1
2 -5 -2 4170.25 192.289 1
-2 5 2 4202.02 190.848 37
2 5 -2 4034.16 198.654 37
2 5 -2 4110.18 204.43 7
-2 -5 2 4602.17 208.92 6
2 -5 -2 4168.34 193.994 40
-2 -5 2 4011.19 200.133 41
2 -5 -1 8216.85 354.336 1
2 5 -1 7893.32 354.027 1
-2 5 1 9041.38 362.425 37
2 5 -1 8202.45 364.344 37
2 5 -1 8420.25 366.101 7
2 -5 -1 8511.28 368.176 6
2 -5 -1 8540.71 362.58 40
-2 -5 1 8031.19 362.547 41
2 5 0 14863.4 673.894 2
2 -5 0 16118.8 674.451 2
-2 5 0 16604 685.612 37
2 5 0 16321.7 680.836 7
-2 -5 0 17443 689.122 6
2 -5 0 16957.9 686.773 40
-2 -5 0 16232.7 677.755 41
2 -5 1 40756.2 1706.22 2
2 5 1 41725.4 1706.27 2
2 -5 1 43504.2 1722.16 6
-2 -5 -1 44050.8 1714.03 6
-2 -5 -1 38979 1699.83 40
-2 -5 -1 43077.9 1718.82 39
-2 5 -1 42816.9 1720.89 37
2 -5 1 41696.6 1723.1 41
2 5 2 11.8721 25.6622 2
2 -5 2 -34.3908 31.4928 2
-2 -5 -2 3.14184 25.3652 6
2 -5 2 -26.6896 50.9807 6
-2 -5 -2 102.088 44.1595 39
-2 5 -2 -15.1567 52.6964 37
2 -5 2 104.734 62.164 41
2 -5 3 14.6838 47.7382 6
-2 -5 -3 25.9022 35.7642 39
2 -5 3 64.7406 61.0304 41
2 5 3 51.3821 34.5706 2
2 -5 3 86.427 38.8227 2
-2 5 -4 4724.19 238.516 37
2 -5 4 4515.68 219.71 6
-2 -5 -4 4074.76 207.594 39
2 -5 4 4749.08 239.489 41
2 -5 4 4732.87 221.318 2
2 5 4 4584.31 220.002 2
2 -5 5 4809.11 272.577 41
2 5 5 5231.66 259.163 2
2 -5 5 5577.17 261.386 2
-2 5 -5 5096.49 272.942 37
-2 -5 -6 74.9073 68.3701 35
-2 -5 -6 196.929 107.166 28
-2 -5 -6 127.953 114.039 29
-2 -5 -6 90.0262 102.335 5
-2 5 -6 137.022 108.422 5
-2 -5 -6 51.1963 67.1324 30
-2 5 -6 116.275 96.0796 12
-2 5 -6 117.324 130.987 13
-2 -5 -6 -35.1758 69.6082 34
-2 -5 -6 39.3671 63.6369 33
-2 -5 -6 -50.3981 68.6365 24
-2 -5 -6 -26.0445 70.7015 25
2 -5 6 41.4844 100.649 22
-2 -5 -6 72.8942 69.7237 21
-2 -5 -6 122.143 70.3073 20
2 -5 6 144.735 79.583 41
-2 5 -6 35.5705 89.6795 17
-2 5 -6 39.6647 83.017 11
2 -5 6 -51.9252 65.8533 2
2 5 6 52.7802 62.5893 2
2 -5 7 246.682 64.3827 22
-2 5 -7 305.812 65.343 11
-2 -5 -7 165.473 51.9127 30
-2 -5 -7 167.637 58.192 5
-2 5 -7 184.109 58.0017 5
-2 -5 -7 181.092 49.5658 29
-2 -5 -7 201.182 46.4265 28
-2 -5 -7 265.04 58.0411 34
-2 -5 -7 206.753 56.665 33
-2 -5 -7 250.394 57.4776 20
-2 5 -7 207.697 57.4582 12
-2 5 -7 205.537 53.1348 13
-2 -5 -7 226.187 58.8167 25
-2 -5 -7 242.155 54.4806 24
-2 5 -7 206.238 47.12 25
-2 5 -8 478.731 62.5804 25
-2 -5 -8 590.806 61.3651 24
-2 -5 -8 506.775 66.8381 25
-2 -5 -8 590.318 65.8698 34
-2 -5 -8 526.055 61.4951 30
-2 -5 -8 594.055 66.9273 29
2 -5 8 384.637 74.142 22
-2 -5 -8 612.352 63.825 20
-2 5 -8 643.595 71.7123 5
-2 -5 -8 681.51 71.5444 5
-2 5 -8 553.332 72.2579 12
-2 -5 -9 68.9156 46.3228 34
2 -5 9 51.5469 54.0967 27
-2 -5 -9 56.9284 41.8127 5
-2 5 -9 31.1035 41.0296 5
-2 -5 -9 54.2215 33.0818 29
-2 5 -9 23.4349 47.77 29
-2 -5 -9 -9.49648 38.0302 20
-2 -5 -9 28.5489 45.9357 25
-2 -5 -9 -19.0007 34.2001 24
2 6 -9 73.7019 56.7232 12
2 6 -9 99.2014 36.014 29
2 -6 -9 82.4591 42.3256 29
2 6 -9 73.6035 53.5976 15
-2 -6 9 73.5205 40.1127 27
2 -6 -9 84.9511 35.991 32
2 6 -9 89.679 43.2652 32
2 6 -8 6792.89 287.06 29
2 6 -8 6457.55 298.395 13
2 -6 -8 6079.86 283.198 15
-2 -6 8 6931.38 294.901 27
2 -6 -8 6862.64 288.282 25
2 -6 -8 6411.02 286.778 26
2 -6 -8 7063.78 286.425 24
2 -6 -8 6553.59 287.154 32
2 -6 -8 6015.79 288.242 3
2 -6 -8 7396.17 288.856 20
2 -6 -8 6726.44 288.38 34
2 -6 -8 6896.78 289.07 29
2 -6 -8 5520.14 283.659 19
2 -6 -7 143.027 47.7541 26
-2 -6 7 79.5542 65.3641 27
2 -6 -7 159.092 64.5524 12
2 6 -7 12.3164 66.1297 13
2 6 -7 100.016 53.5998 5
2 -6 -7 119.836 51.8522 5
2 -6 -7 180.927 53.2898 25
2 -6 -7 113.284 51.1576 24
2 -6 -7 141.866 50.4107 32
2 -6 -7 128.524 55.7568 30
2 -6 -7 56.4046 47.7413 15
2 6 -7 89.0445 42.6972 3
2 -6 -7 108.941 42.0303 3
2 -6 -7 228.031 49.0001 21
2 -6 -7 164.297 59.1595 20
2 -6 -7 80.0272 56.1415 34
2 6 -7 141.677 55.8554 18
2 -6 -7 208.069 49.9497 19
2 -6 -7 212.781 55.9802 29
2 6 -7 102.37 51.4452 29
2 -6 -6 -6.03365 66.0212 34
2 -6 -6 55.3963 72.7713 35
2 -6 -6 158.961 96.7417 33
2 -6 -6 105.195 60.4878 32
2 -6 -6 20.6768 72.9878 30
2 -6 -6 64.2225 69.8937 29
2 -6 -6 -23.4634 71.0603 26
-2 -6 6 19.8783 82.6487 27
2 -6 -6 84.9607 66.3568 24
2 -6 -6 -25.3723 93.3247 25
2 6 -6 44.5236 99.0609 11
2 -6 -6 8.45742 67.7156 21
2 -6 -6 -3.77518 41.8264 3
2 6 -6 36.1157 40.4493 3
2 -6 -6 86.799 105.807 15
2 6 -6 52.2148 91.0003 1
2 -6 -6 155.634 94.3396 1
-2 -6 6 89.0381 79.7561 41
2 6 -6 192.191 128.267 18
2 -6 -6 36.2597 76.1906 19
2 6 -6 28.4082 82.9625 13
2 6 -6 89.9675 89.8294 12
2 -6 -6 -42.7223 73.8851 12
2 6 -6 -27.1428 86.7246 7
2 -6 -6 177.962 119.152 5
2 6 -6 -79.9724 126.03 5
2 6 -5 1259.62 96.1158 37
2 -6 -5 1115.53 62.5304 3
-2 -6 5 1265.97 98.7938 6
-2 6 5 979.693 84.4793 38
2 -6 -5 1165.55 105.665 1
2 6 -5 1088.36 105.246 1
-2 6 5 1075.87 89.8757 41
-2 -6 5 1378.03 117.892 41
2 6 -4 245.971 78.5035 7
-2 -6 4 385.562 69.1814 6
-2 6 4 295.575 55.3561 38
2 6 -4 300.052 59.2994 37
2 6 -4 391.955 63.0362 1
2 -6 -4 265.256 59.2075 1
2 6 -3 2918.64 156.099 1
2 -6 -3 3042.25 155.88 1
2 6 -3 2897.55 162.299 37
-2 6 3 3266.3 153.879 37
2 6 -3 3294.66 175.621 7
-2 -6 3 3328.96 171.935 6
-2 -6 3 3060.17 169.249 41
2 -6 -3 2899.33 152.687 40
2 6 -2 65.5099 49.0976 37
-2 6 2 115.676 33.3145 37
2 6 -2 99.4614 35.3546 1
2 -6 -2 142.995 34.1155 1
-2 -6 2 130.723 61.1815 6
2 6 -2 79.4136 56.4968 7
2 -6 -2 83.9016 39.0628 40
-2 -6 2 98.8011 53.4987 41
2 -6 -1 1632.08 83.0127 1
2 6 -1 1586.12 82.7549 1
-2 6 1 2078.96 101.971 37
2 6 -1 1863.69 106.203 37
2 6 -1 1796.91 104.442 7
2 -6 -1 1951.81 108.14 6
2 -6 -1 1667.62 96.4849 40
-2 -6 1 1848.1 102.036 41
2 -6 0 15472 649.682 1
-2 6 0 17409.2 670.967 37
2 6 0 16990.4 662.805 7
-2 -6 0 17462.2 672.94 6
2 -6 0 17463.5 670.014 40
-2 -6 0 16427 660.791 41
-2 6 -1 4931 243.071 37
2 6 1 5012.27 224.69 7
2 -6 1 5371.23 248.374 6
-2 -6 -1 5556.7 237.025 6
-2 -6 -1 5022.11 219.69 40
2 6 1 5206.1 223.744 2
2 -6 1 5160.76 223.842 2
2 6 2 9518.55 402.908 2
2 -6 2 9668.12 422.534 6
-2 -6 -2 9354.85 403.517 6
-2 6 -2 8912.25 422.202 37
2 -6 2 8962 402.09 2
2 -6 2 10082 428.282 41
2 -6 3 2398.12 140.591 6
2 -6 3 2274.86 124.111 2
2 6 3 2574.06 125.93 2
2 -6 3 2488.99 152.701 41
2 -6 4 15866.2 702.578 6
2 -6 4 16299.2 718.573 41
-2 6 -4 16188.5 716.386 37
2 6 4 16662.7 697.835 2
2 -6 4 15530.4 695.666 2
2 -6 5 6734.12 348.736 41
2 6 5 7477.71 330.086 2
2 -6 5 6450.45 324.395 2
-2 6 -5 6725.36 344.409 37
-2 -6 -6 592.457 99.2066 35
-2 -6 -6 409.85 63.9729 29
-2 -6 -6 423.729 64.0272 28
-2 -6 -6 391.735 68.1665 5
-2 6 -6 424.277 70.0317 5
-2 -6 -6 414.134 92.32 30
-2 6 -6 461.732 90.7342 13
-2 6 -6 525.765 112.517 12
-2 -6 -6 423.762 87.7715 33
-2 -6 -6 360.34 77.8533 24
-2 -6 -6 510.953 111.545 25
2 -6 6 446.354 137.166 22
-2 -6 -6 570.18 78.4541 20
2 -6 6 319.611 92.7909 41
-2 6 -6 444.859 104.893 17
-2 6 -6 113.489 117.669 11
2 6 6 387.182 71.0233 2
2 -6 6 404.755 70.063 2
-2 -6 -7 45.4803 43.733 29
-2 -6 -7 37.4858 42.2696 28
-2 6 -7 38.0755 50.1864 5
-2 -6 -7 51.0135 52.3145 5
2 -6 7 -8.89368 62.1953 22
-2 6 -7 102.206 66.6456 11
-2 -6 -7 41.475 53.3677 33
-2 -6 -7 59.7866 55.6687 20
-2 -6 -7 12.7337 50.4132 30
-2 -6 -7 13.6058 55.5514 24
-2 -6 -7 -32.7473 54.1972 25
-2 6 -7 32.0476 53.5705 13
-2 6 -7 124.979 57.207 12
-2 -6 -7 22.4846 53.806 35
-2 6 -8 19.7428 52.9984 12
-2 -6 -8 -5.2452 50.5677 25
-2 -6 -8 44.9088 48.1129 24
-2 6 -8 99.1091 60.9334 11
2 -6 8 43.7134 58.1856 22
-2 -6 -8 -34.704 51.0737 20
-2 6 -8 29.5722 49.207 5
-2 -6 -8 33.2942 50.7331 5
-2 -6 -8 -27.0048 53.2555 34
-2 -6 -8 47.0002 45.5237 30
-2 -6 -8 56.4906 46.6529 29
-2 -6 -9 517.976 59.0847 25
-2 -6 -9 423.395 48.0793 24
-2 6 -9 430.307 60.7612 29
-2 -6 -9 537.164 55.3785 20
-2 -6 -9 595.331 63.2072 34
2 -6 9 643.258 75.5124 27
2 7 -9 1109.83 78.6342 15
2 -7 -9 975.032 59.0267 32
-2 -7 9 881.979 66.5156 27
2 -7 -9 1040.69 61.5435 29
2 -7 -8 1151.08 70.4224 24
-2 -7 8 1004.84 81.1522 27
2 -7 -8 972.61 69.2155 25
2 -7 -8 944.27 66.0169 26
2 -7 -8 1111.36 69.7941 32
2 -7 -8 1018.42 72.2423 34
2 -7 -8 839.91 66.2451 19
2 7 -8 1051.55 68.044 29
2 7 -8 841.887 84.6519 13
2 7 -8 992.453 80.0364 15
2 -7 -8 1208.59 76.3242 20
2 -7 -8 1015.25 71.3236 29
2 7 -7 786.15 62.5597 29
-2 -7 7 793.01 81.8154 27
2 -7 -7 758.734 64.2433 25
2 -7 -7 764.758 61.6691 26
2 7 -7 835.878 83.1817 12
2 7 -7 762.986 85.2836 13
2 -7 -7 777.586 68.9531 24
2 -7 -7 844.322 65.8381 32
2 -7 -7 656.757 57.3849 33
2 -7 -7 861.337 68.2235 34
2 -7 -7 767.723 65.1945 19
2 7 -7 745.42 71.5055 18
2 -7 -7 675.636 57.3482 3
2 -7 -7 888.758 65.8602 21
2 -7 -7 854.05 70.2102 30
2 -7 -7 845.243 66.4868 29
2 -7 -6 3155.66 147.496 32
2 -7 -6 2768.41 139.766 33
2 -7 -6 2943.16 145.251 30
2 -7 -6 2936.03 166.145 29
2 -7 -6 2882.43 143.932 25
2 -7 -6 2610.34 157.185 26
-2 -7 6 3098.43 161.351 27
2 7 -6 2983.94 154.544 12
2 -7 -6 2908.3 163.903 19
2 7 -6 2564.67 181.635 18
-2 -7 6 2555.97 195.706 41
2 -7 -6 3145.23 144.382 24
-2 -7 6 2951.35 164.145 22
2 -7 -6 2864 145.636 20
2 -7 -6 2996.51 152.406 21
2 7 -6 2922.07 161.467 13
2 -7 -6 2549.2 137.197 3
2 7 -6 2753.43 206.364 7
2 -7 -6 2894.34 146.08 35
2 -7 -6 3283.71 157.308 34
-2 -7 5 662.528 54.5088 27
2 -7 -5 709.304 46.2718 24
2 7 -5 651.636 56.1415 11
-2 7 5 580.859 67.4501 38
2 7 -5 510.048 72.91 37
2 -7 -5 636.431 46.4502 35
-2 -7 5 511.641 75.0252 6
2 -7 -5 720.132 47.6834 20
2 7 -5 720.063 52.7897 12
2 -7 -5 488.112 48.4651 12
2 -7 -5 524.29 76.3654 1
2 -7 -5 591.229 43.8795 32
2 7 -5 651.431 55.0159 13
2 -7 -4 1982.23 121.3 1
2 7 -4 1583.07 116.426 1
2 7 -4 1872.72 124.759 37
-2 7 4 1731.48 119.26 38
2 7 -4 2031.45 143.562 7
-2 -7 4 1837.9 128.196 6
-2 -7 4 2056.76 137.353 41
2 7 -3 -53.7027 38.8439 1
2 -7 -3 13.6193 34.3184 1
2 7 -3 19.4152 52.8123 37
-2 7 3 41.7282 31.7717 37
2 -7 -3 38.7721 32.0446 40
-2 -7 3 25.5766 58.0393 41
-2 -7 3 57.8125 57.6511 6
2 7 -3 16.3024 66.7147 7
2 -7 -2 1023.43 74.3635 40
2 -7 -2 952.98 62.973 1
-2 7 2 1219.23 79.0317 37
2 7 -2 1097.95 87.3643 37
2 7 -2 1180.61 92.4903 7
-2 -7 2 1186.5 87.3183 41
-2 -7 2 1124.73 95.9747 6
2 -7 -1 5804.18 233.977 40
2 7 -1 5756.32 242.034 37
-2 7 1 5823.78 238.674 37
2 7 -1 5554.76 237.702 7
2 -7 -1 5526.94 242.747 6
-2 -7 1 5278.61 234.15 41
-2 -7 0 17709.4 756.871 41
2 7 0 17452.5 756.305 7
-2 7 0 17823.5 766.612 37
-2 -7 0 18712.6 768.885 6
2 -7 0 17825 764.351 40
2 -7 1 1999.29 103.041 2
2 7 1 2415.89 110.541 7
2 7 1 2598.2 137.528 37
-2 7 -1 2315.42 134.523 37
-2 -7 -1 2373.58 105.339 40
2 -7 1 2344.2 139.337 6
-2 -7 -1 2501.52 127.218 6
2 -7 2 20721 856.212 6
-2 -7 -2 20011.9 836.34 6
2 -7 2 19047.5 830.27 2
-2 7 -2 20077.9 856.089 37
2 -7 3 4246.75 225.468 41
2 -7 3 4491.24 218.288 6
2 7 3 4238.48 194.472 2
2 -7 3 3813.62 192.77 2
2 -7 4 4667.64 256.48 41
2 -7 4 4232.66 224.261 2
2 7 4 4978 228.217 2
2 -7 4 4817.66 242.628 6
-2 7 -4 5244.91 258.024 37
-2 -7 -5 6243.8 256.155 33
-2 -7 -5 6141.93 254.782 30
-2 7 -5 5659.71 258.189 13
-2 -7 -5 5904.37 254.419 28
-2 7 -5 6162.74 257.694 12
-2 -7 -5 5893.72 253.773 34
-2 -7 -5 6096.91 255.425 35
-2 -7 -5 5804.6 252.934 25
2 -7 5 5847.94 261.057 22
-2 -7 -5 5591 254.303 21
2 -7 5 4924.2 308.362 41
-2 7 -5 4821.47 300.479 37
2 -7 5 4790.72 275.672 2
-2 7 -5 5593.36 260.037 17
-2 -7 -6 1266.13 80.4959 33
-2 -7 -6 1196.72 81.4437 28
-2 7 -6 942.056 87.4436 13
-2 7 -6 1100.65 84.4053 12
-2 -7 -6 1153.89 103.621 5
-2 -7 -6 1246.66 81.3321 30
-2 -7 -6 1330.87 81.4317 24
-2 -7 -6 1218.2 81.2985 25
2 -7 6 1145.82 94.7587 22
-2 -7 -6 1205.41 82.5078 20
2 -7 6 1146.72 128.491 41
-2 7 -6 1088.8 113.137 18
-2 7 -6 1181.5 96.5123 17
-2 -7 -6 1292.23 84.5322 35
-2 -7 -6 1280.24 82.2498 34
-2 7 -6 1226.26 96.9051 11
-2 -7 -7 736.442 59.2818 28
-2 -7 -7 726.391 62.408 5
-2 -7 -7 880.272 69.2641 25
-2 -7 -7 956.411 72.0527 24
-2 7 -7 709.885 71.8494 13
-2 7 -7 809.524 74.7817 12
2 -7 7 721.621 79.779 22
-2 7 -7 920.079 85.3343 11
-2 -7 -7 885.203 71.8649 20
-2 -7 -7 863.931 72.4467 35
-2 -7 -7 860.345 71.8582 34
-2 -7 -7 885.162 69.4939 30
-2 -7 -7 772.351 70.5977 33
2 -7 8 1707.32 98.6304 22
-2 7 -8 1684.88 94.5407 13
-2 -7 -8 1706.83 88.2726 5
2 -7 8 1722.87 107.359 27
-2 7 -8 1395.4 93.2441 12
-2 -7 -8 1793.37 90.8082 30
-2 -7 -8 1947.35 95.0424 20
-2 -7 -8 1757.11 92.6492 24
-2 -7 -8 1764.39 92.326 25
-2 -7 -9 64.4258 56.7833 25
-2 -7 -9 69.0288 54.061 24
2 -7 9 85.8794 81.9494 27
-2 7 -9 20.9438 57.7106 29
-2 -7 -9 67.3144 58.6823 20
-2 -8 9 54.019 68.2532 27
2 -8 -9 71.2614 47.3314 32
2 8 -9 24.6887 66.9719 15
2 -8 -8 1407.47 81.4097 29
2 -8 -8 1425.9 82.1739 32
2 8 -8 1480.76 97.5038 13
2 8 -8 1571.62 90.0557 15
2 -8 -8 1525.55 79.9357 25
2 -8 -8 1472.9 78.0511 26
-2 -8 8 1569.74 95.743 27
2 -8 -8 1766.47 85.6969 24
2 -8 -8 1533.12 84.367 34
2 -8 -8 1342.95 78.3251 19
2 -8 -7 65.612 48.4821 29
2 -8 -7 49.2498 42.8449 26
-2 -8 7 -11.748 70.3656 27
2 8 -7 149.032 72.4679 12
2 8 -7 39.991 73.6812 13
-2 -8 7 74.4263 54.4998 22
2 -8 -7 40.3733 60.232 30
2 -8 -7 56.7469 52.485 34
2 -8 -7 37.8188 57.9531 35
2 -8 -7 3.12352 48.8626 32
2 -8 -7 -2.64772 38.2691 33
2 -8 -7 2.51471 42.9754 25
2 -8 -7 5.92714 55.5338 24
2 -8 -7 97.7032 54.1977 21
2 -8 -7 55.9548 47.7814 19
2 8 -7 -23.662 57.7087 18
2 -8 -6 2568.78 131.119 26
-2 -8 6 2758.39 147.374 27
2 8 -6 2620.65 151.075 11
2 8 -6 2775.79 143.259 12
2 -8 -6 2919.95 137.632 19
2 8 -6 2655.89 143.873 18
2 -8 -6 2792.22 135.901 24
-2 -8 6 2646.01 143.519 22
2 8 -6 2550.39 148.943 13
2 -8 -6 2560.6 132.343 29
2 -8 -6 2780.43 134.232 32
2 -8 -6 2599.03 131.511 33
2 -8 -6 2810.69 133.918 34
2 -8 -6 2861.58 137.977 35
2 -8 -6 2825.24 136.372 20
2 -8 -6 2818.28 134.615 21
2 8 -5 576.521 78.7927 37
-2 8 5 642.808 76.0408 38
2 -8 -5 705.488 44.6743 26
-2 -8 5 568.509 160.566 27
-2 -8 5 488.361 81.0667 6
2 8 -5 587.64 132.472 7
2 -8 -5 766.085 72.0925 19
-2 -8 5 700.897 70.731 22
2 -8 -5 674.394 82.8217 21
2 -8 -5 692.275 69.7003 20
2 -8 -5 596.771 43.9805 29
2 -8 -5 706.789 75.9619 32
2 -8 -5 703.608 113.137 30
2 8 -5 659.936 143.455 12
2 8 -5 550.393 86.9746 18
2 -8 -5 590.038 44.7022 16
2 -8 -5 603.586 44.1946 34
2 -8 -5 649.696 73.4096 35
2 8 -5 536.184 161.743 11
-2 -8 5 575.169 113.788 41
2 8 -4 37.5178 71.1583 7
-2 -8 4 -39.6318 62.4168 6
-2 8 4 92.1965 55.6992 38
2 8 -4 -6.41301 56.5118 37
-2 -8 4 70.5222 68.3071 41
2 8 -3 4889.55 251.409 7
-2 -8 3 4941.57 250.031 6
2 8 -3 4603.87 243.822 37
-2 8 3 5200.14 234.282 37
2 -8 -3 4531.24 225.006 40
-2 -8 3 4692.76 245.44 41
2 8 -2 42111 1765.05 7
-2 -8 2 41176.9 1769.59 6
-2 8 2 44111.6 1760.7 37
2 8 -2 43548 1767.87 37
2 -8 -2 40964.8 1753.33 40
-2 -8 2 39288.6 1760.89 41
2 8 -1 25897.3 1129.36 7
2 -8 -1 27340.1 1138.41 6
2 8 -1 26914.1 1137.94 37
-2 8 1 27397.2 1134.56 37
2 -8 -1 26567.4 1127.88 40
-2 -8 1 26064 1129.86 41
-2 -8 0 17930.2 769.497 6
-2 8 0 17935.6 769.325 37
2 -8 0 17915.2 764.841 40
2 8 0 17435.2 755.827 7
2 -8 1 10433.4 477.058 40
2 -8 1 10424.3 484.441 6
-2 -8 -1 10513.1 472.37 6
2 8 1 11427 481.69 37
-2 8 -1 10673.9 481.626 37
2 -8 2 9657.32 431.947 6
-2 -8 -2 8937.7 408.787 6
-2 8 -2 8597.25 426.565 37
2 8 2 10282.1 429.392 37
2 -8 3 1304.98 119.666 41
2 -8 3 1636.59 119.919 6
2 -8 4 2529.79 169.747 41
-2 8 -4 2493.2 163.641 37
-2 -8 -4 2367.43 112.86 10
2 -8 4 2361.39 152.529 6
-2 8 -5 12657.6 643.013 37
-2 -8 -5 14180.3 600.074 35
-2 -8 -5 14465.3 601.959 34
-2 -8 -5 13888.3 600.794 28
-2 8 -5 13998.5 608.422 13
-2 8 -5 14509 609.791 12
-2 -8 -5 14372.6 600.514 33
-2 -8 -5 13665.6 590.919 25
-2 -8 -5 14822.8 597.88 24
2 -8 5 13910.4 609.064 22
-2 -8 -5 13700.1 596.611 21
-2 -8 -5 14961.5 598.614 20
-2 8 -5 13172.3 604.556 18
2 -8 5 12811.8 650.677 41
-2 8 -5 13320.3 620.533 17
-2 8 -5 13952.9 606.507 11
-2 8 -6 2615.82 131.952 12
-2 -8 -6 2581.23 127.895 30
-2 8 -6 2472.9 134.833 13
-2 -8 -6 2568.73 124.333 25
2 -8 6 2563.53 140.566 22
-2 -8 -6 2669.84 130.516 35
-2 -8 -6 2631.81 127.374 34
-2 8 -6 2180.69 126.964 18
-2 -8 -6 2437.82 127.545 21
-2 -8 -6 2412.69 129.099 33
-2 8 -6 2456.77 139.513 17
-2 -8 -6 2490.22 124.368 28
-2 8 -7 990.625 83.1216 12
-2 8 -7 878.534 80.9395 13
-2 -8 -7 924.406 80.4298 30
-2 -8 -7 1026.03 70.8334 25
-2 -8 -7 868.454 83.099 24
2 -8 7 1104.17 93.3271 22
-2 8 -7 865.705 101.562 11
-2 -8 -7 919.962 64.0623 28
-2 -8 -7 1071.8 85.607 20
-2 -8 -7 955.4 80.3008 33
-2 -8 -7 1015.56 83.0723 34
-2 -8 -7 1061.49 85.5236 35
2 -8 8 996.984 74.66 22
-2 -8 -8 1053.52 69.1194 34
-2 -8 -8 1020.13 64.6999 25
2 -8 8 1109.44 83.8553 27
-2 8 -8 1014.02 70.01 12
-2 8 -8 903.86 66.4283 29
-2 8 -8 932.885 69.7551 13
-2 -8 -8 1084.15 67.4824 30
-2 -8 -8 1313.19 71.4523 20
-2 -8 -8 1140.88 68.2138 24
-2 8 -9 60.2387 45.5818 15
-2 8 -9 56.7382 32.5217 29
-2 -8 -9 22.8983 34.3869 24
2 -8 9 25.8401 54.3603 27
2 9 -9 277.422 40.4158 32
2 9 -9 302.807 39.9888 15
-2 -9 9 364.508 45.4426 27
2 9 -9 345.662 38.8002 26
2 -9 -8 1218.77 72.8556 19
-2 -9 8 1739.43 93.9234 27
2 9 -8 1543.77 94.0117 13
2 9 -8 1491.33 83.1454 15
2 -9 -8 1355.13 73.5929 29
2 9 -8 1523.84 91.6235 12
2 -9 -8 1474.2 77.5655 32
2 -9 -7 536.538 77.7564 24
2 9 -7 435.354 103.9 13
2 9 -7 450.186 94.1868 12
-2 -9 7 339.717 98.1275 27
2 -9 -7 418.957 48.457 26
-2 -9 7 438.061 66.6455 22
2 -9 -7 440.524 77.9972 35
2 -9 -7 492.952 61.0927 34
2 -9 -7 378.089 60.1366 19
2 9 -7 282.856 71.5565 18
2 -9 -7 423.748 79.3568 30
2 -9 -7 446.082 52.2127 29
2 -9 -7 390.478 44.389 33
2 -9 -7 396.096 65.5557 32
2 -9 -7 473.752 78.9127 20
2 -9 -7 431.214 71.1426 21
2 -9 -6 2086.12 110.273 29
2 -9 -6 2091.66 109.848 26
-2 -9 6 2540.78 131.907 27
2 9 -6 2237.3 124.712 12
2 9 -6 2041.41 131.6 11
2 -9 -6 2275.31 116.675 24
-2 -9 6 2333.5 126.234 22
2 -9 -6 2036.11 108.035 33
2 -9 -6 2236.87 114.214 32
2 -9 -6 2240.31 111.82 34
2 -9 -6 2235.65 118.295 35
2 -9 -6 2417.37 117.946 19
2 9 -6 2172.66 125.492 18
2 -9 -6 2140.54 110.513 16
2 -9 -6 2314.08 115.694 21
2 -9 -6 2202.67 115.67 20
2 -9 -5 96.3903 97.9264 34
2 -9 -5 86.8686 65.2077 35
2 -9 -5 -8.10809 89.6472 33
2 -9 -5 115.942 63.9366 32
2 -9 -5 77.6044 80.1949 30
2 -9 -5 107.441 107.058 29
2 -9 -5 -34.0391 82.5615 26
-2 -9 5 23.3542 121.609 27
-2 -9 5 53.1351 71.7889 6
2 9 -5 190.175 95.2646 7
2 -9 -5 124.063 70.7427 19
2 -9 -5 24.7831 77.5373 16
2 -9 -5 63.2599 79.139 21
2 -9 -5 201.287 66.7203 20
2 9 -5 115.78 95.6207 18
-2 -9 5 107.106 83.4678 41
-2 9 5 -31.2149 61.168 38
2 9 -5 15.1032 70.9012 37
2 9 -5 94.1819 98.8095 12
2 9 -5 214.507 128.457 13
2 9 -5 165.873 104.493 11
2 -9 -5 179.869 93.9566 23
-2 -9 5 34.3869 86.9693 22
-2 9 4 18.2088 52.8064 38
2 9 -4 -64.7756 63.4133 37
-2 -9 4 105.248 72.3051 41
-2 -9 4 29.3639 66.5386 6
2 9 -4 56.5841 75.5397 7
2 9 -3 134.931 63.0533 37
-2 9 3 225.92 49.8635 37
-2 -9 3 219.049 67.5282 41
2 9 -3 85.0743 63.9894 7
-2 -9 3 161.447 68.8004 6
2 9 -2 6644.31 317.658 7
-2 -9 2 6894.54 327.405 6
2 -9 -2 6487.76 303.195 40
-2 9 2 6998.79 315.136 37
2 9 -2 6539.11 320.941 37
-2 -9 2 6215 314.733 41
2 -9 -1 2209.29 135.897 6
2 9 -1 1852.23 121.583 7
-2 -9 1 2291.9 139.731 6
2 -9 -1 2011.26 119.136 40
2 9 -1 2137.32 135.097 37
-2 9 1 2040.96 128.311 37
-2 -9 1 2128.33 124.311 41
-2 9 0 2254.3 141.585 37
2 -9 0 2435.9 134.465 40
2 -9 0 2232.38 145.994 6
-2 -9 0 2291.03 140.276 6
2 9 1 8292.02 367.195 37
-2 9 -1 7719.69 368.101 37
2 -9 1 7672.36 361.607 40
2 -9 1 7660.42 370.659 6
-2 -9 -1 7516.57 356.613 6
2 -9 2 2289.65 161.157 41
2 9 2 2715.51 151.909 37
-2 9 -2 2290.94 152.415 37
-2 -9 -2 2350.17 130.772 6
2 -9 2 2334.94 155.557 6
2 9 3 8437.55 388.952 37
2 -9 3 7875.57 392.761 6
-2 -9 -4 3565.03 153.149 28
2 9 4 3170.25 193.986 37
-2 9 -4 3083.3 203.746 37
2 -9 4 2900.27 191.679 6
-2 -9 -4 3422.76 150.81 24
-2 -9 -4 3094.47 152.288 8
-2 9 -4 3267.23 158.202 11
-2 -9 -4 3140.21 152.201 10
-2 -9 -4 3396.68 150.821 20
-2 -9 -4 3187.13 150.623 21
-2 -9 -4 3619.78 153.899 33
2 -9 4 3141.07 213.333 41
-2 -9 -4 3411.89 151.885 30
-2 -9 -4 3508.1 153.622 35
-2 9 -5 502.179 109.357 37
2 9 5 674.327 91.712 37
-2 -9 -5 631.85 88.7397 35
-2 -9 -5 850.594 93.6164 28
-2 9 -5 722.356 101.12 13
-2 9 -5 743.887 120.147 12
-2 -9 -5 685.485 88.59 33
-2 -9 -5 734.728 108.929 34
-2 -9 -5 756.726 89.081 24
2 -9 5 657.249 102.98 22
-2 -9 -5 854.594 96.5775 20
-2 -9 -5 707.755 80.5913 21
2 -9 5 683.896 126.464 41
-2 9 -5 859.212 127.337 18
-2 9 -5 685.951 125.517 17
-2 -9 -5 715.473 67.4947 19
-2 9 -5 757.28 101.695 11
-2 -9 -6 1089.12 69.6206 25
-2 -9 -6 1195.24 79.5367 30
-2 9 -6 1001.65 85.951 13
2 -9 6 1076.36 93.7563 22
-2 -9 -6 1096.01 78.9104 35
-2 -9 -6 1071.79 75.0835 34
-2 -9 -6 1047.75 77.884 20
-2 -9 -6 1004.17 78.3085 21
-2 -9 -6 1070.21 76.901 33
-2 9 -6 1015.08 77.0933 18
-2 9 -6 1104.2 83.1491 12
-2 -9 -6 1012.04 70.1967 28
-2 9 -7 905.926 91.6479 13
-2 9 -7 880.964 87.6533 12
-2 -9 -7 977.867 75.7056 30
-2 -9 -7 794.669 69.6583 25
2 -9 7 798.069 93.8666 22
-2 -9 -7 921.693 74.9498 34
-2 -9 -7 934.761 78.5872 35
-2 9 -7 883.278 96.8054 11
-2 -9 -7 901.439 63.8318 28
-2 -9 -7 816.176 76.3178 33
-2 9 -7 680.427 67.31 18
2 -9 8 737.46 66.7914 22
-2 -9 -8 864.157 60.9077 20
-2 -9 -8 875.405 58.9094 30
-2 9 -8 766.267 62.3898 13
-2 9 -8 656.182 53.3524 29
-2 9 -8 730.613 61.735 12
-2 -9 -8 866.033 59.607 24
-2 -9 -8 895.995 58.335 34
-2 -9 -8 762.956 50.6569 25
2 -9 8 889.509 76.952 27
-2 9 -9 41.5924 44.5835 15
2 -9 9 122.931 57.2491 27
2 10 -9 100.754 35.4376 32
2 10 -9 104.487 34.0129 26
2 -10 -8 4930.08 215.452 32
-2 -10 8 5238.72 224.945 27
2 10 -8 4806.65 226.26 13
2 10 -8 4790.98 216.125 15
2 10 -8 5226.95 223.444 12
2 -10 -7 2205.15 110.99 24
-2 -10 7 1987.45 120.94 22
2 10 -7 1994.73 121.805 18
2 -10 -7 2096.47 110.344 19
2 -10 -7 2289.65 113.147 35
2 -10 -7 2033.98 107.661 34
2 -10 -7 2113.49 108.44 32
2 -10 -7 1865.89 103.995 26
-2 -10 7 2293.99 127.138 27
2 -10 -7 2168.57 110.252 21
2 -10 -7 2034.91 110.017 20
2 10 -7 2092.02 120.304 12
2 10 -7 1989.02 127.343 13
2 -10 -7 1912.27 104.683 29
2 -10 -6 3555.09 167.285 26
-2 -10 6 4055.82 188.481 27
2 -10 -6 3616.61 171.862 20
2 -10 -6 3983 174.166 21
2 10 -6 3788.58 181.588 12
-2 -10 6 3590.03 181.748 22
2 -10 -6 4124.28 175.267 19
2 10 -6 3664.47 182.244 18
2 -10 -6 3830.93 174.414 35
2 -10 -6 3795.76 168.54 34
2 -10 -6 3365.4 167.976 16
2 -10 -6 3735.69 172.007 32
2 -10 -6 3486.09 166.239 33
2 -10 -6 3922.53 174.198 30
2 -10 -6 3413.3 166.237 29
2 -10 -5 4839.83 217.926 35
2 -10 -5 4875.1 217.61 32
2 -10 -5 4577.85 220.807 33
2 -10 -5 5006.86 217.601 30
2 10 -5 4633.47 279.011 7
-2 -10 5 4103 263.142 6
-2 10 5 3475.74 244.792 38
2 10 -5 4872.88 230.616 13
2 -10 -5 4716.68 221.496 26
-2 -10 5 5172.57 229.182 27
2 -10 -5 4888.04 217.464 24
2 10 -5 4714.4 229.328 11
2 10 -5 4861.28 223.146 12
2 -10 -5 4839.38 218.098 23
-2 -10 5 4960.32 228.786 22
2 -10 -5 4646.72 215.756 20
2 -10 -5 4973.38 217.367 21
-2 -10 5 4218.85 268.111 41
2 10 -5 4102.97 258.598 37
2 -10 -5 4938.31 219.124 16
2 -10 -5 5007.83 219.716 19
2 10 -5 5076.79 229.331 18
2 -10 -4 475.033 93.6296 32
2 -10 -4 387.957 48.4241 30
2 -10 -4 410.348 36.2292 14
2 -10 -4 404.175 52.0953 16
2 -10 -4 368.482 35.3778 26
-2 -10 4 578.334 168.377 27
2 -10 -4 536.904 87.0358 24
-2 -10 4 607.743 174.972 22
2 -10 -4 443.598 47.9791 23
2 -10 -4 342.2 37.0466 20
2 10 -4 383.823 130.396 12
2 10 -4 247.719 158.01 13
2 -10 -4 397.128 34.5708 36
2 -10 -4 439.614 55.8101 35
2 10 -4 398.826 73.203 11
2 -10 -4 636.988 125.185 19
-2 -10 4 289.998 114.882 6
2 10 -4 400.749 126.956 7
-2 -10 4 536.167 113.226 41
-2 10 4 364.706 91.402 38
2 10 -4 286.041 96.4096 37
-2 -10 3 1277.53 119.115 6
2 10 -3 1302.1 112.886 7
-2 -10 3 1221.62 111.096 41
2 10 -3 1230.38 112.357 37
-2 10 3 1245.5 98.0959 37
-2 -10 2 171.938 64.7848 41
2 10 -2 215.23 62.2816 7
-2 -10 2 293.465 77.9553 6
-2 10 2 182.045 58.5491 37
2 10 -2 368.578 72.5629 37
2 -10 -2 193.57 39.4259 40
-2 -10 1 13224.9 584.745 41
2 -10 -1 13043.3 592.922 6
2 10 -1 12543.4 579.588 7
-2 -10 1 13543.6 597.042 6
-2 10 1 14238.4 593.705 37
2 10 -1 13355.5 595.337 37
2 -10 -1 12716.8 577.917 40
2 -10 0 8217.97 389.615 6
-2 -10 0 7918.22 382.949 6
-2 10 0 7962.46 385.059 37
2 -10 0 8394.12 377.162 40
2 -10 1 1439.61 118.891 6
-2 -10 -1 1463.69 106.977 6
2 10 1 1682.49 117.406 37
-2 10 -1 1490.63 117.979 37
2 -10 1 1270.19 107.337 40
-2 10 -2 1357.06 118.361 37
2 10 2 1431.47 112.1 37
-2 -10 -2 1360.36 94.4718 6
2 -10 2 1676.07 127.084 6
-2 -10 -2 1409.82 76.9674 8
2 -10 2 1263.5 108.713 40
-2 -10 -3 4948.9 217.876 8
-2 10 -3 4641.97 264.587 37
2 10 3 4976.52 257.625 37
2 -10 3 4704.41 264.435 6
-2 -10 -4 232.196 62.9523 19
-2 -10 -4 242.446 104.114 33
-2 -10 -4 114.344 55.6689 34
-2 -10 -4 193.983 116.798 30
-2 -10 -4 164.664 29.3922 31
-2 10 -4 176.777 82.2891 37
2 10 4 139.556 73.6514 37
-2 -10 -4 223.472 128.46 28
-2 -10 -4 113.295 50.0849 8
-2 10 -4 315.972 111.463 13
-2 -10 -4 224.104 114.537 24
2 -10 4 86.615 102.36 6
-2 -10 -4 189.484 49.1415 23
-2 -10 -4 163.617 110.511 21
-2 -10 -4 209.98 113.967 20
-2 10 -4 268.417 136.671 18
2 -10 4 174.803 93.0144 41
-2 10 -4 370.717 151.555 11
-2 -10 -4 181.813 100.837 35
-2 10 -5 2573.89 190.041 37
2 10 5 2725.45 187.163 37
-2 -10 -5 2999.86 141.285 34
-2 -10 -5 3080.58 147.805 35
-2 -10 -5 2978.07 144.269 30
-2 -10 -5 2934.17 142.47 28
-2 -10 -5 3155.83 144.676 33
-2 10 -5 3218.92 151.927 12
-2 -10 -5 2899.08 142.59 24
2 -10 5 3101.98 158.219 22
-2 -10 -5 2655.64 142.094 21
-2 -10 -5 3057.08 143.034 20
-2 -10 -5 2828.14 139.749 19
-2 10 -5 3110.35 152.927 18
2 -10 5 2654.17 202.947 41
-2 10 -5 2706.95 150.615 17
-2 10 -5 2966.37 157.566 11
-2 -10 -6 1549.76 89.9559 28
-2 10 -6 1558.27 107.323 13
-2 -10 -6 1841.99 94.9397 24
-2 10 -6 1595.92 103.591 12
2 -10 6 1681.74 109.786 27
2 -10 6 1693.42 114.139 22
-2 10 -6 1620.74 112.588 11
-2 -10 -6 1666.14 96.9791 21
-2 -10 -6 1637.98 96.0945 20
-2 -10 -6 1545.69 95.4629 33
-2 10 -6 1534.94 99.1272 18
-2 -10 -6 1604.6 99.5393 35
-2 -10 -6 1728.66 93.404 34
-2 10 -7 226.256 59.4965 12
-2 10 -7 189.758 61.8063 13
-2 -10 -7 143.376 53.6882 30
-2 -10 -7 105.379 42.0963 25
2 -10 7 211.361 67.4965 22
-2 -10 -7 157.537 53.068 35
-2 10 -7 135.995 51.9633 18
-2 -10 -7 141.16 49.3114 33
-2 -10 -7 138.899 49.062 34
-2 -10 -7 85.6653 52.2899 20
-2 -10 -7 124.464 40.7036 28
-2 -10 -8 2845.67 118.076 34
2 -10 8 2960.62 135.585 27
-2 10 -8 2335.55 120.094 12
-2 -10 -8 2939.66 120.365 30
-2 10 -8 2416.68 121.911 13
-2 -10 -8 2866.49 120.862 24
2 -10 8 2661.32 125.967 22
2 -11 -8 59.8662 40.2801 32
-2 -11 8 75.8366 83.5008 27
2 11 -8 18.3604 78.922 12
2 11 -8 9.98054 86.8021 13
2 11 -7 438.469 67.9595 12
2 11 -7 355.973 49.5019 15
-2 -11 7 335.301 60.5485 22
2 -11 -7 427.192 48.9493 32
2 -11 -7 442.789 53.6657 21
-2 -11 7 337.977 72.7785 27
2 -11 -7 360.464 48.9478 19
2 11 -7 442.383 63.6781 18
2 -11 -7 436.073 54.7609 35
-2 -11 6 1524.16 111.133 27
2 -11 -6 1198.68 73.2296 26
2 11 -6 1322.83 98.8851 12
2 11 -6 1314.48 112.983 13
2 11 -6 1406.55 104.394 18
2 -11 -6 1402.1 86.8557 19
2 -11 -6 1455.15 90.5434 24
2 -11 -6 1239.69 73.3381 23
-2 -11 6 1568.52 103.95 22
2 -11 -6 1442.51 84.6325 32
2 -11 -6 1426.59 90.7281 21
2 -11 -6 1274.81 82.978 20
2 -11 -6 1292.34 73.9692 34
2 -11 -6 1529.49 90.4639 35
2 -11 -6 1410.93 89.6803 30
2 -11 -6 1182.4 76.2506 16
2 -11 -5 64.8001 52.9363 30
2 -11 -5 59.2628 54.3483 19
2 -11 -5 74.5411 47.9715 16
2 -11 -5 43.342 39.8742 26
2 11 -5 54.4889 64.3294 12
2 11 -5 146.452 74.9128 13
2 -11 -5 6.0497 53.301 24
2 -11 -5 85.3721 45.0785 23
-2 -11 5 67.4264 72.0771 22
2 11 -5 7.63794 69.553 11
2 -11 -5 75.2179 48.2203 20
2 11 -5 134.512 72.33 18
2 -11 -5 85.013 55.1077 35
2 -11 -5 63.8233 52.5627 32
2 -11 -5 78.9255 38.6994 33
2 -11 -4 97.309 91.8053 35
2 -11 -4 266.319 62.0872 36
2 -11 -4 145.471 108.098 32
2 -11 -4 136.646 63.2402 30
-2 -11 4 147.544 86.2832 6
2 11 -4 237.09 88.1456 7
2 -11 -4 283.014 109.538 19
2 -11 -4 214.473 88.956 16
2 -11 -4 111.638 59.3455 14
-2 -11 4 63.0753 134.923 27
2 -11 -4 202.919 62.7097 26
2 -11 -4 153.203 93.1462 24
2 11 -4 156.351 132.656 12
2 11 -4 51.8662 142.116 13
-2 -11 4 308.391 142.34 22
2 -11 -4 162.479 87.4094 23
2 -11 -4 147.366 67.8385 20
-2 -11 4 -26.1001 77.8515 41
2 11 -4 254.254 131.482 18
2 11 -4 146.021 82.9307 11
-2 11 4 126.304 67.8908 38
2 11 -4 60.0734 72.6579 37
2 -11 -3 1688.48 87.0061 31
2 11 -3 1606.24 93.804 13
2 -11 -3 1742.28 88.2019 14
-2 -11 3 1793.14 95.2801 27
2 -11 -3 1639.02 85.1079 24
2 -11 -3 1874.72 89.7012 23
-2 -11 3 1630.31 104.808 22
2 -11 -3 1744.44 95.2274 21
2 -11 -3 1736.21 87.1031 36
2 -11 -3 1607.18 87.5398 35
-2 -11 3 1639.52 136.558 41
-2 11 3 1435.3 116.981 37
2 11 -3 1719.15 149.086 37
2 11 -3 1601.93 132.73 7
-2 -11 3 1996.84 169.464 6
2 11 -3 1774.24 104.252 18
2 -11 -3 1964.46 97.6681 19
2 -11 -3 1838.44 90.8121 16
2 -11 -3 1789.74 90.174 32
-2 -11 2 588.113 91.9896 6
2 11 -2 542.248 75.9436 7
-2 11 2 552.687 73.0466 37
2 11 -2 474.379 83.6095 37
-2 -11 2 459.636 74.8353 41
-2 -11 1 273.136 74.1206 6
2 -11 -1 227.076 72.9562 6
2 -11 -1 227.022 48.8528 40
2 11 -1 170.556 70.4819 37
-2 11 1 338.219 71.4704 37
2 -11 0 4479.13 222.229 40
2 -11 0 4165.29 233.933 6
-2 -11 0 4306.38 229.558 6
-2 11 0 4247.37 232.074 37
-2 -11 0 4145.47 191.452 8
-2 -11 -1 6542.76 313.677 6
2 -11 1 6373.67 315.198 40
-2 11 -1 6067.46 323.388 37
2 11 1 6650.59 324.839 37
2 -11 2 11103.7 506.575 40
2 11 2 10949.3 505.702 37
-2 11 -2 10683.5 513.833 37
-2 -11 -2 10920.9 465.021 8
-2 -11 -2 10580.5 488.017 6
2 -11 2 10783.6 515.204 6
2 11 3 43.7583 87.2036 37
-2 11 -3 193.539 99.8144 37
-2 -11 -3 -26.2284 128.146 35
-2 -11 -3 85.097 88.3657 33
-2 -11 -3 15.7162 28.7349 30
-2 -11 -3 3.0059 27.4023 31
-2 -11 -3 33.8712 26.6689 16
2 -11 3 42.335 112.106 6
-2 -11 -3 63.9497 58.9453 28
2 -11 3 18.4156 31.8559 27
-2 11 -3 -42.2547 116.14 13
-2 -11 -3 48.9465 25.8225 24
2 -11 3 96.074 91.4153 22
-2 -11 -3 27.7863 41.6578 23
-2 11 -3 10.3474 40.5813 11
-2 -11 -3 29.6336 55.8937 8
2 -11 3 23.6191 88.4276 40
-2 -11 -3 -10.3963 26.3354 20
-2 -11 -3 81.4066 38.9088 21
-2 -11 -3 50.34 34.8434 19
-2 -11 -4 7189.6 304.65 35
-2 -11 -4 6606.28 297.461 34
-2 -11 -4 7431.11 303.385 33
-2 -11 -4 7100.99 302.427 30
-2 11 -4 6864.26 309.729 13
-2 -11 -4 6993.29 306.163 28
2 -11 4 6875.03 318.134 27
-2 -11 -4 6593.62 300.686 21
-2 -11 -4 6903.13 306.257 20
-2 -11 -4 6571.29 306.052 24
-2 -11 -4 6991.26 306.836 23
2 -11 4 6703.05 309.84 22
-2 -11 -4 6752.02 309.448 19
-2 11 -4 7102.58 310.821 18
2 -11 4 5942.98 347.456 6
-2 11 -4 6549.86 312.244 11
-2 11 -4 6007.69 353.342 37
2 11 4 6484.1 345.778 37
-2 -11 -4 6816 301.212 8
-2 -11 -5 4214.7 193.944 28
-2 -11 -5 4541.34 195.648 30
2 -11 5 4365.07 203.265 27
-2 11 -5 4250.22 201.033 12
-2 -11 -5 4400.52 192.963 24
-2 -11 -5 4065.7 188.863 23
2 -11 5 4210.79 207.828 22
-2 11 -5 4350.86 207.144 11
-2 11 -5 4180.26 202.193 18
-2 -11 -5 4290.62 193.264 20
-2 -11 -5 3860.91 191.117 19
-2 -11 -5 4108.02 194.181 21
-2 -11 -5 4176.29 195.743 33
-2 -11 -5 4270.11 191.653 34
-2 -11 -5 4684.41 198.603 35
-2 -11 -6 8442.02 378.425 28
2 -11 6 8911.11 392.567 27
-2 11 -6 8968.94 388.955 12
-2 11 -6 8823.15 393.317 13
-2 -11 -6 9372.56 381.906 20
-2 -11 -6 8561.01 382.961 21
-2 -11 -6 8972.06 381.519 24
2 -11 6 9256.08 395.991 22
-2 -11 -6 8753.49 383.366 33
-2 11 -6 8307.44 385.496 18
-2 -11 -6 9135.42 383.747 30
-2 11 -6 8637.66 395.489 11
-2 -11 -6 8699.65 378.84 34
-2 -11 -6 9114.19 386.024 35
2 -11 7 856.728 77.8807 27
-2 11 -7 818.944 68.3921 12
-2 11 -7 812.448 74.7147 13
-2 11 -7 830.299 79.8948 11
-2 11 -7 808.063 62.3107 18
-2 -11 -7 855.788 64.8656 35
-2 -11 -7 815.984 57.9252 34
-2 -11 -7 854.983 61.0914 33
-2 -11 -7 796.317 61.3434 20
2 -11 7 880.509 78.4303 22
-2 -11 -7 851.843 62.2991 24
-2 11 -8 556.481 74.2824 13
-2 11 -8 414.855 64.0612 12
-2 -11 -8 580.878 57.6141 20
-2 -11 -8 458.525 55.2596 34
-2 -11 -8 575.256 57.7025 30
2 -11 8 473.66 77.145 22
-2 -12 8 1277.05 76.7744 27
2 12 -8 1087.51 72.0106 12
2 12 -8 1249.15 81.8943 13
2 -12 -7 222.339 41.4409 32
2 -12 -7 215.75 41.0878 19
2 12 -7 228.712 57.9308 18
2 -12 -7 243.309 47.7025 21
-2 -12 7 121.944 65.131 27
2 12 -7 136.854 58.289 12
-2 -12 7 246.242 54.5927 22
2 12 -6 2336.65 145.233 13
2 -12 -6 2517.11 125.277 21
2 -12 -6 2227.63 122.659 20
2 -12 -6 2259.2 115.253 23
2 12 -6 2554.78 133.144 12
-2 -12 6 2311.65 139.341 22
2 -12 -6 2318.62 123.937 32
2 12 -6 2679.23 140.264 18
2 -12 -6 2447.8 125.717 19
2 -12 -6 2436.2 125.631 35
2 -12 -6 2486.18 124.639 30
2 -12 -6 2262.07 119.276 16
2 12 -5 1248.98 97.5513 13
2 -12 -5 1141.16 70.758 20
-2 -12 5 1090.84 94.1374 27
2 -12 -5 1151.46 76.9449 24
2 12 -5 1122.78 88.237 12
-2 -12 5 1074.9 94.8539 22
2 -12 -5 1120.25 72.875 23
2 -12 -5 1163.35 76.1276 30
2 -12 -5 1101.33 77.0033 35
2 -12 -5 1114.9 80.1113 19
2 -12 -5 995.889 73.6423 16
2 -12 -5 1076.59 75.8444 32
2 -12 -5 1084.41 66.0567 33
2 -12 -4 130.082 52.6569 32
2 -12 -4 -36.3384 43.0549 33
2 -12 -4 65.935 44.7355 31
2 -12 -4 28.0326 47.6598 30
-2 -12 4 81.9147 74.342 6
-2 12 4 32.0876 67.4146 38
2 12 -4 9.05655 70.2971 37
2 -12 -4 113.815 46.0971 14
2 -12 -4 58.8913 52.2364 16
-2 -12 4 62.339 67.9327 27
2 -12 -4 45.4618 44.7504 26
2 -12 -4 103.668 50.4603 24
2 -12 -4 39.2353 49.9237 23
-2 -12 4 105.966 72.4512 22
2 -12 -4 104.066 54.3544 21
-2 -12 4 91.2497 75.9639 41
2 12 -4 46.9605 70.6191 18
2 -12 -4 104.64 45.0158 36
2 -12 -4 82.9368 51.4083 35
2 12 -4 116.54 63.0314 11
2 12 -4 55.8544 68.6643 13
2 12 -4 108.917 63.7405 12
2 -12 -3 1334.21 93.2595 31
2 12 -3 1205.12 123.276 7
-2 -12 3 1333.66 134.34 6
2 -12 -3 1530.03 109.478 32
2 -12 -3 1298.65 118.098 33
-2 -12 3 1463.46 114.371 27
2 -12 -3 1161.87 116.826 26
2 -12 -3 1141.46 92.7162 35
2 12 -3 1109.14 104.991 13
2 -12 -3 1337.55 113.062 23
2 -12 -3 1468.31 121.323 21
2 -12 -3 1406.84 89.8578 36
2 12 -3 1300.28 128.498 37
2 -12 -3 1394.05 90.6361 14
2 12 -3 1491.37 134.575 18
2 -12 -3 1380.13 129.398 19
2 -12 -3 1389.5 108.368 16
-2 -12 3 1032.67 119.267 41
-2 -12 2 1962.66 104.318 27
2 -12 -2 2054.95 135.528 19
2 12 -2 2074.75 112.339 18
-2 -12 2 1923.49 96.6714 31
2 -12 -2 1835.55 97.9081 35
2 -12 -2 2183.95 112.576 36
-2 -12 2 2184.9 142.276 22
2 -12 -2 2047.9 136.717 23
2 -12 -2 2185.05 122.04 21
2 -12 -2 2089.8 109.53 14
2 -12 -2 1986.2 125.678 32
2 -12 -2 1946.41 96.0837 33
-2 12 2 1774.49 136.881 37
2 12 -2 1848.26 165.724 37
-2 -12 2 1788.77 139.908 41
2 -12 -1 8552.97 367.195 21
2 -12 -1 8756.62 369.224 19
-2 -12 1 8592.91 368.408 31
2 -12 -1 8820.7 368.466 23
-2 -12 1 8595.87 373.385 22
2 -12 -1 8682.5 370.029 16
2 -12 -1 7877.65 393.45 40
-2 12 1 8030.1 412.251 37
2 12 -1 8711.24 422.786 37
2 -12 -1 8025.8 413.025 6
-2 -12 1 8736.52 421.234 6
-2 -12 0 4659.46 205.452 31
2 -12 0 4574.16 238.66 40
2 -12 0 4593.31 257.644 6
-2 -12 0 4372.2 249.504 6
2 -12 0 4768.21 205.307 36
-2 12 0 4046.45 249.542 37
-2 12 -1 1365.02 135.659 37
2 12 1 1455.38 131.452 37
2 -12 1 1606.89 82.9019 16
-2 -12 -1 1566.89 83.3776 16
2 -12 1 1653.06 124.129 40
2 -12 1 1612.61 82.2957 36
-2 -12 -1 1741.25 124.64 6
-2 -12 -1 1535.84 81.833 23
-2 -12 -2 5198.47 245.678 31
-2 12 -2 5363.02 236.482 13
-2 -12 -2 5102.62 258.044 28
2 -12 2 4948.91 283.767 6
-2 -12 -2 4994.68 227.432 16
-2 -12 -2 4868.46 256.276 23
2 -12 2 4930.41 229.148 22
-2 -12 -2 4732.58 216.962 21
-2 -12 -2 5120.9 229.39 8
2 12 2 5367.78 278.902 37
-2 12 -2 5074.55 285.177 37
2 -12 2 4730.11 218.29 36
-2 -12 -2 5524.09 259.159 33
2 -12 2 5654.05 280.431 40
2 12 3 4640.99 265.797 37
-2 12 -3 4305.61 281.556 37
-2 -12 -3 5449.17 238.687 35
-2 -12 -3 5258.48 242.376 33
-2 -12 -3 4805.62 229.34 31
-2 -12 -3 4952.16 221.357 30
-2 12 -3 5186.49 259.925 13
-2 -12 -3 5269.51 243.359 28
2 -12 3 4760.69 228.409 27
-2 -12 -3 4639.68 238.06 19
-2 -12 -3 4947.5 225.186 21
-2 -12 -3 5099.16 239.6 23
2 -12 3 4774.19 259.549 22
2 -12 3 4637.75 271.914 40
2 -12 3 4633.63 280.749 6
-2 12 -3 4693.7 230.836 11
-2 -12 -3 4971.13 224.061 16
-2 -12 -3 5032.93 226.598 8
-2 -12 -4 261.122 58.3375 33
2 -12 4 215 62.1637 27
-2 12 -4 314.132 73.0391 13
-2 -12 -4 381.522 56.7462 28
-2 -12 -4 381.796 55.7139 30
-2 -12 -4 209.85 47.3472 24
2 -12 4 289.588 74.4557 22
-2 -12 -4 269.047 50.6685 23
-2 12 -4 379.26 70.6458 11
-2 -12 -4 321.29 52.9552 19
-2 -12 -4 297.299 49.0488 20
-2 -12 -4 279.818 54.0953 21
-2 12 -4 269.221 72.5906 18
-2 -12 -4 242.221 44.4821 16
-2 -12 -4 319.038 60.6433 35
-2 -12 -5 23.9697 42.1462 34
-2 -12 -5 32.8359 53.8095 33
2 -12 5 50.3727 62.6846 27
-2 12 -5 98.9428 67.3111 12
-2 12 -5 12.1105 71.0787 13
-2 -12 -5 14.5998 47.1106 28
-2 -12 -5 76.0244 53.4981 30
-2 -12 -5 63.9504 46.624 24
-2 -12 -5 -13.3193 38.7617 23
-2 12 -5 -2.41984 71.0922 11
-2 -12 -5 15.1259 42.4914 19
-2 -12 -5 31.8031 48.5742 20
-2 -12 -5 -13.6042 52.0629 21
-2 12 -5 46.1929 65.6854 18
-2 -12 -5 92.2504 58.2496 35
-2 -12 -6 903.849 68.6891 28
2 -12 6 997.971 86.6214 27
-2 12 -6 974.075 81.9011 12
-2 -12 -6 952.007 72.1274 30
-2 -12 -6 939.827 68.3819 24
2 -12 6 931.407 91.4438 22
-2 12 -6 850.616 89.3644 11
-2 -12 -6 1034.38 71.2259 20
-2 -12 -6 1041.79 73.0733 21
-2 -12 -6 1042.48 75.0361 35
-2 -12 -6 940.982 67.8696 34
-2 -12 -6 897.424 69.7763 33
-2 12 -6 870.82 79.1343 18
2 -12 7 1811.4 102.846 22
-2 12 -7 1486.79 88.7716 18
-2 -12 -7 1784.52 87.7609 20
-2 -12 -7 1702.31 83.4463 34
-2 -12 -7 1768.52 90.8425 35
-2 12 -7 1740.6 99.46 13
-2 12 -7 1544.92 93.3247 12
-2 12 -7 1751 102.057 11
-2 -12 -7 1643.3 87.1884 33
2 -12 7 1748.2 100.516 27
-2 -12 -7 1741.46 87.5571 24
2 -12 8 116.214 54.0952 27
-2 12 -8 105.146 37.2775 12
-2 12 -8 171.844 44.1961 13
2 -12 8 106.647 46.6269 22
-2 -13 8 80.4296 43.5382 27
2 13 -8 116.089 51.3138 13
2 13 -8 84.4708 39.2134 12
2 -13 -7 179.497 50.1818 21
2 13 -7 64.3614 60.4023 12
2 13 -7 221.871 72.333 13
-2 -13 7 159.965 68.2998 27
2 13 -7 66.3377 60.5274 18
2 -13 -7 115.386 39.1977 19
-2 -13 7 86.7504 53.4207 22
-2 -13 6 5555.75 246.926 22
2 13 -6 5402.53 248.143 18
2 -13 -6 5620.4 238.741 19
2 -13 -6 5389.93 237.884 35
2 -13 -6 5088.79 233.869 16
2 13 -6 5798.38 251.685 13
2 13 -6 5482.28 243.074 12
2 -13 -6 5246.28 232.912 23
2 -13 -6 5363.27 236.621 32
2 -13 -5 15.0346 48.8714 23
-2 -13 5 4.7838 92.4968 22
2 -13 -5 48.7531 66.5518 19
2 -13 -5 50.5636 39.8045 20
2 -13 -5 119.418 69.4821 21
2 -13 -5 116.12 58.4488 35
2 13 -5 91.7378 75.9118 12
2 13 -5 104.841 85.145 13
2 -13 -5 52.2581 58.3749 32
2 -13 -5 129.918 50.7778 16
-2 -13 5 147.312 84.3504 27
2 -13 -5 131.162 51.0591 30
-2 -13 4 56.7276 66.3948 27
2 -13 -4 86.8571 53.9919 32
2 -13 -4 74.9673 39.169 33
2 13 -4 85.38 68.4488 13
2 13 -4 124.758 64.1909 12
2 -13 -4 -30.8819 50.1044 23
-2 -13 4 63.2203 74.689 22
2 -13 -4 94.0151 53.3751 16
2 -13 -4 -25.2129 51.4537 35
2 -13 -4 -3.06289 42.2104 36
2 -13 -4 153.617 56.9263 21
2 -13 -4 71.5757 43.7384 30
2 -13 -4 106.514 40.2892 31
2 13 -4 100.22 75.0675 18
2 -13 -3 324.362 58.6986 35
2 -13 -3 311.522 52.6706 36
2 -13 -3 377.242 54.8682 31
2 -13 -3 419.731 59.8803 16
2 -13 -3 336.478 54.0984 28
-2 -13 3 388.702 71.2908 27
2 -13 -3 400.891 61.3795 32
2 -13 -3 238.237 50.3684 33
2 13 -3 339.293 69.3569 13
2 -13 -3 292.147 55.8913 23
2 -13 -3 266.218 59.2961 21
-2 -13 3 259.105 89.3597 41
2 13 -3 312.146 72.1755 18
-2 -13 3 178.367 79.5314 6
2 13 -3 161.735 81.2945 37
-2 13 3 317.259 85.384 38
2 -13 -3 321.442 62.7579 19
-2 -13 2 203.371 97.0873 27
2 -13 -2 324.336 94.6473 36
2 -13 -2 214.126 73.9707 35
2 -13 -2 248.811 76.7043 23
-2 -13 2 209.407 118.032 22
2 -13 -2 381.87 89.2794 19
2 13 -2 241.922 126.803 18
2 -13 -2 177.314 108.972 31
-2 -13 2 265.521 63.6973 31
2 -13 -2 230.812 58.626 33
2 13 -2 279.185 97.2563 37
-2 13 2 229.402 72.4399 37
2 -13 -2 180.587 102.27 21
-2 -13 1 2110.26 131.104 23
2 -13 -1 1783.5 149.589 6
-2 -13 1 2041.66 158.051 6
-2 -13 1 1721.79 166.783 27
-2 -13 1 1985.67 136.482 22
2 -13 -1 2164.47 116.784 23
2 13 -1 2091.46 171.785 18
-2 13 1 1764.84 147.347 37
2 13 -1 1757.74 152.622 37
2 -13 -1 2107.69 119.21 19
2 -13 -1 1894.67 121.285 21
2 -13 -1 2125.92 159.778 35
-2 -13 1 2117.55 121.451 31
2 -13 -1 2148.39 121.258 16
2 -13 0 2652.31 185.404 6
-2 -13 0 2849.58 184.554 6
2 -13 0 2625.45 145.43 35
2 -13 0 2860.65 171.016 23
-2 -13 0 2637.56 197.532 22
2 13 0 2774.29 188.382 37
2 -13 0 2794.36 149.313 36
-2 13 0 2501.74 184.07 37
2 -13 0 3044.41 156.541 16
2 -13 0 2451.17 177.414 21
-2 -13 0 2815.34 148.531 31
2 -13 0 2510.39 163.893 40
-2 -13 0 2550.14 151.385 23
2 -13 1 36498.6 1488.01 36
2 13 1 36320.4 1543.68 37
-2 13 -1 33612.3 1542.96 37
-2 -13 -1 36123.9 1488.27 23
-2 -13 -1 36104 1532.02 6
-2 -13 -1 36134.1 1489.29 16
2 -13 1 36070.1 1489.01 16
-2 -13 -1 35086.9 1493.55 22
2 -13 1 34517.2 1487.68 23
2 -13 1 35379.1 1494.87 22
2 -13 1 34954.1 1529.33 40
-2 -13 -2 4803.75 218.334 28
-2 13 -2 4789.17 242.881 13
-2 -13 -2 5121.41 218.895 33
2 -13 2 5066.35 284.098 6
2 -13 2 4797.37 246.709 22
2 -13 2 4161.31 256.305 40
-2 -13 -2 4568.4 211.19 21
2 13 2 4272.08 263.978 37
2 -13 2 4572.67 216.977 36
-2 13 -2 3950.62 266.926 37
-2 -13 -2 4858.45 218.17 31
-2 -13 -2 4616.37 223.933 16
-2 -13 -3 11294.6 468.233 33
-2 -13 -3 10982.8 465.416 31
-2 -13 -3 10839.7 461.712 30
2 -13 3 10658.6 464.173 31
-2 13 -3 11300.8 473.446 13
-2 -13 -3 11371.3 468.06 28
2 -13 3 10346.1 467.229 27
-2 -13 -3 10962.1 465.409 16
-2 -13 -3 10803 466.084 23
2 -13 3 10957.7 472.702 22
-2 13 -3 10443.2 468.603 11
-2 13 -3 11355.4 475.89 18
2 13 3 10110.1 513.933 37
2 -13 3 10422.2 516.901 40
-2 -13 -3 10866.2 463.128 21
2 -13 4 90.0845 56.4991 27
-2 13 -4 83.3872 70.3469 13
-2 13 -4 -8.81986 69.1187 12
-2 -13 -4 102.851 51.0694 28
-2 -13 -4 101.766 52.5575 33
-2 -13 -4 71.3603 41.5403 24
-2 -13 -4 44.9797 46.4064 23
2 -13 4 24.1746 71.5939 22
-2 13 -4 31.8157 63.1045 11
-2 -13 -4 34.7495 40.5127 20
-2 -13 -4 35.2875 48.8077 21
-2 -13 -4 -5.553 59.0732 35
-2 -13 -4 7.48716 40.1152 16
-2 -13 -4 35.3277 48.9692 30
-2 -13 -5 1163.15 77.2449 24
-2 -13 -5 1240.67 72.1355 23
-2 13 -5 1111.47 105.171 12
-2 13 -5 1192.81 115.276 13
-2 -13 -5 1029.82 79.2113 28
-2 -13 -5 1363.82 91.0519 33
2 -13 5 1059.66 96.2933 27
-2 13 -5 1258.3 110.001 11
-2 -13 -5 1259.5 91.1016 21
-2 -13 -5 1242.14 74.9799 20
-2 -13 -5 1358.36 98.8981 35
-2 -13 -5 1063.96 67.5832 34
-2 -13 -5 1177.7 87.5294 30
-2 13 -5 1215.78 108.251 18
-2 -13 -6 1540.2 84.3239 28
2 -13 6 1631.93 99.3986 27
-2 13 -6 1617.03 97.3311 12
-2 -13 -6 1911.65 90.7229 30
-2 -13 -6 1832.26 87.0935 24
2 -13 6 1643.5 106.706 22
-2 13 -6 1651.83 103.231 11
-2 -13 -6 1514.36 81.9421 34
-2 -13 -6 1761.73 93.5484 35
-2 -13 -6 1661.89 89.2238 33
-2 -13 -6 1690.53 91.0828 21
-2 -13 -6 1699.73 86.5456 20
-2 13 -6 1668.19 98.3818 18
-2 -13 -7 1732.86 89.26 24
-2 13 -7 1646.29 100.201 12
-2 13 -7 1532.66 112.2 13
-2 -13 -7 1655.47 95.2655 30
2 -13 7 1643.95 114.486 22
-2 -13 -7 1533.25 87.0502 33
-2 -13 -7 1717.27 86.1528 20
2 -13 7 1534.61 107.86 27
-2 -13 -7 1674.81 97.4385 35
-2 13 -7 1352.34 87.7469 18
-2 -14 7 909.195 73.7375 22
2 14 -7 795.663 68.6522 12
2 14 -7 679.082 80.6348 13
2 14 -7 917.985 78.3491 18
2 -14 -6 2269.84 103.908 23
-2 -14 6 2379.85 122.172 22
2 -14 -6 2050.7 104.374 16
2 14 -6 2256.82 116.699 12
-2 -14 6 2272.69 121.712 27
2 14 -6 2377.72 125.576 13
2 -14 -6 2219.23 109.621 35
2 14 -6 2373.07 124.699 18
2 -14 -6 2340.54 111.199 19
2 -14 -5 574.546 58.7781 23
-2 -14 5 450.625 78.8047 22
2 14 -5 596.918 82.5617 18
2 -14 -5 624.78 63.5873 19
2 -14 -5 657.224 60.6816 16
2 -14 -5 557.003 61.1811 35
-2 -14 5 601.079 77.6407 27
2 14 -5 503.736 80.0735 13
2 14 -5 478.553 70.424 12
2 -14 -5 557.236 64.9085 21
2 -14 -4 11253.6 526.728 33
-2 -14 4 12457.9 538.59 27
2 -14 -4 12605.5 529.097 31
2 14 -4 12664.6 539.811 13
2 14 -4 12889 536.764 12
-2 -14 4 12566.6 542.213 22
2 -14 -4 13011.2 533.127 23
2 14 -4 12999.3 542.822 18
2 -14 -4 12841.3 533.778 16
2 -14 -4 12566 532.112 35
2 -14 -4 12322.5 529.87 36
2 -14 -4 13118.3 533.328 21
-2 -14 3 98.438 63.408 27
2 -14 -3 113.764 41.1119 33
-2 -14 3 94.8155 73.1374 22
2 -14 -3 95.9011 56.6134 19
2 -14 -3 20.3612 48.8232 31
2 -14 -3 75.1556 54.3089 16
2 -14 -3 51.7533 51.8137 35
2 -14 -3 78.8155 50.7418 36
2 14 -3 61.4357 64.6816 12
2 14 -3 122.612 59.6242 13
2 -14 -3 64.4883 41.353 28
2 14 -3 27.8105 67.813 18
2 -14 -3 55.5795 55.6295 21
2 -14 -2 1691.26 100.155 31
-2 -14 2 1660.08 94.9933 31
-2 -14 2 1681.19 104.921 27
-2 -14 2 1690.22 112.036 22
2 -14 -2 1747.54 98.5792 23
2 14 -2 1666 107.209 18
2 -14 -2 1613.13 92.6429 33
2 -14 -2 1799.16 100.009 21
2 -14 -2 2009.34 103.933 19
2 -14 -2 1634.53 98.6811 36
2 -14 -2 1698.02 98.4653 35
-2 -14 1 5399.51 248.053 23
-2 -14 1 5479.53 249.865 31
-2 -14 1 5353.73 301.853 6
2 -14 -1 5886 253.104 16
2 -14 -1 5715.8 250.116 23
-2 -14 1 5633.45 258.183 22
2 14 -1 5656.85 255.397 18
2 -14 -1 5762.69 250.809 35
-2 -14 1 5369.74 253.695 27
2 -14 -1 5574.96 248.763 21
2 -14 -1 5832.61 251.57 36
2 14 -1 4759.28 301.324 37
-2 14 1 5116.66 298.016 37
2 -14 0 1707.69 93.0631 21
2 -14 0 1611.44 96.6707 16
2 -14 0 1560.09 93.9909 36
-2 14 0 1427.25 136.849 37
2 14 0 1509.31 142.246 37
-2 -14 0 1686.63 93.6962 23
-2 -14 0 1471.72 135.738 6
2 -14 0 1331.85 136.16 6
2 -14 0 1496.7 89.9848 23
-2 -14 0 1550.37 103.68 22
-2 -14 0 1433.04 94.2937 31
-2 -14 0 1621.21 103.097 35
2 -14 0 1337.03 102.506 35
2 -14 1 740.352 62.1258 23
-2 -14 -1 815.681 68.304 23
2 -14 1 832.102 76.7138 22
-2 -14 -1 799.615 77.531 22
2 -14 1 538.924 89.3211 40
2 -14 1 811.339 68.3054 16
-2 -14 -1 565.612 100.159 6
2 -14 1 651.717 107.612 6
-2 14 -1 764.516 108.433 37
-2 14 -1 665.774 96.5665 38
2 -14 1 804.736 66.7387 36
2 14 1 641.031 100.561 37
2 -14 1 734.095 64.067 21
-2 -14 -2 148.25 43.9805 21
2 -14 2 199.916 48.5429 36
-2 -14 -2 189.29 58.2091 33
2 -14 2 203.636 55.3758 31
-2 -14 -2 237.28 57.3082 31
2 -14 2 228.09 64.8152 22
-2 14 -2 140.587 70.5983 18
-2 -14 -2 220.187 57.9951 28
-2 14 -2 211.34 61.3826 13
-2 14 -3 78.9112 64.7764 13
-2 -14 -3 5.2234 52.1712 23
2 -14 3 6.92254 65.4901 22
-2 14 -3 177.537 72.9825 18
-2 -14 -3 69.5914 55.6518 33
-2 -14 -3 83.2974 40.0766 30
2 -14 3 61.0448 44.0608 31
-2 -14 -3 15.2726 49.1185 31
-2 -14 -3 117.186 46.3639 21
-2 -14 -3 99.301 53.3784 28
2 -14 3 61.9426 50.0694 27
2 -14 4 2816.81 141.216 27
-2 -14 -4 2738.07 136.199 21
-2 -14 -4 2755.06 128.91 24
-2 -14 -4 2895.09 137.729 23
2 -14 4 2900.21 156.046 22
-2 -14 -4 2944.8 147.791 35
-2 -14 -4 2830.09 142.465 33
-2 -14 -4 2728.67 132.712 30
-2 14 -4 2902.28 155.733 13
-2 14 -4 2682.64 143.967 11
-2 -14 -4 2896.53 139.671 28
-2 -14 -5 348.504 48.2701 28
2 -14 5 355.255 63.1841 27
-2 14 -5 396.343 72.0546 13
-2 14 -5 389.591 66.7858 12
-2 -14 -5 387.698 45.6083 20
-2 -14 -5 369.804 52.8451 21
-2 -14 -5 382.667 45.2849 24
-2 -14 -5 331.063 46.1271 23
-2 -14 -5 436.581 60.3032 35
-2 -14 -5 326.629 49.6594 30
-2 -14 -5 400.995 51.8971 33
-2 14 -5 379.934 68.4013 18
-2 14 -5 305.759 65.8736 11
2 -14 6 930.309 71.8775 27
-2 14 -6 901.199 71.9725 12
-2 14 -6 939.161 75.9994 11
2 -14 6 957.793 80.9703 22
-2 -14 -6 1067.1 68.3389 35
-2 -14 -6 1113.19 63.6601 30
-2 -14 -6 1004.15 56.9351 20
-2 -14 -6 1076.3 59.1546 24
-2 -14 -6 944.609 62.554 33
-2 14 -6 990.604 73.009 18
-2 14 -6 1010.75 80.579 13
2 -14 7 355.504 55.6962 22
2 -14 7 264.359 47.0485 27
-2 -14 -7 296.412 33.7705 33
-2 14 -7 286.106 46.6379 12
2 15 -7 110.099 44.7279 12
2 15 -7 96.4839 57.2018 13
2 15 -7 138.733 49.9296 18
-2 -15 7 100.179 42.6284 22
-2 -15 7 151 48.2491 27
2 -15 -6 2324.06 109.519 21
2 15 -6 2088.62 122.776 13
-2 -15 6 1870.6 116.926 27
2 -15 -6 1950.14 102.686 35
2 15 -6 2171.68 113.723 12
-2 -15 6 2144.98 119.969 22
-2 -15 5 76.4019 56.7609 27
2 -15 -5 75.9221 50.1412 21
2 15 -5 127.596 62.1052 13
2 15 -5 72.1148 54.9273 12
2 -15 -5 110.408 40.4668 16
2 -15 -5 86.0233 43.2714 35
2 15 -5 84.7094 67.9379 18
2 -15 -5 73.7761 47.3712 19
-2 -15 5 144.936 64.884 22
2 -15 -5 113.287 41.8545 23
2 -15 -4 602.849 64.9045 23
2 -15 -4 568.719 67.1751 35
-2 -15 4 532.432 78.4785 27
2 -15 -4 493.38 59.7136 31
2 -15 -4 564.056 66.5581 21
2 -15 -4 517.883 65.7012 16
2 15 -4 456.203 84.7342 13
2 15 -4 530.929 74.7368 12
2 15 -4 540.047 84.5738 18
2 -15 -3 3503.17 156.875 31
2 15 -3 3233.65 161.35 13
2 -15 -3 3501.2 157.438 36
-2 -15 3 3136.83 162.808 27
2 -15 -3 3093.13 151.868 28
2 -15 -3 3151.68 155.93 35
2 15 -3 3562.55 171.415 18
2 -15 -3 3646.48 160.022 21
2 -15 -3 3288.77 162.567 19
-2 -15 3 3050.98 172.229 22
2 -15 -3 3544.76 162.896 16
2 -15 -3 2933.15 149.576 33
2 15 -3 3602.07 165.886 12
2 -15 -2 92.6984 53.0352 23
-2 -15 2 119.39 69.9264 22
2 -15 -2 73.874 49.6472 35
2 -15 -2 74.6571 54.6324 36
2 -15 -2 29.972 53.8006 21
-2 -15 2 72.2146 56.642 27
-2 -15 2 27.5063 46.5767 31
2 -15 -2 67.6678 54.7236 31
2 -15 -2 85.0473 42.6021 33
2 15 -2 6.87973 59.7933 18
2 -15 -1 2736.51 134.012 23
-2 -15 1 2692.99 143.113 22
2 -15 -1 2569.92 133.052 35
2 -15 -1 2795.48 132.782 21
-2 -15 1 2809.76 134.88 31
2 -15 -1 2822.07 135.867 36
-2 -15 1 2453.07 133.2 27
2 -15 -1 2418.4 129.425 33
-2 -15 1 2751.54 131.895 23
2 -15 -1 2856.4 138.75 16
2 -15 0 -15.1513 55.4916 31
-2 -15 0 100.099 55.869 31
2 -15 0 86.3285 48.924 21
-2 -15 0 133.471 61.0044 22
-2 -15 0 126.882 52.1664 23
2 -15 0 56.3002 48.2059 23
-2 15 0 84.4057 55.4772 18
2 -15 0 47.5739 54.0384 16
2 -15 0 67.6756 53.2725 36
2 -15 0 31.8523 49.5967 35
-2 -15 0 12.2558 62.2268 35
-2 -15 -1 4746.91 220.843 22
2 -15 1 5068.62 222.599 22
2 -15 1 4349.81 217.707 35
2 -15 1 4476.34 215.286 21
2 -15 1 4904.1 222.38 31
-2 -15 -1 5196.89 223.502 33
-2 -15 -1 4881.96 221.488 23
2 -15 1 4974.44 216.189 23
-2 15 -1 5259.55 227.776 18
2 -15 1 5074.82 220.623 36
-2 -15 -2 6048.37 263.757 33
-2 15 -2 5882.04 264.874 13
-2 -15 -2 5880.57 264.158 28
2 -15 2 5585.7 265.478 22
-2 15 -2 6151.52 271.218 18
2 -15 2 5851.87 261.761 31
-2 -15 -2 5885.71 263.44 31
-2 -15 -3 1317.84 88.713 23
2 -15 3 1244.47 93.7359 22
-2 -15 -3 1322.92 87.7669 28
-2 15 -3 1283.77 93.2982 13
-2 -15 -3 1236.98 88.826 33
-2 -15 -3 1154.6 73.7372 21
-2 15 -3 1219.82 106.94 18
-2 -15 -3 1159.61 81.4332 31
2 -15 3 1106.56 74.1991 31
-2 15 -4 324.764 71.5649 13
-2 -15 -4 371.415 53.3081 21
-2 -15 -4 357.843 53.2679 23
2 -15 4 289.259 72.3533 22
-2 15 -4 382.151 76.6965 18
-2 -15 -4 347.184 52.1515 30
-2 -15 -4 366.037 55.7284 33
2 -15 4 391.503 66.7911 27
-2 -15 -4 418.283 57.1572 28
-2 15 -4 397.835 69.3055 11
2 -15 5 2301.18 123.638 27
-2 -15 -5 2593.42 125.283 35
2 -15 5 2701 134.257 22
-2 -15 -5 2690.72 121.25 21
-2 -15 -5 2387.69 119.091 28
-2 -15 -5 2594.61 117.876 30
-2 15 -5 2469.69 126.954 11
-2 15 -5 2555.83 129.384 12
-2 15 -5 2630.27 132.554 18
-2 -15 -5 2587.79 121.846 33
-2 15 -5 2710.3 133.17 13
-2 -15 -6 470.031 54.5656 30
-2 -15 -6 454.573 58.0709 33
-2 15 -6 430.244 94.9555 13
-2 15 -6 495.556 80.9308 12
-2 -15 -6 484.245 70.4054 35
2 -15 6 322.167 62.5532 27
-2 15 -6 388.684 84.154 18
2 -15 7 1000.1 55.333 22
-2 -16 6 890.991 61.5759 27
2 16 -6 702.297 65.902 13
-2 -16 6 768.246 65.7632 22
2 16 -6 717.769 57.7 12
2 -16 -6 936.848 55.8297 21
2 16 -5 694.489 64.6447 12
2 -16 -5 782.457 54.8066 35
-2 -16 5 622.846 74.2885 22
2 -16 -5 932.097 60.7665 21
-2 -16 5 794.214 64.428 27
2 16 -5 727.215 68.1608 13
2 -16 -5 731.178 53.4501 16
2 -16 -5 881.363 54.696 23
2 16 -5 825.998 78.9853 18
2 -16 -4 1313.64 77.7719 23
2 -16 -4 1400.76 77.884 16
2 -16 -4 1337.89 79.235 21
-2 -16 4 1098.66 81.5687 27
2 16 -4 1364.56 84.3685 13
2 -16 -4 1213.38 69.7037 31
2 -16 -4 1294.83 74.9629 35
2 16 -4 1244.24 83.4183 12
2 16 -4 1388.14 93.3847 18
-2 -16 3 350.989 75.8928 22
2 -16 -3 383.671 60.2641 21
2 -16 -3 347.323 55.199 28
2 -16 -3 364.199 59.1411 16
2 -16 -3 420.639 56.6993 31
2 16 -3 389.8 67.2566 12
-2 -16 3 332.126 68.9545 27
2 -16 -3 242.772 58.0504 35
2 16 -3 419.189 75.4862 18
2 -16 -2 164.172 66.7784 21
2 -16 -2 60.8166 49.9349 28
2 -16 -2 76.6417 70.4015 31
-2 -16 2 158.546 52.2843 31
-2 -16 2 107.651 53.8887 27
2 -16 -2 86.4916 70.914 36
2 -16 -2 200.994 54.1654 35
2 -16 -2 91.8187 72.8803 23
-2 -16 2 -92.0642 84.7493 22
2 -16 -2 91.8135 40.7141 33
2 16 -2 230.228 68.5728 18
-2 -16 1 167.244 57.1689 31
-2 -16 1 218.903 71.8432 35
2 -16 -1 181.446 62.4306 36
2 -16 -1 282.043 52.1325 35
2 -16 -1 212.862 56.7208 23
-2 -16 1 294.534 67.8468 22
2 -16 -1 231.852 46.99 33
2 -16 -1 266.686 66.0644 16
2 -16 -1 177.105 53.2423 21
-2 -16 0 416.801 64.8105 31
2 -16 0 552.234 68.5638 31
2 -16 0 605.568 64.6721 36
-2 -16 0 460.073 74.7266 35
2 -16 0 439.008 55.6645 35
-2 -16 0 421.213 64.6962 22
-2 -16 0 509.939 62.5895 23
2 -16 0 508.212 56.6435 23
-2 16 0 545.948 61.6564 18
2 -16 0 514.798 53.3578 21
-2 -16 -1 1258.87 90.1324 23
2 -16 1 1310.77 75.7504 23
2 -16 1 1248.7 82.999 22
2 -16 1 1427.65 85.8926 36
-2 16 -1 1531.68 93.3022 18
-2 -16 -1 1385.4 94.0252 31
2 -16 1 1390.53 89.5118 31
-2 -16 -1 1339.75 97.4526 35
2 -16 1 1176.54 79.6249 35
-2 -16 -1 1383.95 92.405 33
2 -16 1 1241.83 75.3727 21
2 -16 2 30.2558 63.9204 22
2 -16 2 37.4336 46.7041 35
-2 -16 -2 97.9169 73.8654 33
-2 -16 -2 35.5762 74.3517 28
-2 16 -2 126.056 56.1277 13
-2 16 -2 227.796 87.992 18
-2 -16 -2 67.5019 72.6288 31
2 -16 2 88.7642 62.8597 31
-2 -16 -3 1052.35 72.6456 23
2 -16 3 990.784 81.2441 22
2 -16 3 776.758 70.8239 35
-2 -16 -3 1010.3 66.824 21
-2 -16 -3 1136.02 73.8983 28
-2 16 -3 1016.12 81.6283 13
2 -16 3 890.686 68.2761 31
-2 -16 -3 1044.18 73.2276 33
-2 16 -3 1192.96 89.1802 18
-2 -16 -4 385.442 44.364 21
-2 16 -4 445.438 62.0136 13
-2 16 -4 387.523 66.0955 18
-2 -16 -4 350.332 48.0381 33
2 -16 4 334.82 61.7159 22
-2 -16 -4 432.403 47.1142 23
-2 -16 -4 420.15 47.8727 28
-2 -16 -5 100.463 41.4476 33
2 -16 5 216.695 66.7717 22
-2 -16 -5 74.6615 32.6072 28
-2 16 -5 79.0221 61.756 13
-2 16 -6 57.3918 48.0582 18
-2 16 -6 104.382 47.9012 12
-2 16 -6 112.529 53.3111 13
-2 -16 -6 109.658 40.755 35
-2 -16 -6 16.1786 27.6185 33
2 17 -5 3.86777 69.6654 18
2 17 -5 174.165 59.4422 12
2 17 -5 53.2308 69.1224 13
-2 -17 5 118.015 58.128 27
2 -17 -5 129.746 46.7794 35
-2 -17 5 70.1286 61.3785 22
2 -17 -5 79.3762 46.2469 23
2 -17 -5 81.4657 48.6761 21
2 17 -4 140.929 59.6877 18
2 17 -4 199.45 50.9678 12
-2 -17 4 276.398 45.9289 27
2 -17 -4 219.015 37.9978 35
2 -17 -4 243.19 45.8684 21
-2 -17 4 306.384 62.5574 22
2 -17 -4 328.14 45.6632 23
-2 -17 3 614.184 68.2988 22
2 -17 -3 491.119 48.0822 35
2 -17 -3 547.154 53.5625 21
2 -17 -3 530.863 55.4322 16
2 17 -3 593.824 59.0825 12
-2 -17 3 398.459 51.4604 27
2 17 -3 576.983 64.4169 18
2 -17 -3 525.822 50.1147 31
2 -17 -2 285.216 52.6724 23
-2 -17 2 227.683 62.9789 22
-2 -17 2 255.909 60.4267 35
2 -17 -2 285.116 46.7415 35
2 -17 -2 250.038 49.4593 21
2 -17 -2 299.399 46.9352 28
2 17 -2 375.883 59.4629 12
2 -17 -2 280.766 40.9207 33
2 17 -2 312.107 57.8652 18
2 -17 -2 267.353 53.2463 31
-2 -17 2 320.558 46.6192 31
-2 -17 2 285.286 49.6513 27
2 -17 -1 68.8095 51.0068 33
-2 -17 1 -47.9276 63.4462 22
2 -17 -1 73.4423 50.4077 23
-2 -17 1 -6.01547 50.766 31
2 -17 -1 -7.21868 47.964 21
2 -17 -1 28.6328 53.4238 35
-2 -17 1 58.168 61.2648 35
2 -17 0 223.229 57.0235 33
-2 -17 0 325.524 60.2403 33
2 -17 0 289.135 54.3189 21
2 -17 0 264.624 60.4809 35
-2 -17 0 356.833 66.6501 35
-2 -17 0 375.243 57.8701 31
2 -17 0 355.154 58.6897 31
-2 -17 0 318.937 72.4494 22
2 -17 0 213.181 54.4156 23
-2 -17 -1 476.829 60.8315 33
-2 17 -1 438.529 66.9895 18
2 -17 1 332.269 57.9568 35
-2 -17 -1 512.787 66.3474 35
-2 -17 -1 418.012 59.0011 23
-2 -17 -1 435.334 61.3399 31
2 -17 1 455.935 58.8772 31
-2 -17 -1 436.222 64.3029 28
2 -17 2 3717.72 175.86 22
-2 -17 -2 4153.3 179.092 35
-2 -17 -2 4031.89 176.707 23
-2 -17 -2 3943.26 176.57 33
2 -17 2 4037.74 173.983 31
-2 17 -2 4404.03 183.426 18
-2 -17 -2 4110.24 177.648 28
-2 17 -3 2781.44 128.27 18
-2 17 -3 2549.58 127.706 12
-2 -17 -3 2334.02 116.719 33
-2 -17 -3 2434.72 117.691 28
-2 17 -3 2551.68 119.871 13
2 -17 3 2221.1 111.011 31
-2 -17 -3 2414.98 117.245 23
2 -17 3 2228.12 120.564 22
-2 -17 -4 226.349 33.6168 21
-2 -17 -4 227.385 41.5159 33
-2 -17 -4 204.071 39.7099 28
-2 17 -4 228.82 65.1934 18
2 -17 4 137.759 54.486 22
-2 17 -4 306.324 52.9733 13
2 -17 5 852.793 64.8492 22
-2 17 -5 883.984 65.2732 13
-2 -17 -5 801.795 51.9542 33
2 -18 -5 1306.16 64.6544 21
2 18 -5 1351.28 74.8492 18
2 18 -4 274.495 70.0096 18
2 18 -4 212.987 59.6186 12
-2 -18 4 183.229 62.0657 22
2 -18 -4 211.177 48.2933 23
-2 -18 4 138.231 52.9411 35
2 -18 -4 191.01 49.4052 21
-2 -18 3 679.959 62.6494 35
2 -18 -3 742.624 54.9064 21
2 -18 -3 858.693 62.0717 23
2 18 -3 880.165 64.9775 18
2 18 -3 769.292 59.682 12
-2 -18 3 752.451 69.5582 22
2 -18 -3 814.178 54.3459 31
-2 -18 2 982.845 74.4075 35
2 -18 -2 951.641 62.8069 35
2 -18 -2 1210.07 66.2447 21
2 -18 -2 1415.96 72.0386 23
2 18 -2 1184.29 70.375 18
2 -18 -2 1078.11 63.6068 28
-2 -18 2 1247.72 76.79 22
2 -18 -2 1229.1 71.3838 31
2 18 -2 1209.83 71.9408 12
-2 -18 1 2522.72 126.126 35
2 -18 -1 2222.55 116.808 35
2 -18 -1 2510.09 117.239 21
2 -18 -1 2901.74 122.553 23
2 18 -1 2688.05 123.396 12
-2 -18 1 2628.63 121.975 31
2 -18 -1 2442.73 120.885 28
-2 -18 1 2606.18 125.046 22
2 -18 0 746.073 52.6252 23
-2 -18 0 806.477 60.6841 31
2 -18 0 827.853 60.9542 31
2 -18 0 578.535 46.6622 21
-2 -18 0 720.159 61.2829 33
2 -18 0 621.337 47.79 33
-2 -18 0 688.433 62.8764 35
-2 18 -1 176.988 45.4439 18
2 -18 1 141.763 45.1068 31
-2 -18 -1 131.367 46.7316 33
2 -18 1 216.398 36.714 33
-2 -18 -1 164.521 49.9931 28
-2 -18 -1 95.6426 51.3214 35
-2 18 -2 496.62 56.3027 18
-2 -18 -2 550.786 54.0598 28
2 -18 2 505.574 46.985 31
-2 -18 -2 526.91 50.0041 33
-2 -18 -2 428.634 54.3637 35
-2 -18 -3 1177.84 78.6135 35
-2 18 -3 1333.6 88.1251 12
-2 -18 -3 1087.6 69.832 33
2 -18 3 1039.96 69.2642 22
-2 18 -3 1334.76 84.5505 18
-2 -18 -3 1068.56 69.7095 28
-2 18 -4 283.522 50.9631 12
-2 18 -4 358.882 51.0981 13
2 -18 4 239.662 50.9012 22
-2 18 -4 367.027 56.8658 18
-2 -18 -4 292.983 37.0368 33
-2 -18 -4 260.876 38.4656 28
2 19 -4 201.258 32.2636 42
-2 -19 3 81.7077 38.3155 35
-2 -19 3 34.5708 42.7911 22
2 -19 -3 66.5981 36.825 23
2 -19 -3 70.7278 32.0188 21
-2 -19 3 62.099 37.8072 28
2 19 -3 81.7437 36.2091 12
2 19 -3 157.35 41.8649 18
-2 -19 2 372.697 69.1026 35
2 19 -2 375.385 50.887 12
-2 -19 2 451.105 68.5133 22
2 -19 -2 440.832 64.8039 23
-2 -19 2 364.142 69.4607 33
2 -19 -2 373.096 45.7445 21
-2 -19 2 379.333 69.8997 28
2 -19 -2 399.612 64.4852 31
-2 -19 1 426.835 64.5384 28
2 -19 -1 434.611 44.6844 28
2 -19 -1 534.166 51.1203 23
-2 -19 1 420.034 60.5125 35
-2 -19 1 580.252 60.2913 33
2 -19 0 199.38 45.8773 28
2 -19 0 329.185 53.7182 31
-2 -19 0 231.747 53.9099 35
-2 -19 0 228.845 49.8187 33
-2 -19 -1 421.954 62.9922 28
-2 -19 -1 330.545 57.2562 33
2 -19 1 459.259 55.8483 31
-2 -19 -1 302.921 62.6987 35
-2 -19 -2 6.13911 61.332 35
-2 -19 -2 -50.0654 59.161 28
-2 -19 -2 18.6556 57.0026 33
-2 19 -2 51.2777 75.1567 12
2 -19 2 46.0576 50.45 31
-2 19 -2 149.82 64.0902 18
-2 -19 -3 94.3428 32.4661 28
-2 19 -3 122.691 43.2022 18
-2 19 -3 174.449 46.3135 12
-2 -19 -3 136.696 38.5117 35
-2 -19 -3 76.1339 31.3867 33
-2 -20 2 81.8057 35.9122 28
-2 -20 2 89.0092 36.8758 33
-2 -20 1 70.0485 37.9066 28
-2 -20 1 104.215 35.8853 33
-2 -20 1 53.0111 35.3402 35
2 -20 0 598.608 41.6836 28
-2 -20 0 493.779 44.762 33
-2 -20 0 537.669 46.6275 35
-2 -20 -1 794.049 53.8661 33
2 -20 1 1035.77 55.2799 31
-2 -20 -1 1070.76 56.9443 28
2 -20 1 946.709 54.8432 28
-2 -20 -1 813.49 56.5611 35
-2 20 -1 1164.1 65.4642 12
-2 -20 -2 127.381 31.0328 28
2 -20 2 185.8 36.2077 28
-2 -20 -2 211.169 32.8589 35
-2 20 -2 171.425 39.7303 12
3 0 -10 2072.71 97.3206 32
3 0 -10 2302.26 100.933 29
3 0 -10 2023.96 101.429 15
3 0 -10 2072.63 99.2696 26
3 0 -10 2013.08 102.777 12
3 0 -9 4.16769 46.0741 26
3 0 -9 -1.28397 50.3519 29
3 0 -9 -30.1117 55.5057 15
3 0 -9 110.575 46.1189 32
3 0 -9 9.2867 50.6846 3
3 0 -9 -1.61095 56.5247 12
3 0 -8 536.129 73.6961 25
3 0 -8 468.331 76.5293 5
3 0 -8 491.298 53.8777 19
3 0 -8 497.193 64.2701 32
3 0 -8 571.111 71.086 29
3 0 -8 460.355 66.9776 3
3 0 -8 715.54 69.035 26
3 0 -8 593.418 76.5967 15
3 0 -7 -29.3885 45.1614 3
3 0 -7 37.4577 60.2506 29
3 0 -7 35.4344 65.9778 5
3 0 -7 -11.1927 66.2336 15
-3 0 7 -43.0662 84.557 41
3 0 -7 -62.7999 85.8449 1
3 0 -7 55.8196 61.0706 25
3 0 -6 67.416 81.4307 1
3 0 -6 94.3779 34.7366 25
3 0 -6 103.028 32.7644 34
-3 0 6 42.7002 67.1167 41
3 0 -6 99.1291 35.8383 5
3 0 -6 91.8217 50.3021 7
3 0 -6 141.764 38.151 3
3 0 -6 86.5027 33.5969 29
-3 0 5 48.6661 57.3714 41
3 0 -5 57.518 64.6124 1
3 0 -5 -27.8728 51.6409 7
3 0 -4 29297.9 1238.62 7
-3 0 4 28185.9 1233.62 38
3 0 -4 29967.2 1249.34 1
-3 0 4 30224.5 1242.58 41
-3 0 3 -20.8983 41.9661 38
-3 0 3 21.8062 47.6267 41
3 0 -3 2.69455 44.9377 7
3 0 -3 -3.33731 57.0001 1
-3 0 2 4362.42 196.399 38
-3 0 2 3982.54 182.769 39
3 0 -2 4623.91 199.328 1
-3 0 1 20.379 40.3181 38
3 0 -1 148.258 43.0116 40
-3 0 1 51.1323 29.7003 39
3 0 -1 27.5018 46.1798 2
3 0 -1 29.5846 39.5253 1
3 0 0 23382.5 998.047 40
-3 0 0 24445.1 998.48 39
3 0 0 23764.1 1000.41 2
-3 0 -1 42.3523 37.6836 38
3 0 1 26.3801 28.7322 40
3 0 1 -15.8772 39.1224 2
-3 0 -2 47236.9 2011.42 38
3 0 2 47553.6 2014.2 41
3 0 2 47878.5 2013.64 40
-3 0 -2 50134.2 2020.33 39
3 0 2 51075 2020.26 2
3 0 3 -6.20022 49.928 2
3 0 3 -7.09704 38.7127 41
-3 0 -3 28.3317 40.9516 39
3 0 4 8263.97 397.845 41
-3 0 -4 9427.06 401.276 39
3 0 4 9553.34 410.915 2
3 0 5 88.9916 63.5932 2
-3 0 -5 19.4325 35.3938 39
-3 0 -6 15148.9 644.517 24
-3 0 -6 15993.2 650.682 25
-3 0 -6 15106.8 650.678 17
-3 0 -6 15137 644.861 34
3 0 6 15618.4 696.002 2
-3 0 -6 16151 657.847 5
-3 0 -6 14737.2 660.409 4
-3 0 -7 28.2806 62.2906 5
-3 0 -7 76.613 57.1938 25
-3 0 -7 30.1444 42.9426 24
-3 0 -7 21.1052 47.2532 34
-3 0 -8 64.3018 87.4611 5
-3 0 -8 69.9036 75.2996 25
-3 0 -8 44.8458 77.0347 29
-3 0 -8 35.9412 49.0135 34
-3 0 -9 -21.3449 45.1531 29
-3 0 -9 71.5262 37.2139 15
-3 0 -9 28.4397 52.0447 5
-3 0 -9 54.5614 45.5723 25
-3 0 -10 1073.73 55.6825 25
-3 0 -10 978.019 59.9506 5
-3 0 -10 963.4 54.5943 29
3 -1 -10 972.029 57.4126 29
3 1 -10 1021.44 56.9925 29
3 -1 -10 724.242 55.9287 15
3 1 -10 943.133 60.3523 15
3 -1 -10 760.618 50.5812 32
3 1 -10 800.872 52.1745 32
3 -1 -10 774.291 52.1774 26
3 1 -10 955.963 54.2804 26
3 1 -10 786.178 58.5149 12
3 -1 -9 195.067 48.564 26
3 1 -9 229.958 50.4576 26
3 1 -9 290.882 53.2229 29
3 -1 -9 257.116 55.0719 29
3 -1 -9 212.221 56.9755 15
3 1 -9 294.84 59.8003 15
3 1 -9 151.286 48.0499 32
3 -1 -9 163.222 47.5627 32
3 -1 -9 334.6 60.1614 12
3 1 -9 223.6 61.0413 12
3 1 -9 215.535 50.5642 3
3 1 -8 694.024 78.8559 25
3 -1 -8 693.868 82.5786 12
3 1 -8 642.558 72.8831 3
3 1 -8 830.812 71.0557 32
3 -1 -8 797.276 76.0955 29
3 1 -8 833.875 74.9471 29
3 -1 -8 822.523 79.6153 15
3 -1 -8 636.289 70.1511 32
3 -1 -8 882.199 72.451 26
3 1 -8 775.72 80.42 5
3 -1 -8 601.744 58.9419 19
3 1 -8 687.31 58.441 19
3 -1 -7 87.4198 60.2012 29
3 1 -7 59.0255 59.9706 29
3 -1 -7 93.7349 65.8714 15
3 -1 -7 82.5961 56.1615 26
3 1 -7 -21.322 64.9993 5
3 1 -7 61.3176 63.0111 25
3 1 -7 -29.2166 44.4798 3
3 1 -7 -64.0927 92.5389 1
3 -1 -7 50.7835 55.8031 32
3 -1 -7 46.977 64.0842 19
3 -1 -7 -11.6413 58.0859 34
-3 -1 7 87.9697 81.91 41
-3 1 7 8.62572 86.934 41
3 1 -6 4907.15 197.495 12
3 1 -6 4158.34 195.949 3
3 1 -6 4460.32 254.774 1
-3 -1 6 4265.35 238.553 41
-3 1 6 4028.33 233.516 41
3 1 -6 4340.85 191.77 25
3 1 -6 4139.3 190.926 34
3 -1 -6 4260.87 191.064 34
3 1 -6 4195.05 192.174 5
3 1 -6 3999.44 227.499 7
3 -1 -6 4214.69 192.317 15
3 -1 -6 4518.97 192.208 29
3 1 -6 4105.05 190.707 29
-3 -1 5 6193.29 312.04 41
-3 1 5 6499.29 311.476 41
3 1 -5 6787.8 324.886 1
3 1 -5 6565.94 309.845 7
3 -1 -5 6270.77 300.743 7
-3 1 4 4483.54 217.996 38
-3 -1 4 4405.43 215.76 38
3 1 -4 4838.17 228.429 7
3 -1 -4 4560.63 217.902 7
3 1 -4 4680.79 234.595 1
-3 1 4 4572.38 223.752 41
-3 -1 4 4819.27 229.449 41
-3 1 3 9284.76 406.1 38
-3 -1 3 9194.91 404.737 38
3 1 -3 9687.77 409.849 7
3 -1 -3 9095.88 402.644 7
3 1 -3 9487.2 413.206 1
-3 -1 3 8858.87 406.74 41
3 1 -2 53446.6 2066.04 7
3 1 -2 48934.5 2051.37 37
-3 -1 2 50686.9 2064.64 38
3 1 -2 52686.3 2066.65 1
-3 1 2 47474 2050.99 39
-3 1 2 50847.6 2064.31 38
3 1 -1 4307.88 201.172 37
-3 -1 1 5123.18 217.172 38
3 1 -1 5079.96 214.337 1
3 1 -1 4948.48 218.289 2
-3 1 1 4730.12 206.164 39
-3 1 1 4776.25 214.313 38
3 -1 -1 4920.31 216.044 40
-3 -1 1 5179.25 211.302 39
-3 1 0 19574.7 862 37
3 1 0 21325.8 868.444 2
3 -1 0 21295.6 867.288 40
-3 1 0 21490.8 867.477 38
-3 -1 0 20151.7 866.506 39
3 1 0 20814.7 865.166 40
-3 1 -1 959.908 67.0071 37
-3 -1 -1 1135.79 68.9407 38
3 1 1 1037.77 65.9022 2
3 -1 1 987.098 62.6379 40
3 1 1 902.636 53.2339 40
-3 1 -1 981.797 60.4592 38
-3 1 -2 7809.45 312.715 38
3 -1 2 7142.43 320.89 41
3 1 2 6936.06 312.062 41
-3 -1 -2 7333.24 322.021 39
3 1 2 7186.73 311.562 40
3 1 2 7498.11 322.914 2
3 1 3 19240.9 849.964 41
3 -1 3 19891.5 858.097 41
-3 -1 -3 20669.9 858.067 39
3 1 3 19876.7 847.395 40
3 1 3 22775 864.423 2
3 -1 4 31896.9 1432.44 41
-3 -1 -4 33273.5 1429 39
-3 1 -4 34860 1433.84 39
3 1 4 36522.3 1440.27 2
3 -1 5 25714.5 1169.06 41
-3 -1 -5 26497.5 1160.19 39
-3 1 -5 27726.6 1165.74 39
-3 1 -6 551.829 134.387 4
-3 -1 -6 707.663 46.6901 20
-3 -1 -6 702.739 53.2478 17
-3 1 -6 700.606 62.1027 17
3 1 6 631.104 110.403 2
-3 1 -6 697.459 140.431 5
-3 -1 -6 740.431 113.406 33
-3 1 -6 732.962 47.079 34
-3 -1 -6 772.193 58.4843 34
-3 1 -6 662.442 78.1967 25
-3 -1 -6 727.322 50.2062 24
-3 -1 -6 659.578 119.556 25
-3 -1 -7 288.744 47.5676 20
-3 -1 -7 362.518 61.3633 25
-3 -1 -7 265.527 48.1296 24
-3 1 -7 283.841 57.4684 25
-3 1 -7 231.214 46.9292 34
-3 1 -7 311.746 67.1804 5
-3 -1 -7 206.969 51.3999 34
-3 -1 -8 70.3981 58.1885 34
-3 1 -8 48.3025 43.753 34
-3 -1 -8 58.581 73.5872 29
-3 -1 -8 99.7325 75.1084 25
-3 -1 -8 13.9168 41.9765 24
-3 1 -8 57.7297 71.8027 25
-3 1 -8 -117.99 85.2479 5
-3 1 -9 247.329 44.9572 15
-3 -1 -9 317.054 39.349 34
-3 1 -9 293.541 46.349 25
-3 -1 -9 408.869 51.598 25
-3 1 -9 308.105 51.0805 29
-3 -1 -9 375.606 48.3243 29
-3 1 -9 363.485 56.6177 5
-3 1 -10 75.6444 32.4402 29
-3 -1 -10 155.567 34.7021 25
3 -2 -10 34.3323 31.318 32
3 2 -10 94.0611 44.577 15
3 2 -10 67.4879 34.0197 32
3 2 -10 79.0488 36.674 29
3 2 -10 -20.4137 36.5463 26
3 -2 -10 65.5068 32.3405 26
3 2 -10 79.3472 44.83 12
3 -2 -9 1311.07 82.3871 3
3 2 -9 1236.2 82.0817 3
3 2 -9 1367.01 79.7121 29
3 -2 -9 1348.81 86.7566 12
3 2 -9 1250.76 87.3938 12
3 -2 -9 1370.34 77.0712 32
3 2 -9 1242.52 78.1199 32
3 -2 -9 1377.77 81.5737 15
3 -2 -9 1379.41 78.3116 26
3 -2 -8 72.3546 55.7906 3
3 2 -8 205.79 60.376 3
3 -2 -8 117.142 60.1351 26
3 -2 -8 106.685 74.5927 12
3 2 -8 209.909 72.6238 5
3 -2 -8 163.162 72.5561 5
3 2 -8 227.31 45.1694 19
3 -2 -8 177.155 48.0206 19
3 -2 -8 239.061 60.8977 32
3 -2 -8 178.357 66.4844 15
3 2 -8 189.986 61.6936 29
3 2 -8 156.482 66.5504 25
3 -2 -8 138.366 67.7578 25
3 -2 -7 340.118 60.1626 32
3 2 -7 420.931 62.2359 29
3 2 -7 437.844 70.0552 5
3 -2 -7 380.458 69.4533 5
-3 -2 7 491.995 97.6228 41
-3 2 7 225.704 87.6255 41
3 -2 -7 453.134 61.7633 26
3 2 -7 464.756 68.126 25
3 -2 -7 352.986 65.6854 25
3 2 -7 352.078 53.9151 3
3 -2 -7 320.781 52.6268 3
3 -2 -7 333.068 67.5379 15
3 2 -7 455.451 72.7486 15
3 -2 -7 408.364 62.6791 19
3 -2 -7 448.076 70.2526 12
3 2 -7 309.865 89.4578 13
3 2 -7 288.068 94.6238 1
3 -2 -7 431.658 104.29 1
3 -2 -7 475.279 61.5512 20
3 -2 -7 483.759 65.2131 34
3 2 -6 2773.92 128.087 25
3 -2 -6 2700.95 127.6 25
3 -2 -6 2761.98 128.451 26
3 2 -6 3115.7 133.97 12
3 -2 -6 2758.42 127.06 32
3 -2 -6 2785.6 127.018 20
3 -2 -6 2637.58 128.694 15
3 2 -6 2799.51 127.642 29
3 2 -6 2634.44 132.459 3
3 -2 -6 2468.87 131.287 3
3 -2 -6 2197.58 182.673 1
3 2 -6 2405.25 182.317 1
-3 -2 6 2369.75 174.34 41
-3 2 6 2548.79 169.791 41
3 2 -6 2365.77 166.494 7
3 -2 -6 2750.87 128.733 5
3 2 -6 2695.83 129.005 5
3 -2 -5 3462.65 198.207 1
3 2 -5 3494.33 199.68 1
3 2 -5 3509.54 189.5 7
3 -2 -5 3265.97 170.444 7
-3 2 5 3533.25 186.919 41
-3 -2 5 3121.98 187.342 41
3 2 -4 7834.67 353.465 7
3 -2 -4 7530.65 337.892 7
3 2 -4 7842.3 357.176 1
3 -2 -4 7870.54 356.79 1
-3 2 4 7576.99 347.144 41
-3 -2 4 7702.38 352.836 41
-3 2 4 7604.59 343.663 38
-3 -2 4 7236.45 338.838 38
3 2 -3 46384.4 1998.19 1
3 -2 -3 48060.6 1998.36 1
-3 2 3 49988.2 1995.07 38
3 -2 -3 47478.6 1987.38 7
3 2 -3 48610.7 1999.24 7
3 2 -3 47319.9 1984.63 37
-3 -2 3 46569.3 1992.95 38
3 2 -2 960.589 69.7888 1
3 -2 -2 1072.92 70.0708 1
-3 2 2 937.788 66.4341 38
3 -2 -2 839.425 68.7541 40
-3 2 2 763.311 39.1334 39
-3 -2 2 1053.78 69.6989 38
3 2 -2 926.205 50.0561 37
-3 -2 2 917.052 62.594 41
3 -2 -1 10297.2 390.41 1
3 2 -1 9368.53 392.531 2
3 -2 -1 9522.92 392.4 2
3 2 -1 9684.66 388.958 1
-3 -2 1 9360.66 389.735 39
-3 2 1 9226.8 390.331 38
3 2 -1 8269.72 380.82 37
-3 2 1 8592.05 377.618 37
-3 -2 1 9647.25 394.664 38
-3 -2 1 8437.49 383.455 41
3 2 0 5360.69 229.367 2
3 -2 0 5130.19 228.761 2
-3 2 0 5212 228.063 38
3 -2 0 5266.64 230.041 40
-3 -2 0 5344.19 230.62 39
-3 2 0 4840.45 223.652 37
-3 -2 0 5025.88 217.749 41
3 -2 1 25900.6 1115.65 2
3 2 1 27543.8 1116.61 2
3 -2 1 28013.3 1118.55 40
3 2 1 24803.6 1107.02 40
-3 2 -1 26833.5 1113.13 38
-3 2 -1 26637.2 1118.77 37
-3 -2 -1 29669.7 1121.63 38
3 -2 1 28013.5 1121.28 41
3 -2 2 116.863 44.9384 2
3 2 2 84.2693 43.3208 2
-3 2 -2 74.4109 25.3137 38
-3 2 -2 157.036 52.9624 37
3 2 2 50.8435 14.6165 40
-3 -2 -2 75.5204 41.7341 39
3 -2 2 173.443 47.8876 41
3 -2 3 6926 305.966 2
3 2 3 7099.62 306.587 2
3 -2 3 6193.46 303.618 41
-3 -2 -3 6591.05 300.013 39
3 2 4 93.7624 55.163 2
3 -2 4 12.6466 53.3913 2
3 -2 4 -4.30665 47.2376 41
-3 -2 -4 -29.1917 34.41 39
3 2 5 401.313 69.8439 2
3 -2 5 309.137 66.4565 2
3 -2 5 182.007 57.0412 41
-3 2 -5 253.53 50.4403 39
-3 -2 -6 1210.46 165.015 5
-3 2 -6 1212.15 171.581 5
-3 2 -6 898.401 62.587 11
-3 2 -6 840.264 178.517 4
-3 -2 -6 1032.1 174.054 4
3 2 6 976.266 113.561 2
3 -2 6 943.201 114.059 2
-3 -2 -6 1213.47 151.471 33
-3 -2 -6 1090.38 123.978 34
-3 -2 -6 1117.56 94.6964 24
-3 2 -6 1132.27 91.9057 25
-3 -2 -6 1172.62 165.98 25
-3 2 -6 1154.44 147.754 17
-3 -2 -6 1003.34 76.9073 28
-3 -2 -6 1138.63 72.8696 20
-3 2 -7 108.244 67.3208 17
-3 -2 -7 175.181 47.0763 20
-3 2 -7 215.556 50.3129 12
-3 2 -7 184.328 52.7083 11
-3 -2 -7 159.895 64.1665 5
-3 2 -7 168.586 62.8439 5
-3 -2 -7 156.411 52.31 34
-3 -2 -7 196.669 47.6455 24
-3 2 -7 163.936 53.3297 25
-3 -2 -7 163.484 60.0549 25
-3 -2 -8 48.7654 46.0488 15
-3 -2 -8 157.793 71.8687 29
-3 -2 -8 96.1679 48.4178 20
-3 2 -8 88.58 81.1636 5
-3 -2 -8 104.328 78.9273 5
-3 -2 -8 38.738 49.8439 24
-3 -2 -8 60.4387 73.8908 25
-3 2 -8 -20.6169 66.5088 25
-3 -2 -8 -56.594 65.1866 34
-3 2 -9 2549.73 126.423 15
-3 -2 -9 2807.87 130.333 5
-3 2 -9 2896.96 130.096 5
-3 2 -9 2667.82 124.607 25
-3 -2 -9 2867.64 128.782 25
-3 -2 -9 2735.2 123.851 34
-3 -2 -9 2431.64 124.859 29
-3 -2 -10 142.777 30.9946 25
3 -3 -10 62.9343 29.2685 32
3 3 -10 32.3389 34.2584 32
3 -3 -10 58.0188 28.8019 26
3 3 -10 69.434 33.1168 29
3 3 -10 -1.49556 45.5563 12
3 -3 -9 206.885 56.5451 12
3 -3 -9 179.526 43.6164 32
3 3 -9 202.161 46.7304 32
3 3 -9 240.937 58.7613 15
3 -3 -9 145.638 48.3013 15
3 -3 -9 227.223 44.6155 26
3 3 -9 243.262 47.1658 29
3 -3 -9 140.745 47.2596 3
3 3 -9 240.322 49.1739 3
3 -3 -8 4963.29 237.773 3
3 3 -8 5054.51 238.349 3
3 3 -8 5200.79 236.82 25
3 -3 -8 5496.84 236.791 26
3 -3 -8 5274.9 237.798 25
3 3 -8 5467.48 234.841 29
3 3 -8 5384.24 239.277 5
3 -3 -8 5243.22 239.042 5
3 -3 -8 4498.15 230.125 19
3 -3 -8 5304.6 235.331 32
3 -3 -8 5334.66 236.561 15
3 3 -8 5393.35 243.486 15
3 -3 -8 5314 243.157 12
3 3 -7 1968.8 126.798 13
3 -3 -7 2305.71 121.593 15
3 3 -7 2244.43 121.877 5
3 -3 -7 2256.26 121.29 5
3 3 -7 2171.43 118.085 29
3 -3 -7 2470.18 118.982 26
3 -3 -7 2386.97 120.217 25
3 3 -7 2206.53 119.703 25
3 -3 -7 2372.35 126.189 12
3 3 -7 2335.75 127.645 12
3 -3 -7 2191.48 111.056 24
3 3 -7 1918.92 114.923 3
3 -3 -7 2152.05 115.958 3
3 -3 -7 2182.57 118.425 20
3 -3 -7 2101.66 118.002 19
3 3 -7 1873.85 170.207 1
3 -3 -7 2144.12 175.308 1
3 -3 -7 2357.51 118.735 32
-3 -3 7 1971.91 160.047 41
3 -3 -6 489.706 42.5841 32
3 -3 -6 447.632 41.1451 30
3 3 -6 407.679 41.383 29
3 -3 -6 414.503 41.2938 26
3 -3 -6 380.828 36.9414 24
3 3 -6 382.959 42.864 25
3 -3 -6 412.547 42.2485 25
3 3 -6 429.088 52.1299 3
3 -3 -6 420.6 52.5257 3
3 -3 -6 485.654 44.0784 20
3 -3 -6 391.965 42.2546 19
3 -3 -6 461.34 44.3178 15
3 3 -6 544.601 52.0848 12
3 3 -6 438.16 48.2696 13
-3 3 6 422.566 76.9232 41
-3 -3 6 326.318 104.212 41
3 -3 -6 384.877 113.648 1
3 3 -6 497.262 110.87 1
3 -3 -6 466.441 44.3968 5
3 3 -6 467.566 88.1832 7
3 3 -6 474.339 45.6897 5
3 -3 -6 529.19 45.1886 34
3 3 -5 10923.1 493.08 7
-3 -3 5 9794.28 475.464 6
3 3 -5 10737.5 496.966 1
3 -3 -5 11181.7 497.748 1
-3 -3 5 10232.8 491.467 41
-3 3 5 11570.5 488.273 41
3 3 -4 28916.5 1257.07 37
3 3 -4 30543.6 1275.59 1
3 -3 -4 30814.6 1274.91 1
3 -3 -4 28427.5 1252.72 7
-3 3 4 30147.3 1265.3 38
3 3 -4 30056.5 1274.86 7
-3 -3 4 30219.4 1273.84 41
-3 3 4 32130.2 1269.06 41
3 -3 -3 6175.09 274.258 7
-3 3 3 6601.85 288.301 38
-3 3 3 5791.68 268.499 37
-3 -3 3 6727.88 288.205 38
3 3 -3 6504.67 279.46 37
3 3 -3 6449.38 291.846 1
3 -3 -3 6770.2 292.025 1
3 -3 -2 15614.4 611.909 1
3 3 -2 15418.5 612.4 1
3 3 -2 15828.3 616.698 7
-3 -3 2 14492.4 609.652 41
3 -3 -2 14616.1 612.843 40
-3 3 2 13300.3 593.992 39
-3 3 2 15317.1 612.393 38
3 3 -2 14679.4 603.938 37
-3 3 2 13323.3 595.628 37
-3 -3 2 15624.3 615.216 38
-3 -3 1 382.174 44.4501 41
-3 -3 1 489.156 52.9708 39
3 -3 -1 548.289 52.7242 2
3 -3 -1 444.158 46.6622 1
3 3 -1 380.106 44.8758 1
3 3 -1 452.631 52.9554 2
-3 3 1 481.721 35.0561 37
3 3 -1 413.737 41.8054 37
-3 -3 1 444.563 62.6387 38
-3 3 1 489.695 54.8027 38
-3 -3 0 818.416 45.8645 41
-3 -3 0 808.91 66.346 39
-3 3 0 846.175 60.1242 38
3 -3 0 784.618 63.729 40
3 3 0 851.04 59.7937 2
3 -3 0 895.305 60.9377 2
-3 3 0 789.815 57.9178 37
3 -3 1 8339.64 375.906 6
3 -3 1 8517.13 379.578 41
-3 3 -1 8664.44 368.747 38
3 -3 1 8610.89 375.757 40
-3 -3 -1 8729.99 375.887 39
3 -3 1 8356.93 370.421 2
3 3 1 8761.79 371.273 2
-3 -3 -1 8835.78 379.284 38
-3 3 -1 8398.34 375.929 37
3 -3 2 6230.1 295.395 41
3 3 2 6852.74 290.349 2
3 -3 2 6632.1 288.889 2
-3 3 -2 6494.52 297.583 37
-3 -3 -2 6640.69 290.826 39
-3 3 -2 6465.51 277.838 38
3 -3 2 6028.44 288.722 6
-3 -3 -2 6423.42 276.112 6
3 -3 3 9649.96 430.344 41
3 3 3 9806.58 425.442 2
3 -3 3 10116.2 425.757 2
-3 3 -3 9809.12 435.815 37
-3 -3 -3 9624.1 421.396 39
3 -3 3 8924.34 417.555 6
3 -3 4 1088.32 96.644 41
-3 -3 -4 1226.77 81.5068 39
3 3 4 1378.49 96.0064 2
3 -3 4 1304.89 94.8351 2
3 -3 5 3782.13 220.052 41
-3 3 -5 4310.88 215.681 39
3 -3 5 4128.28 219.576 2
3 3 5 4475.21 223.943 2
-3 -3 -6 107.472 116.904 28
-3 3 -6 371.038 134.204 5
-3 -3 -6 484.834 129.867 5
-3 -3 -6 506.99 78.4162 30
-3 3 -6 332.533 43.3885 12
-3 -3 -6 284.03 88.8485 33
-3 -3 -6 506.247 109.105 34
-3 -3 -6 374.133 126.934 24
-3 3 -6 487.838 103.186 25
-3 3 -6 448.778 160.948 4
-3 -3 -6 372.469 144.718 4
-3 3 -6 310.359 83.7596 11
3 3 6 365.537 81.6265 2
3 -3 6 390.629 83.1305 2
-3 3 -6 414.599 128.748 17
-3 -3 -6 407.195 132.99 20
-3 -3 -6 464.948 118.033 35
-3 -3 -7 1586.87 91.6836 29
-3 -3 -7 1579.85 97.2579 5
-3 3 -7 1720.52 98.9278 5
-3 3 -7 1673.01 89.9323 25
-3 -3 -7 1625.17 90.034 24
-3 3 -7 1383.34 89.5108 12
3 -3 7 1565.75 98.8485 22
-3 -3 -7 1602.92 91.6326 34
-3 -3 -7 1432.24 88.0031 20
-3 3 -7 1463 105.564 17
-3 3 -7 1404.7 93.4201 11
-3 -3 -7 1511.79 83.8578 30
-3 -3 -8 3064.33 146.165 34
-3 -3 -8 3003.7 147.641 29
-3 3 -8 3168.51 146.898 25
-3 -3 -8 2842.08 143.023 24
-3 -3 -8 3192.66 144.08 20
-3 -3 -8 3163.28 151.932 5
-3 3 -8 3246.48 152.287 5
-3 -3 -9 448.775 46.6672 34
-3 -3 -9 437.284 37.8957 20
-3 -3 -9 444.438 36.5887 24
-3 3 -9 390.146 41.9568 25
-3 -3 -9 477.683 54.2573 25
-3 -3 -9 385.486 53.1847 5
-3 3 -9 477.909 53.1801 5
-3 3 -9 427.064 53.4283 15
-3 -3 -9 362.876 43.4947 29
-3 3 -9 472.693 54.9036 29
-3 3 -9 287.497 36.7225 26
-3 -3 -10 250.349 26.9975 25
3 4 -10 601.389 54.6093 15
3 4 -10 582.317 42.6846 32
3 -4 -10 651.782 49.4736 29
3 4 -9 371.12 59.7285 15
3 -4 -9 351.262 47.2027 15
3 -4 -9 330.814 44.9166 32
3 4 -9 212.492 48.1001 32
3 4 -9 285.311 45.5546 29
3 -4 -9 291.558 52.2054 29
3 4 -9 216.03 49.1194 26
3 -4 -9 271.362 44.0764 26
3 -4 -8 669.306 71.9118 3
3 4 -8 653.422 71.4123 3
3 -4 -8 819.303 78.742 32
3 -4 -8 708.844 62.8338 19
3 4 -8 734.039 73.1349 29
3 -4 -8 793.464 87.2254 29
3 -4 -8 772.632 76.9278 26
3 4 -8 546.763 73.7909 13
3 -4 -8 705.669 94.0517 12
3 -4 -8 702.746 81.1578 25
3 -4 -8 742.916 74.6804 15
3 4 -8 793.258 96.3221 15
3 4 -7 1418.2 86.2626 29
3 -4 -7 1255.58 87.8577 29
3 4 -7 1189.38 97.3002 13
3 -4 -7 1269.36 88.495 15
3 4 -7 1349.38 89.3224 25
3 -4 -7 1326.25 87.2248 25
-3 -4 7 1534.73 89.7747 27
3 -4 -7 1343.36 85.3419 26
3 -4 -7 1287.46 79.051 24
3 -4 -7 1335.4 97.0836 12
3 4 -7 1539.21 99.9116 12
3 -4 -7 1338.37 85.6526 32
3 -4 -7 1343.92 88.174 20
3 -4 -7 1256.27 86.1832 19
3 -4 -7 1110.81 87.1307 34
3 4 -7 1249.34 82.4399 3
3 -4 -7 1386.09 83.0861 3
3 4 -7 1278.58 89.5814 5
3 -4 -7 1313.33 89.5673 5
3 -4 -6 7217.46 314.369 32
3 -4 -6 6506.75 307.38 30
3 4 -6 7207.66 299.43 29
3 -4 -6 6985.56 316.814 29
3 4 -6 6856.13 302.624 25
-3 -4 6 6694.92 302.136 27
3 -4 -6 6989.34 300.887 25
3 -4 -6 7051.42 308.395 26
3 -4 -6 7070.6 299.428 24
-3 4 6 8031.52 349.946 41
-3 -4 6 6443.4 353.958 41
3 -4 -6 7250.53 303.588 19
3 4 -6 6724.39 303.563 18
3 -4 -6 7191.8 309.237 3
3 4 -6 6189.47 306.098 3
3 -4 -6 7873.27 377.761 1
3 4 -6 6964.52 370.836 1
3 4 -6 6888.97 307.985 13
3 -4 -6 6847.85 300.043 15
3 -4 -6 6544.44 296.007 21
3 -4 -6 6707.04 320.279 20
3 -4 -6 6901.4 313.001 34
3 4 -6 7038.12 364.588 7
3 -4 -6 6958.59 301.403 5
3 4 -6 7067.73 303.524 5
3 -4 -6 7076.79 330.016 12
3 4 -6 7517.75 340.431 12
3 4 -5 13866.2 626.796 7
-3 -4 5 12573.4 610.109 6
-3 4 5 14344.4 617.868 41
-3 -4 5 14228.8 628.552 41
3 -4 -5 14570 629.384 1
3 4 -5 14099.3 629.262 1
3 4 -4 6082.31 286.117 37
3 4 -4 6723.52 308.272 7
-3 -4 4 6178.35 297.592 6
-3 4 4 6507.78 294.793 38
3 -4 -4 6403.26 301.515 1
3 4 -4 5762.05 298.151 1
3 -4 -3 86.312 24.4092 7
-3 -4 3 34.2964 54.0591 41
-3 4 3 65.084 49.3125 38
3 4 -3 20.0212 39.2407 37
-3 4 3 121.211 25.9652 37
-3 -4 3 38.9166 46.1855 38
3 4 -3 78.4584 53.8343 1
3 -4 -3 80.2666 49.6041 1
-3 4 2 61.2323 48.9384 38
-3 4 2 10.0695 24.4925 37
3 4 -2 52.2395 36.4643 37
-3 -4 2 112.785 51.7787 38
3 4 -2 150.304 57.5258 7
3 -4 -2 94.6806 45.4261 40
3 4 -2 157.352 47.0342 1
3 -4 -2 117.168 44.4747 1
-3 -4 2 118.789 44.2191 41
3 4 -1 11653.4 510.591 37
-3 4 1 11590.1 506.929 37
-3 -4 1 12518.2 521.853 38
3 -4 -1 11727.3 514.814 40
-3 -4 1 11957.7 510.198 41
3 4 -1 12327.7 517.034 7
3 -4 -1 12510.1 509.598 1
3 4 -1 11694.7 508.843 1
3 -4 0 33439.5 1389.42 6
-3 -4 0 32637.9 1373.8 41
-3 4 0 34498.2 1383.61 38
-3 -4 0 33032.6 1387.43 39
3 -4 0 33879.1 1380.76 2
3 4 0 31511.1 1379.9 2
-3 4 0 32092.3 1382.62 37
-3 -4 0 34704.8 1391.57 38
3 -4 1 1537.48 102.232 6
3 -4 1 1628.19 106.488 41
-3 -4 -1 1804.32 100.912 39
3 -4 1 1856.3 101.104 40
-3 4 -1 1678.28 88.5176 38
3 4 1 1639.7 89.2357 2
3 -4 1 1667.74 89.3157 2
-3 4 -1 1526.03 98.913 37
3 4 2 33309.5 1295.55 2
3 -4 2 30240.2 1293.18 2
3 -4 2 29895 1304.22 41
-3 -4 -2 32241.5 1299.28 39
-3 4 -2 29664.6 1285.15 38
3 -4 2 31310.1 1299.77 6
-3 -4 -2 30411.8 1284.46 6
-3 4 -2 31464.7 1306.02 37
3 -4 3 2340.98 127.306 2
3 4 3 2580.56 129.754 2
3 -4 3 2317.6 138.404 41
-3 -4 -3 2232.1 124.82 39
3 -4 3 2111.32 125.149 6
-3 4 -3 2488.65 143.283 37
3 -4 4 13496.2 641.182 41
3 -4 4 14858.7 634.51 2
-3 -4 -4 13733.5 625.317 39
3 4 5 239.534 61.23 2
3 -4 5 129.616 56.1086 2
3 -4 5 129.121 64.1013 41
-3 4 -6 409.242 123.454 12
-3 -4 -6 220.101 70.2995 34
-3 -4 -6 265.669 69.5959 24
-3 4 -6 521.991 120.575 25
-3 -4 -6 328.878 77.507 25
3 4 6 310.47 73.5141 2
3 -4 6 251.322 73.1875 2
-3 4 -6 322.803 92.4896 11
-3 -4 -6 328.308 67.4935 20
3 -4 6 269.766 92.4291 41
-3 -4 -6 252.201 75.6675 30
-3 -4 -6 298.659 78.2906 5
-3 4 -6 279.463 81.0294 5
-3 -4 -6 317.6 77.064 28
-3 -4 -6 322.201 113.38 29
-3 -4 -6 352.53 79.7435 35
-3 4 -7 248.454 49.8677 25
-3 -4 -7 243.208 53.6115 24
-3 -4 -7 320.451 62.1438 25
-3 -4 -7 228.4 51.4964 29
-3 -4 -7 190.58 61.3077 5
-3 4 -7 290.572 61.5309 5
-3 4 -7 203.605 52.8746 12
3 -4 7 269.784 65.51 22
-3 4 -7 177.995 58.431 11
-3 4 -7 232.92 72.827 17
-3 -4 -7 235.272 47.2352 30
-3 -4 -7 261.215 53.8329 20
-3 -4 -7 226.464 57.5845 34
-3 4 -8 107.142 59.7893 12
-3 -4 -8 194.971 63.5228 5
-3 4 -8 206.596 63.3182 5
-3 4 -8 36.5102 67.393 11
-3 -4 -8 128.666 53.1619 20
-3 -4 -8 134.942 51.77 30
-3 -4 -8 73.8139 55.7703 34
3 -4 8 29.1192 70.3372 22
-3 -4 -8 59.8482 57.5926 29
-3 -4 -8 91.3875 51.8552 24
-3 4 -8 79.222 56.9048 25
-3 -4 -9 1093.86 58.1629 20
-3 -4 -9 1046.34 64.9112 34
-3 4 -9 907.973 56.0135 25
-3 4 -9 1048.86 66.3998 5
-3 -4 -9 1058.84 66.703 5
-3 4 -9 1085.62 72.6812 29
-3 -4 -9 914.533 56.9894 29
-3 -4 -9 1046.89 57.1519 24
3 5 -10 204.158 39.4069 15
3 5 -10 228.254 31.9205 26
3 5 -10 192.419 30.182 32
3 5 -10 197.114 38.3356 12
3 -5 -10 178.56 34.0846 29
3 -5 -9 3335.26 156.774 26
3 5 -9 3609.05 160.247 26
3 5 -9 3531.47 162.918 15
3 -5 -9 3550.06 159.633 29
3 5 -9 3414.93 159.106 32
3 -5 -9 3437.73 157.418 32
3 5 -9 3595.96 155.758 29
3 5 -8 108.064 58.3985 3
3 -5 -8 39.5504 59.5215 3
3 -5 -8 41.4087 55.1102 19
-3 -5 8 177.086 64.2461 27
3 -5 -8 95.9904 65.7805 26
3 5 -8 25.8844 80.5766 13
3 5 -8 45.9486 82.1555 12
3 -5 -8 96.3543 82.5612 12
3 -5 -8 15.3193 73.2397 29
3 5 -8 -8.05729 64.127 29
3 5 -8 -61.054 82.2369 15
3 -5 -8 83.8896 64.9108 15
3 -5 -8 -21.6503 72.0833 25
3 -5 -8 -12.3204 65.6412 32
3 5 -7 2017.58 104.729 29
3 -5 -7 1855.75 109.227 29
3 -5 -7 1968.12 107.588 15
3 5 -7 1944.63 119.413 13
3 -5 -7 2013.58 107.301 25
-3 -5 7 1935.46 111.64 27
3 -5 -7 1981.05 106.19 26
3 -5 -7 2121.72 104.199 24
3 -5 -7 1890.89 116.555 12
3 5 -7 1985.05 116.056 12
3 5 -7 1916.79 105.147 3
3 -5 -7 1805.11 104.386 3
3 -5 -7 1937.95 106.415 32
3 -5 -7 1868.69 106.744 19
3 5 -7 1998.42 112.234 18
3 -5 -7 1985.29 109.109 34
3 -5 -7 2014.49 109.962 20
3 -5 -7 1843.23 99.9449 21
3 5 -7 1899.18 109.685 5
3 -5 -7 1905.68 107.788 5
3 -5 -6 3818.41 191.932 34
3 -5 -6 3435.9 189.764 35
3 -5 -6 3938.29 182.501 32
3 -5 -6 3761.51 186.014 30
3 -5 -6 3554.45 203.61 15
3 5 -6 3746.63 220.345 13
3 -5 -6 3787.82 205.116 25
3 5 -6 3576.47 210.809 25
-3 -5 6 3814.04 232.368 27
3 -5 -6 3802.67 190.509 26
3 -5 -6 3717.64 193.627 24
3 5 -6 3292.93 172.157 3
3 -5 -6 3732.76 173.736 3
3 -5 -6 3702.55 183.413 20
3 -5 -6 3899.85 174.767 21
3 -5 -6 4020.26 195.163 12
3 5 -6 3960.88 191.391 12
3 5 -6 3506.32 196.08 18
3 -5 -6 3419.29 204.446 19
3 -5 -6 3831.98 192.192 29
3 5 -6 3840.13 182.542 29
3 -5 -6 3413.26 166.684 16
-3 5 6 4010.6 215.774 41
-3 -5 6 3818.72 226.843 41
3 -5 -6 4067.01 238.819 1
3 5 -6 3238.83 232.012 1
3 -5 -6 3342.24 207.859 5
3 5 -6 3584.48 226.549 7
3 5 -6 3571.29 213.881 5
-3 -5 5 477.352 68.3301 6
3 5 -5 384.286 88.4762 7
3 5 -5 263.627 75.6575 1
3 -5 -5 368.059 78.7064 1
-3 5 5 336.966 64.807 41
-3 5 5 410.932 56.9347 38
3 5 -5 312.223 36.0466 3
3 -5 -5 456.81 38.5078 3
-3 -5 4 431.005 81.386 41
3 5 -4 389.279 68.647 1
3 -5 -4 649.08 74.6779 1
-3 -5 4 431.274 68.9239 6
3 5 -4 461.783 57.5336 37
-3 5 4 568.669 67.4688 38
-3 5 3 4542.74 212.229 38
3 -5 -3 4344.35 209.398 40
-3 -5 3 4010.79 213.644 41
3 5 -3 4188.78 208.435 1
3 -5 -3 4351.99 208.851 1
-3 5 3 4086.41 193.758 37
3 5 -3 4413.5 206.826 37
3 5 -3 4405.48 222.093 7
3 -5 -2 5625.23 259.028 40
-3 5 2 5678.21 261.76 38
-3 -5 2 5495.09 257.972 41
3 5 -2 5299.1 252.92 1
3 -5 -2 5688.22 253.91 1
-3 5 2 5593.94 247.812 37
3 5 -2 5588.45 256.344 37
-3 -5 2 5532.02 262.836 38
3 5 -2 5975.43 266.816 7
3 -5 -1 7148.36 308.93 40
-3 -5 1 6725.02 303.801 41
3 -5 -1 7192.04 300.484 1
3 5 -1 6333.82 298.668 1
3 5 -1 7046.12 310.539 7
3 5 -1 6703.01 306.986 37
-3 5 1 7001.3 302.894 37
-3 -5 1 7095.59 317.219 38
-3 5 0 763.768 65.2349 37
3 5 0 855.309 67.0726 37
3 -5 0 793.884 76.4374 6
-3 -5 0 826.423 48.7008 41
3 5 0 699.267 55.9929 2
3 -5 0 736.246 53.8706 2
-3 5 -1 27527.1 1182.65 37
3 -5 1 27942.8 1184.59 6
-3 -5 -1 29130.1 1176.93 6
-3 -5 -1 28025.1 1182.02 39
-3 5 -1 27849 1173.15 38
3 -5 1 28436.4 1182.62 40
3 5 1 27306.9 1171.28 2
3 -5 1 27872.1 1171.75 2
3 -5 2 48151.7 2041.68 41
-3 5 -2 48965.1 2041.76 37
3 -5 2 48721 2036.91 6
-3 -5 -2 47412.9 2020.2 6
-3 -5 -2 51319.6 2035.58 39
-3 5 -2 47484.6 2020.64 38
3 5 2 49646.2 2027.4 2
3 -5 2 48893.7 2026.78 2
3 -5 3 3071.7 171.481 41
-3 5 -3 3079.95 172.78 37
-3 -5 -3 2827.58 154.118 39
3 5 3 3280.27 155.833 2
3 -5 3 2936.99 153.022 2
3 -5 3 2788.49 157.448 6
3 5 4 320.662 56.9662 2
3 -5 4 316.891 57.3156 2
3 -5 4 291.258 72.164 41
-3 -5 -4 252.556 42.2151 39
3 5 5 412.958 67.0452 2
3 -5 5 519.743 70.6446 2
3 -5 5 444.005 82.6414 41
-3 -5 -5 444.785 38.3424 10
-3 -5 -6 507.169 87.0569 28
-3 -5 -6 607.448 69.5955 29
-3 -5 -6 624.009 88.6719 5
-3 5 -6 619.855 85.4863 5
-3 -5 -6 558.348 106.713 30
-3 5 -6 471.14 73.4577 13
-3 5 -6 532.466 72.2669 12
-3 -5 -6 698.636 87.776 34
-3 -5 -6 491.314 96.7559 24
-3 -5 -6 585.719 113.044 25
-3 5 -6 497.84 134.298 11
-3 -5 -6 560.918 96.9971 20
3 -5 6 345.566 87.6218 41
-3 -5 -6 493.156 97.8862 35
-3 5 -6 526.057 115.571 17
3 5 6 553.512 84.5734 2
3 -5 6 401.046 77.9876 2
3 -5 7 126.754 64.9662 22
-3 5 -7 90.0282 63.1319 11
-3 -5 -7 150.106 52.8807 20
-3 -5 -7 83.4203 47.2171 30
-3 -5 -7 26.5172 56.6454 5
-3 5 -7 101.306 55.1509 5
-3 -5 -7 139.662 48.1867 28
-3 -5 -7 141.278 46.0706 29
-3 -5 -7 88.8537 57.4492 25
-3 -5 -7 146.145 54.6986 24
-3 5 -7 89.7253 52.2511 12
-3 -5 -7 44.5435 56.1263 34
-3 -5 -8 1240.29 76.7752 25
-3 -5 -8 1076.06 70.4735 24
-3 -5 -8 1102.32 75.0313 34
-3 -5 -8 1223.69 72.39 20
-3 -5 -8 990.492 66.5467 30
3 -5 8 958.032 80.4655 22
-3 5 -8 920.722 72.5322 12
-3 5 -8 912.587 77.6189 11
-3 -5 -8 965.388 67.9642 29
-3 -5 -8 1072.25 75.2397 5
-3 5 -8 1104.16 75.531 5
-3 -5 -9 2199.62 108.297 34
3 -5 9 2123.13 121.541 27
-3 -5 -9 2171.36 110.936 25
-3 5 -9 2058.34 103.093 5
-3 -5 -9 2090.23 103.299 5
-3 5 -9 2197.25 113.301 29
-3 -5 -9 2208.63 101.812 20
-3 -5 -9 1986.84 100.265 24
3 6 -9 647.803 45.6017 29
3 6 -9 678.309 63.4965 15
3 -6 -9 669.71 48.7991 26
3 6 -9 697.436 57.7846 26
3 -6 -9 625.875 55.7936 29
3 6 -9 638.577 57.2507 32
3 -6 -9 672.415 52.7951 32
3 -6 -8 29.7116 54.4238 19
3 -6 -8 -30.1242 57.8382 25
3 6 -8 61.1584 69.3543 12
3 6 -8 101.314 75.1231 13
-3 -6 8 58.3898 66.3814 27
3 -6 -8 44.0825 51.7627 26
3 -6 -8 -30.1095 57.7088 29
3 6 -8 62.2314 57.2198 29
3 6 -8 12.8009 63.9089 15
3 -6 -8 51.5159 49.3882 3
3 6 -8 28.6053 49.6014 3
3 -6 -8 58.8129 53.3768 32
3 6 -7 2736.4 130.077 29
3 -6 -7 2364.93 130.563 15
3 6 -7 2747.28 148.139 13
-3 -6 7 2597.81 139.907 27
3 -6 -7 2649.27 132.417 26
3 -6 -7 2617.71 131.714 25
3 6 -7 2831.22 142.94 12
3 -6 -7 2796.03 143.38 12
3 -6 -7 2786.63 132.039 24
3 -6 -7 2616.78 131.322 3
3 6 -7 2484.13 130.908 3
3 -6 -7 2786.37 133.673 32
3 -6 -7 2548.23 133.676 19
3 6 -7 2607.28 139.148 18
3 -6 -7 2674.46 133.988 34
3 -6 -7 2674.79 136.082 20
3 -6 -7 2680.5 128.427 21
3 -6 -7 2862.33 135.337 29
3 -6 -6 2403.57 132.703 34
3 -6 -6 2368.22 144.102 35
3 -6 -6 2487.8 154.547 32
3 -6 -6 2426.6 159.25 30
3 -6 -6 2529.47 138.144 29
-3 -6 6 2427.85 143.98 27
3 -6 -6 2445.42 125.92 25
3 -6 -6 2418.7 129.87 26
3 -6 -6 2331.75 145.261 24
-3 -6 6 2073.16 171.36 41
3 6 -6 2528.42 181.028 7
3 6 -6 2311.31 132.732 5
3 -6 -6 2137.08 128.671 5
3 -6 -6 2309.33 170.647 1
3 6 -6 2273.7 171.391 1
3 6 -6 2323.25 176.897 13
3 -6 -6 2278.14 129.298 15
3 6 -6 2167.49 115.118 3
3 -6 -6 2337.5 116.302 3
3 6 -6 2700.31 180.892 12
3 -6 -6 2498.82 168.232 12
3 -6 -6 2123.35 120.484 21
3 -6 -6 2451.6 137.937 19
3 6 -6 2421.59 138.368 18
3 -6 -6 2099.65 137.964 16
-3 6 5 110.119 48.7 41
3 -6 -5 48.0603 59.628 1
3 6 -5 89.9054 58.4947 1
-3 -6 5 97.5284 57.5425 6
3 6 -5 86.4205 78.0194 7
-3 6 5 159.389 51.5404 38
3 -6 -5 106.211 28.182 3
3 6 -4 2128.1 126.656 37
-3 6 4 2012.02 126.653 38
3 -6 -4 2314.71 133.299 1
3 6 -4 1818.22 126.861 1
-3 -6 4 2057.08 134.701 6
-3 -6 4 2095.68 140.044 41
3 6 -4 1984.85 143.361 7
-3 6 3 2755.49 143.249 37
3 6 -3 2932.88 157.75 37
3 -6 -3 3234.49 159.328 40
-3 6 3 3208.7 163.081 38
3 6 -3 2645.34 151.207 1
3 -6 -3 3138.92 155.235 1
-3 -6 3 3044.13 170.159 6
-3 -6 3 2848.3 162.812 41
3 6 -3 2953.08 171.047 7
-3 6 2 12430 515.98 37
3 6 -2 12064 523.275 37
3 -6 -2 11778.1 521.559 40
-3 6 2 12493.7 527.835 38
3 -6 -2 11597.3 513.826 1
3 6 -2 11239.8 513.27 1
-3 -6 2 12380.2 535.162 6
-3 -6 2 11646.5 522.615 41
3 6 -2 12615 530.194 7
3 6 -1 12127.5 514.59 37
-3 6 1 12078.4 509.601 37
3 -6 -1 12006.2 513.328 40
3 6 -1 10839 500.09 1
3 -6 -1 12164.7 501.506 1
-3 -6 1 11591 508.634 41
3 6 -1 12205.2 514.53 7
3 6 0 45330.7 1768.35 37
-3 6 0 41852.8 1763.01 37
3 -6 0 45444.8 1766.8 40
3 -6 0 41080 1751.48 2
3 6 0 39935 1749.06 1
3 6 0 38714.9 1750.93 2
3 -6 0 42618.1 1749.71 1
-3 -6 0 47302.5 1769.16 6
-3 -6 0 42634.3 1751.13 41
3 6 0 43050.4 1758.43 7
3 6 1 22061.1 979.579 2
3 -6 1 22633.7 979.952 2
-3 6 -1 23195.5 995.316 37
-3 -6 -1 23968.7 995.044 39
-3 6 -1 24468.7 986.707 38
3 -6 1 24052.3 999.075 6
-3 -6 -1 24423.8 989.175 6
-3 -6 -2 241.234 35.8524 6
3 -6 2 267.243 60.9811 6
3 6 2 318.248 41.8533 2
3 -6 2 294.973 43.0814 2
-3 6 -2 279.198 36.7814 38
-3 6 -2 310.133 65.5374 37
-3 -6 -2 246.464 51.6923 39
3 -6 2 431.027 74.6139 41
3 -6 3 31565.8 1376.73 6
3 -6 3 31788.3 1366.21 2
3 6 3 33841.7 1368.26 2
-3 -6 -3 31609.7 1370.64 39
-3 6 -3 32722.3 1387.08 37
3 -6 3 33286 1388.29 41
3 -6 4 6782.51 336.436 6
3 -6 4 7922.12 361.193 41
3 6 4 7775.24 337.629 2
3 -6 4 7279.25 335.163 2
-3 -6 -4 6777.62 329.069 39
-3 -6 -5 4531.97 187.687 30
-3 6 -5 3958.11 190.087 13
-3 6 -5 4083.04 242.379 37
-3 -6 -5 4425.54 187.306 25
-3 -6 -5 4439.06 188.184 35
-3 -6 -5 4050.25 187.612 10
-3 6 -5 3998.84 191.876 11
-3 -6 -5 3904.37 186.715 21
-3 -6 -5 4549.88 187.655 20
-3 -6 -5 4129.32 188.022 28
3 -6 5 3950.78 218.882 2
3 6 5 4241.97 221.067 2
3 -6 5 3888.69 239.942 41
-3 6 -5 4081.26 193.492 17
-3 -6 -6 203.723 58.0269 28
-3 6 -6 370.008 86.6361 5
-3 -6 -6 368.456 85.0631 5
-3 -6 -6 405.473 58.036 30
-3 6 -6 448.382 75.4167 12
-3 6 -6 331.568 80.6785 13
-3 6 -6 337.727 74.9362 17
-3 -6 -6 367.077 59.6076 24
-3 -6 -6 358.789 61.6594 25
3 -6 6 358.413 75.1789 22
-3 -6 -6 327.849 59.9128 20
3 6 6 82.3003 73.3905 2
3 -6 6 101.212 75.037 2
3 -6 6 65.0987 93.3388 41
-3 -6 -6 246.464 57.6118 35
-3 6 -6 355.29 71.5134 11
3 -6 7 382.483 71.1518 22
-3 6 -7 222.379 68.8702 11
-3 -6 -7 330.353 54.0669 30
-3 -6 -7 371.813 56.0145 5
-3 6 -7 337.881 56.5115 5
-3 -6 -7 287.817 50.9079 28
-3 -6 -7 360.279 60.5451 25
-3 -6 -7 295.184 59.3227 24
-3 -6 -7 411.911 60.9743 20
-3 -6 -7 422.377 60.5299 34
-3 6 -7 234.671 55.6804 12
-3 6 -7 370.207 56.1223 13
-3 -6 -8 1533.32 83.348 24
-3 -6 -8 1549.11 85.2503 25
-3 -6 -8 1477.95 86.1409 34
-3 -6 -8 1540.63 79.355 30
3 -6 8 1241.39 89.3781 22
-3 -6 -8 1591.2 84.7044 20
-3 -6 -8 1498.2 82.1315 5
-3 6 -8 1526.22 82.3233 5
-3 6 -8 1145.35 80.5296 12
-3 6 -8 1371.57 89.9043 11
-3 -6 -9 2697.47 128.296 34
-3 -6 -9 2598.51 128.314 25
3 -6 9 2910.95 145.911 27
-3 6 -9 2456.1 118.474 5
-3 6 -9 2520.79 129.129 29
-3 -6 -9 2470.89 124.022 24
-3 -6 -9 2660.41 125.627 20
3 7 -9 1612.61 109.479 12
3 7 -9 1634.73 95.3291 26
-3 -7 9 1453.9 82.8034 27
3 7 -9 1712.48 98.6185 15
3 -7 -9 1692.22 87.3173 32
3 -7 -9 1675.31 87.8546 29
3 -7 -8 88.0296 44.3993 19
3 -7 -8 80.9562 46.1604 25
3 7 -8 61.2983 64.8273 12
3 7 -8 71.0233 64.6951 13
-3 -7 8 1.76273 55.9595 27
3 -7 -8 35.921 43.1482 26
3 -7 -8 50.9574 50.0716 29
3 7 -8 166.019 59.9587 15
3 -7 -8 87.4287 49.0021 32
3 7 -7 5656.04 267.908 13
-3 -7 7 5910.34 263.606 27
3 -7 -7 5931.13 254.937 26
3 -7 -7 5859.41 252.583 25
3 7 -7 6289.38 263.736 12
3 -7 -7 6132.84 255.473 24
3 -7 -7 5990.66 256.183 32
3 7 -7 4933.52 252.184 3
3 -7 -7 5324.04 253.394 3
3 -7 -7 5651 251.983 21
3 -7 -7 5763.2 255.067 34
3 -7 -7 5802.56 255.023 29
3 7 -7 5511.95 261.123 18
3 -7 -7 6046.43 257.718 19
-3 -7 6 412.473 75.6031 27
3 -7 -6 316.419 59.8526 26
3 7 -6 377.225 79.4615 13
3 7 -6 529.216 72.5525 12
3 7 -6 366.593 102.133 7
3 -7 -6 400.728 87.4133 25
3 -7 -6 222.769 59.0455 24
3 -7 -6 370.181 59.5241 32
3 -7 -6 280.684 59.9948 30
3 -7 -6 329.582 89.2967 16
3 -7 -6 436.336 87.9809 15
3 -7 -6 392.936 65.0801 29
3 -7 -6 376.067 54.6049 3
3 -7 -6 347.05 62.049 19
3 7 -6 196.789 79.2992 18
3 -7 -6 290.223 63.3485 34
3 -7 -6 335.079 59.9271 35
3 -7 -6 323.515 62.6724 20
3 -7 -6 295.014 61.5215 21
3 -7 -5 536.899 43.5992 29
-3 -7 5 442.113 76.6634 6
3 -7 -5 529.74 43.4235 35
-3 -7 5 512.88 50.1398 27
3 -7 -5 519.513 41.6136 26
3 -7 -5 614.422 44.9124 24
3 7 -5 471.958 53.2252 11
3 -7 -5 576.538 45.5465 20
3 -7 -5 529.336 41.9532 21
-3 7 5 538.606 72.7245 38
3 -7 -5 523.405 46.3993 19
3 7 -5 561.452 50.3 18
-3 7 5 523.424 69.763 41
-3 -7 5 587.711 103.674 41
3 -7 -5 432.609 74.0501 1
3 7 -5 682.08 49.4502 12
3 -7 -5 502.672 47.4084 12
3 -7 -5 599.212 43.3532 32
-3 -7 4 16528.5 720.939 41
-3 7 4 15633.1 708.924 38
3 -7 -4 15906.5 706.394 1
3 7 -4 14957.8 703.958 1
3 7 -4 16400.1 710.145 37
3 7 -4 17597 729.418 7
-3 -7 4 16732.1 719.321 6
3 -7 -3 20743.8 889.832 40
-3 7 3 22225.2 898.697 38
-3 -7 3 21624.2 900.071 41
3 7 -3 22264.7 906.315 7
3 7 -3 18356.7 881.582 1
3 -7 -3 20468.8 884.636 1
3 7 -3 20661.3 894.596 37
-3 -7 3 21666 905.778 6
3 -7 -2 2080.4 119.358 40
-3 -7 2 1968.88 122.908 41
3 7 -2 2297.88 132.047 7
3 -7 -2 1825.07 105.165 1
-3 7 2 2343.92 117.512 37
3 7 -2 1911.71 123.263 37
-3 -7 2 2420.27 140.253 6
-3 -7 1 167.573 45.9895 41
3 -7 -1 156.619 47.6923 40
3 -7 -1 133.928 24.9078 1
3 7 -1 150.859 53.278 37
-3 7 1 217.087 48.3308 37
3 7 -1 198.06 54.0673 7
3 -7 -1 132.934 63.5448 6
3 -7 0 15677.7 630.453 40
-3 -7 0 14803.8 614.511 41
3 7 0 14456.1 619.868 7
-3 -7 0 14414.3 630.539 6
3 7 0 16059.5 633.162 37
-3 7 0 14404.7 627.972 37
3 -7 0 13546.1 606.461 1
3 7 1 11240.9 503.586 7
3 -7 1 12438.8 529.135 6
-3 -7 -1 12430.1 516.632 6
3 -7 1 11673.6 502.433 2
-3 7 -1 11930.6 524.332 37
3 -7 2 2346.48 150.13 41
3 -7 2 2231.9 139.128 6
-3 -7 -2 2266.64 115.595 6
-3 7 -2 2056.65 113.716 38
3 -7 2 2191.37 113.81 2
3 7 2 2133.5 113.135 2
-3 7 -2 2465.47 142.346 37
3 -7 3 26.3376 69.853 41
3 7 3 6.83617 34.6646 2
3 -7 3 -30.0136 34.2432 2
3 -7 3 -32.2847 57.2479 6
-3 7 -3 56.1064 63.2212 37
3 -7 4 22474.8 996.083 2
3 7 4 24095.6 999.291 2
3 -7 4 24314.5 1027.81 41
-3 -7 -4 23407.7 974.476 10
3 -7 4 22240.8 1006.28 6
-3 -7 -5 2309.86 175.861 34
-3 -7 -5 2668.77 155.039 35
-3 7 -5 2380.99 201.048 17
-3 -7 -5 2572.87 188.34 30
-3 7 -5 2539.63 148.513 13
-3 -7 -5 2605.49 133.055 28
-3 7 -5 2573.29 122.3 12
-3 7 -5 2183.72 173.048 37
-3 -7 -5 2544.78 181.608 24
-3 -7 -5 2447.04 118.151 25
3 -7 5 2398.54 221.876 22
-3 -7 -5 2348.24 179.339 21
3 -7 5 2174.62 186.24 41
3 -7 5 2059.96 143.218 2
-3 7 -5 2398.75 118.268 18
-3 7 -5 2329.12 209.285 11
-3 -7 -5 2403.57 116.336 10
-3 -7 -6 5646.5 253.171 28
-3 7 -6 5403.47 256.835 13
-3 7 -6 5523.74 255.076 12
-3 -7 -6 5902.81 252.871 30
-3 -7 -6 5497.26 249.811 5
-3 -7 -6 6159.89 254.219 24
-3 -7 -6 5854.84 252.242 25
3 -7 6 5807.66 263.707 22
-3 -7 -6 5812.34 252.849 20
3 -7 6 4574.73 291.26 40
3 -7 6 4939.17 307.614 41
-3 7 -6 5463.75 262.802 17
-3 -7 -6 5844.82 253.777 35
-3 -7 -6 5855.97 253.443 34
-3 7 -6 5575.47 262.17 11
-3 -7 -7 416.471 53.9804 28
-3 -7 -7 473.093 54.3291 5
-3 7 -7 331.266 78.9463 11
-3 -7 -7 482.321 67.5911 33
-3 -7 -7 483.61 62.7676 30
3 -7 7 471.316 78.0659 22
-3 -7 -7 476.398 63.6549 35
-3 -7 -7 557.711 67.967 24
-3 -7 -7 515.328 62.7097 25
-3 -7 -7 541.84 69.1792 20
-3 7 -7 462.835 60.6474 12
-3 7 -7 489.307 62.6475 13
3 -7 8 433.611 62.0291 22
-3 7 -8 507.301 61.458 11
-3 -7 -8 519.726 48.9787 30
-3 7 -8 448.301 49.9776 12
-3 -7 -8 496.772 52.3372 25
-3 -7 -8 589.521 53.4531 24
-3 -7 -8 529.229 54.419 20
-3 -7 -8 419.763 46.1303 5
-3 -7 -9 186.302 40.8057 25
-3 -7 -9 204.556 39.2986 24
-3 -7 -9 211.273 42.4543 34
3 -7 9 261.057 61.0042 27
-3 7 -9 147.467 41.1546 29
-3 -7 -9 211.418 41.3162 20
3 8 -9 425.701 62.52 15
-3 -8 9 420.685 62.6438 27
3 8 -9 372.699 54.1587 26
3 -8 -9 413.978 57.6036 29
3 8 -9 583.069 67.2054 12
3 -8 -9 459.414 55.1357 32
3 -8 -8 1841.94 94.1022 26
-3 -8 8 1950.94 105.873 27
3 8 -8 1863.6 101.353 15
3 8 -8 1751.36 111.221 13
3 -8 -8 1943.6 96.5384 29
3 8 -8 1817.15 108.845 12
3 -8 -8 2013.17 98.1837 32
3 8 -8 1661.42 99.1942 18
3 -8 -8 1926.92 95.3661 19
3 -8 -7 -29.1888 54.6864 32
3 -8 -7 40.2695 62.1535 20
3 -8 -7 35.9307 48.0432 21
3 8 -7 200.683 65.0429 18
3 -8 -7 36.4387 53.6841 19
3 -8 -7 110.681 47.1537 26
-3 -8 7 93.8669 70.9942 27
3 8 -7 37.2499 70.73 12
3 8 -7 151.789 81.3363 13
3 -8 -7 33.4945 53.1332 29
3 -8 -7 16.1428 57.7604 24
3 -8 -7 66.641 42.0706 25
3 -8 -7 30.9895 50.427 34
3 -8 -6 2884.53 146.921 29
3 8 -6 3023.34 165.617 13
3 -8 -6 3038.33 147.881 26
-3 -8 6 3357.33 161.768 27
3 8 -6 3183.95 156.746 12
3 -8 -6 3209.03 150.228 24
-3 -8 6 3081.2 155.032 22
3 -8 -6 3188.65 150.786 20
3 -8 -6 3065.24 147.086 21
3 -8 -6 3174.01 151.893 19
3 8 -6 2886.02 159.034 18
3 -8 -6 2982.74 146.998 16
3 -8 -6 3035.31 146.479 34
3 -8 -6 3029.99 150.796 35
3 -8 -6 3129.92 149.386 32
3 -8 -5 3116.36 178.37 32
3 -8 -5 2978.76 179.96 30
3 -8 -5 2692.55 139.389 29
3 8 -5 3030.39 202.547 13
-3 -8 5 2944.86 209.946 27
3 -8 -5 2848.47 157.305 26
3 -8 -5 2789.37 167.078 24
3 -8 -5 2675.37 129.415 23
-3 -8 5 3189.97 172.459 22
3 -8 -5 3093.32 180.019 21
3 -8 -5 2785.18 181.394 20
3 8 -5 3148.15 219.336 18
3 -8 -5 2851.64 186.282 19
-3 -8 5 2624.62 188.274 41
3 8 -5 3126.36 204.043 7
-3 -8 5 2729.22 187.084 6
-3 8 5 2587.34 169.986 38
3 -8 -5 2710.08 129.66 34
3 -8 -5 2996.53 168.583 35
3 8 -5 2840.15 224.017 11
3 8 -5 2937.4 203.578 12
3 -8 -5 2821.61 146.695 16
3 8 -4 2743.99 171.543 7
-3 -8 4 2460.35 156.17 6
-3 8 4 2112.92 145.226 38
3 8 -4 2358.3 146.687 37
-3 -8 4 2027.08 150.906 41
-3 -8 3 8340.99 401.976 41
-3 -8 3 8776.74 409.414 6
3 -8 -3 8310.75 391.15 40
-3 8 3 9028.77 403.959 38
3 8 -3 8831.38 409.951 7
3 8 -3 8690.29 402.176 37
-3 -8 2 1246.54 92.483 41
-3 -8 2 1212.72 104.68 6
3 -8 -2 1138.75 86.0196 40
3 8 -2 1257 98.1025 7
-3 8 2 1199.98 86.0391 37
3 8 -2 1072.46 93.4089 37
-3 -8 1 376.683 69.1412 6
3 8 -1 277.117 56.2863 7
3 -8 -1 393.38 69.753 6
3 -8 -1 392.433 56.2562 40
3 8 -1 574.532 70.8992 37
-3 8 1 356.121 58.5199 37
-3 -8 1 333.431 50.1456 41
-3 -8 0 1461.53 82.3345 41
-3 -8 0 1393.72 102.386 6
3 -8 0 1413.97 98.5585 40
3 8 0 1303.14 86.8881 7
3 8 0 1494.08 105.426 37
-3 8 0 1429.41 100.294 37
3 -8 1 33.3679 54.356 40
-3 -8 -1 98.2178 46.7066 6
3 -8 1 156.686 67.5694 6
-3 8 -1 110.57 57.863 37
3 -8 2 282.955 84.1267 41
3 -8 2 393.403 79.148 6
-3 -8 -2 255.8 43.1458 6
-3 8 -2 338.682 41.9794 38
-3 8 -2 294.39 73.3748 37
3 -8 3 3705.05 216.15 41
3 -8 3 3723.94 205.915 6
-3 8 -3 3584.3 209.345 37
-3 -8 -4 1542.38 80.1139 8
3 -8 4 1609.66 140.242 41
-3 -8 -4 1611.91 82.2121 10
3 -8 4 1325.32 114.021 6
-3 -8 -5 2658.07 154.082 30
-3 8 -5 2528.44 148.695 13
-3 -8 -5 2521.56 133.372 28
-3 8 -5 2315.11 148.098 17
-3 8 -5 2595.16 139.057 12
-3 -8 -5 2717 139.378 34
-3 -8 -5 2721.77 139.777 35
-3 -8 -5 2648.64 144.894 24
-3 -8 -5 2408.58 140.014 25
3 -8 5 2289.85 178.663 22
-3 -8 -5 2376.23 143.613 21
-3 -8 -5 2816.62 148.76 20
3 -8 5 2536.84 187.044 41
-3 8 -5 2476.17 146.999 18
-3 8 -5 2367.51 177.448 37
-3 -8 -5 2565.98 124.886 10
-3 -8 -6 199.172 50.9423 28
-3 -8 -6 309.302 52.3427 25
-3 -8 -6 291.41 57.8562 30
-3 8 -6 241.01 62.379 13
-3 8 -6 241.781 59.4719 12
3 -8 6 172.187 73.0079 22
-3 8 -6 201.141 71.87 11
-3 -8 -6 257.589 59.3425 21
-3 8 -6 127.321 68.9865 17
-3 8 -6 232.423 52.4536 18
-3 -8 -6 264.097 56.8729 34
-3 -8 -6 374.506 58.3505 35
-3 8 -7 1579.96 108.013 12
-3 -8 -7 1597.59 98.5017 28
3 -8 7 1822.95 129.664 22
-3 8 -7 1834.79 128.259 11
-3 -8 -7 1931.87 110.037 35
-3 -8 -7 1955.3 110.685 34
-3 -8 -7 1828.19 108.659 30
-3 -8 -7 1843.97 110.274 20
-3 8 -7 1739.55 112.232 13
-3 -8 -7 1920.6 110.439 33
-3 -8 -7 1948.43 110.428 24
-3 -8 -7 1682.64 103.538 25
3 -8 8 549.768 63.1189 22
-3 8 -8 683.091 64.43 11
-3 -8 -8 592.873 50.5463 30
-3 8 -8 510.489 48.9612 12
-3 -8 -8 541.348 55.3108 20
-3 -8 -8 529.857 48.6633 25
-3 -8 -8 577.8 52.5433 24
3 -8 8 595.043 71.0077 27
-3 8 -9 66.13 45.6879 15
3 -8 9 93.6442 55.0607 27
-3 -8 -9 43.3309 36.8976 20
-3 -8 -9 14.36 34.7848 24
-3 8 -9 21.7762 31.3898 29
3 9 -9 193.874 35.2857 26
-3 -9 9 241.339 36.2978 27
3 9 -9 221.392 49.4241 12
3 9 -9 208.793 33.7865 15
3 -9 -9 247.448 31.2735 32
3 -9 -8 85.1534 42.9883 32
3 9 -8 119.109 46.5918 18
3 -9 -8 55.5765 37.323 19
3 -9 -8 69.9458 38.0412 29
3 9 -8 60.9162 60.6048 13
3 9 -8 85.7343 57.0442 12
3 -9 -8 123.197 34.1978 26
-3 -9 8 166.494 55.0873 27
3 9 -8 68.3669 45.7656 15
3 9 -7 1668.54 104.914 15
3 9 -7 1802.92 134.192 13
3 -9 -7 1782.86 107.309 24
3 9 -7 1607.83 119.818 12
3 -9 -7 1622.39 95.9214 26
-3 -9 7 1717.99 127.352 27
-3 -9 7 1602.5 100.233 22
3 -9 -7 1680.16 105.494 32
3 -9 -7 1633.91 106.377 19
3 9 -7 1514.15 118.164 18
3 -9 -7 1677.83 96.637 34
3 -9 -7 1702.07 96.9178 29
3 -9 -7 1937.85 102.509 21
3 -9 -7 1703.12 107.42 20
3 -9 -6 665.456 59.63 29
3 -9 -6 516.276 57.5436 26
-3 -9 6 559.991 81.95 27
3 9 -6 795.043 79.2484 12
3 -9 -6 607.472 62.1353 21
3 -9 -6 622.526 64.5807 20
3 -9 -6 686.636 67.5659 24
-3 -9 6 684.109 74.1564 22
3 -9 -6 555.801 57.1181 16
3 -9 -6 664.092 64.5434 35
3 -9 -6 593.708 56.5201 34
3 -9 -6 625.566 66.4633 19
3 9 -6 600.917 79.2309 18
3 -9 -6 735.693 64.7968 32
3 -9 -6 632.194 68.0422 30
3 -9 -5 1094.18 91.609 34
3 -9 -5 1351.16 103.19 35
3 -9 -5 1371.22 121.694 32
3 -9 -5 1483.81 127.051 30
3 -9 -5 1174.3 85.7055 29
-3 -9 5 1028.65 113.036 6
3 9 -5 1250.78 149.688 7
-3 -9 5 1752.21 143.032 27
3 -9 -5 1175.66 88.2335 26
3 -9 -5 1420.36 122.257 19
3 9 -5 1516.72 155.006 18
3 9 -5 1144.71 145.98 13
3 9 -5 1356.2 141.589 12
3 -9 -5 1327.24 83.8179 23
-3 -9 5 1217.83 126.741 22
3 -9 -5 1445.29 104.05 20
3 -9 -5 1365.69 126.671 21
-3 -9 5 967.609 123.124 41
-3 9 5 1120.63 104.911 38
3 9 -5 1097.92 164.355 11
3 -9 -5 1086.21 93.6624 16
3 -9 -4 2235.08 109.41 30
3 9 -4 2353.52 119.427 13
-3 -9 4 2352.52 117.617 27
3 -9 -4 2276.26 110.43 24
3 -9 -4 2414.43 111.148 23
-3 -9 4 2331.93 117.66 22
3 -9 -4 2425.54 111.187 21
3 -9 -4 2374.26 112.634 16
-3 -9 4 2254.83 158.274 41
3 9 -4 2220.76 113.946 12
3 9 -4 2569.01 174.412 7
-3 -9 4 2068.84 157.697 6
-3 9 4 1788.97 144.834 38
3 -9 -4 2455.97 112.002 32
3 9 -4 2042.59 147.465 37
3 9 -3 1532.65 115.15 37
-3 -9 3 1350.03 111.52 41
3 -9 -3 1476.93 98.4095 40
-3 9 3 1540.17 117.16 38
3 9 -3 1519.66 121.754 7
-3 -9 3 1564.74 123.321 6
-3 -9 2 807.117 79.964 41
-3 9 2 860.464 76.1792 37
3 9 -2 765.813 83.3866 37
3 -9 -2 788.226 73.1509 40
3 9 -2 987.931 88.3408 7
-3 -9 2 706.678 90.2825 6
3 9 -1 86.8398 62.826 37
-3 9 1 14.5283 48.9875 37
-3 -9 1 44.3056 39.1795 41
-3 -9 1 44.8359 67.9329 6
3 9 -1 12.6727 47.7155 7
3 -9 -1 11.213 68.256 6
3 -9 -1 84.1969 47.5808 40
3 9 0 4889.82 240.223 37
-3 9 0 4622.89 235.304 37
3 9 0 4201.18 217.097 7
-3 -9 0 4983.44 238.2 6
3 -9 0 4711.61 231.6 40
-3 9 -1 860.329 93.901 37
3 -9 1 1151.05 106.262 6
-3 -9 -1 1026.59 85.5985 6
3 -9 1 1079.52 93.879 40
3 9 2 4791.96 232.212 37
-3 9 -2 4248.8 233.108 37
-3 9 -2 3879.91 204.966 38
3 -9 2 4324.83 234.501 6
-3 -9 -2 4391.65 208.398 6
-3 -9 -3 10.124 28.451 10
-3 9 -3 30.1634 65.0446 37
3 9 3 -6.62518 60.2912 37
3 -9 3 -49.1295 64.1185 40
-3 -9 -3 43.1316 28.2845 8
3 -9 3 98.7169 65.6535 6
3 -9 3 67.0635 75.9848 41
-3 -9 -4 9930.9 409.312 28
3 -9 4 8417.72 448.006 6
-3 -9 -4 9555.48 405.843 24
-3 -9 -4 8963.46 404.59 23
-3 -9 -4 9260.42 408.811 8
-3 9 -4 9577.89 420.141 11
-3 -9 -4 9552.69 409.584 10
-3 -9 -4 9292.35 407.194 21
-3 -9 -4 9758.63 406.561 20
-3 -9 -4 10020.6 410.468 30
3 -9 4 9963.55 483.036 41
-3 9 -4 9298.9 411.301 17
-3 -9 -4 9757.47 406.59 34
-3 -9 -4 10091.4 411.249 35
-3 9 -5 2141.33 130.482 13
-3 -9 -5 2399.63 122.132 28
-3 9 -5 2333.24 133.799 17
-3 9 -5 2316.15 127.029 12
-3 -9 -5 2596.67 121.517 34
-3 -9 -5 2461.55 124.01 35
-3 -9 -5 2312.68 120 24
-3 -9 -5 2350.34 137.078 25
3 -9 5 2431.77 136.178 22
-3 -9 -5 2102.63 119.746 21
-3 -9 -5 2496.58 121.49 20
3 -9 5 1915.02 162.786 40
3 -9 5 1945.04 179.354 41
-3 9 -5 2550.9 131.983 18
-3 9 -5 2088.5 165.816 37
-3 9 -5 2310.93 132.749 11
-3 -9 -5 2306.51 117.361 10
3 -9 6 590.724 84.8033 22
-3 -9 -6 627.502 66.2778 35
-3 -9 -6 719.919 67.4704 20
-3 -9 -6 532.524 65.6758 21
-3 -9 -6 645.597 67.7743 33
-3 -9 -6 708.638 65.3269 34
-3 9 -6 638.689 74.1967 13
-3 9 -6 645.767 68.0221 12
-3 -9 -6 724.76 67.5797 30
-3 -9 -6 689.434 66.8159 24
-3 -9 -6 781.344 59.674 25
-3 9 -6 615.285 63.6644 18
-3 9 -6 532.408 76.8252 17
-3 -9 -6 637.711 60.6143 28
-3 -9 -7 194.952 54.8324 33
-3 -9 -7 220.97 55.318 34
-3 -9 -7 313.574 56.4112 30
-3 -9 -7 266.506 56.0996 35
3 -9 7 199.173 71.2145 22
-3 9 -7 286.697 73.8583 11
-3 9 -7 152.641 59.5957 12
-3 9 -7 193.434 64.4637 13
-3 -9 -7 255.867 54.5469 25
-3 -9 -7 216.535 52.0911 28
3 -9 8 43.9677 54.3297 22
-3 9 -8 28.841 39.1163 29
-3 -9 -8 26.71 46.9674 20
-3 9 -8 34.262 38.4485 12
-3 -9 -8 33.1661 44.3903 24
-3 -9 -8 28.4207 33.6839 25
-3 -9 -8 4.72644 44.2791 34
-3 -9 -8 -32.1799 41.6379 30
3 -9 9 310.385 43.1832 27
-3 9 -9 268.541 36.134 15
3 10 -9 405.793 42.6027 12
3 10 -8 91.5345 64.7649 13
3 10 -8 60.071 55.1184 12
-3 -10 8 84.9017 55.2664 27
3 10 -8 111.968 45.8292 18
3 -10 -8 47.3582 35.7165 19
3 -10 -8 86.9746 40.7861 32
3 10 -8 98.5439 38.4289 15
-3 -10 7 4050.14 199.961 22
3 10 -7 4291.81 205.561 18
3 -10 -7 4498.39 197.329 19
3 -10 -7 4602.88 195.268 21
3 -10 -7 4415 196.386 32
3 10 -7 4555.15 203.484 12
-3 -10 7 4806.51 208.499 27
3 -10 -7 4132.29 193.198 26
3 10 -7 4090.02 196.08 15
3 -10 -7 4046.08 193.064 29
3 -10 -6 250.813 47.8772 29
-3 -10 6 250.888 75.3826 27
3 -10 -6 265.103 47.4034 26
3 -10 -6 321.656 55.875 20
3 -10 -6 146.297 54.4341 21
3 10 -6 319.699 69.0298 12
3 10 -6 195.891 82.2951 13
-3 -10 6 327.86 66.9261 22
3 -10 -6 178.153 39.6075 23
3 -10 -6 182.901 53.7327 35
3 -10 -6 162.318 43.1317 34
3 -10 -6 206.15 59.0993 30
3 -10 -6 124.729 54.0531 32
3 10 -6 268.471 75.5333 18
3 -10 -6 245.94 58.4738 19
3 -10 -6 173.136 47.8126 16
3 -10 -5 3083.32 143.196 32
3 -10 -5 2552.2 138.604 29
3 -10 -5 2834.99 140.505 30
3 10 -5 2830.09 201.499 7
-3 -10 5 2384.51 180.896 6
-3 10 5 2028.2 168.539 38
3 10 -5 2694.11 156.985 13
3 -10 -5 2874.37 139.259 26
-3 -10 5 3206.1 155.669 27
3 -10 -5 3024.66 142.134 24
3 10 -5 3060.89 148.977 12
3 -10 -5 2954.59 139.224 23
-3 -10 5 2819.27 152.532 22
3 -10 -5 2764.44 139.162 20
3 -10 -5 2945.28 141.251 21
3 -10 -5 3005.79 140.483 35
-3 -10 5 2425.21 186.026 41
3 -10 -5 2874.69 142.189 16
3 10 -5 2933.14 154.768 18
3 -10 -5 3217.45 145.387 19
3 -10 -4 1254.71 119.565 32
3 -10 -4 1208.51 120.907 30
3 -10 -4 1144.25 142.267 16
3 -10 -4 1050.51 75.6631 14
3 -10 -4 1184.03 101.262 26
3 -10 -4 1136.38 125.474 24
3 -10 -4 1063.1 138.638 23
-3 -10 4 1297.62 166.598 22
3 -10 -4 1262.28 114.158 21
3 -10 -4 1074.97 65.1498 20
3 10 -4 1056.81 177.887 13
3 10 -4 1033.64 162.914 12
3 10 -4 971.665 115.931 37
-3 10 4 1013.09 111.883 38
3 -10 -4 1033.62 61.8714 36
3 -10 -4 1269.27 104.574 35
3 10 -4 1116.57 141.162 18
-3 -10 4 1122.13 123.976 41
3 10 -4 1189.66 162.384 11
-3 -10 4 1213.93 125.871 6
3 10 -4 1254.42 137.049 7
3 10 -3 409.289 75.071 37
-3 10 3 498.74 84.6087 38
-3 -10 3 486.592 88.4533 6
3 10 -3 448.406 79.7601 7
-3 -10 3 308.45 70.9943 41
-3 10 2 803.233 80.1587 37
3 10 -2 651.633 87.249 37
-3 -10 2 883.615 85.6391 41
3 10 -2 841.495 85.638 7
3 -10 -2 919.974 76.5764 40
3 10 -1 1281 109.974 37
-3 10 1 1196 100.038 37
-3 -10 1 1283.94 90.2998 41
3 -10 -1 1313.16 107.206 6
-3 -10 1 1433.12 111.732 6
3 10 -1 1100.92 90.8906 7
3 -10 -1 1081.28 89.484 40
3 -10 0 10516.2 493.504 6
-3 -10 0 10242.5 485.36 6
3 10 0 11228.9 492.082 37
-3 10 0 10611.7 488.936 37
3 -10 0 10459.4 481.203 40
-3 -10 -1 650.088 74.9788 6
3 -10 1 775.508 96.5582 6
-3 10 -1 708.672 88.4835 37
3 -10 1 652.967 80.1948 40
3 -10 2 1945.38 136.979 40
-3 10 -2 1834.22 114.635 38
-3 -10 -2 1960.29 98.6851 8
3 10 2 2066.78 139.084 37
-3 10 -2 2074.13 147.134 37
3 -10 2 1920.57 145.593 6
-3 -10 -3 6658.27 297.635 10
-3 10 -3 6726.65 299.627 11
-3 -10 -3 6427.76 297.904 8
3 -10 3 6755.6 300.154 22
3 -10 3 6408.23 345.388 6
-3 -10 -3 6976.83 294.478 30
-3 10 -3 6895.97 300.886 13
-3 -10 -3 7381.71 297.597 35
-3 -10 -3 7069.76 296.783 28
3 10 3 7045.44 344.488 37
-3 10 -3 5655.81 341.731 37
-3 -10 -4 1554.28 100.262 34
-3 -10 -4 1664.7 109.696 35
-3 10 -4 1682.22 147.159 17
-3 -10 -4 1453.82 102.499 30
-3 -10 -4 1681.25 100.518 28
3 -10 4 1281.18 128.677 6
-3 -10 -4 1590.41 115.484 23
-3 -10 -4 1512.17 94.32 24
3 -10 4 1623.28 136.388 40
3 -10 4 1329.36 130.318 22
-3 -10 -4 1421.24 124.223 19
-3 -10 -4 1430.16 95.3413 20
-3 -10 -4 1280.43 93.3198 21
-3 -10 -4 1367.99 82.1274 8
3 -10 4 1468.53 152.414 41
-3 10 -4 1583.88 120.458 11
3 10 4 1172.9 120.172 37
-3 -10 -5 3208.43 157.629 33
-3 10 -5 3199.66 159.534 12
-3 -10 -5 3468.33 156.765 30
-3 -10 -5 3239.8 153.604 24
-3 10 -5 2981.29 163.716 13
3 -10 5 3343.87 169.445 22
-3 10 -5 3190.61 167.365 11
-3 -10 -5 3140.1 154.769 21
-3 -10 -5 3455.89 155.187 20
-3 10 -5 3124.69 160.972 18
-3 10 -5 3049.32 162.5 17
-3 -10 -5 3142.11 155.336 28
-3 -10 -5 3402.97 158.146 35
-3 -10 -5 3316.08 153.844 34
-3 -10 -6 -25.5721 47.7408 28
-3 10 -6 154.358 71.2489 13
-3 10 -6 62.8435 60.3248 12
-3 -10 -6 50.6167 58.6412 24
-3 -10 -6 55.0152 40.8027 25
3 -10 6 -2.43951 82.8 22
-3 10 -6 12.0235 79.5777 11
-3 -10 -6 82.8605 57.222 35
-3 -10 -6 98.8755 58.2288 33
-3 -10 -6 78.6746 54.4821 34
-3 10 -6 73.2452 54.3604 18
-3 -10 -6 -30.4097 59.5905 21
-3 -10 -6 33.3883 59.5079 20
-3 -10 -7 1383.54 79.0344 25
3 -10 7 1636.25 102.394 22
-3 -10 -7 1611.18 88.9564 20
-3 -10 -7 1626.7 88.6958 30
-3 10 -7 1596.97 94.8516 13
-3 -10 -7 1651.42 86.5536 34
-3 -10 -7 1767.17 88.9246 35
3 -10 7 1614.95 102.638 27
-3 -10 -7 1439.58 81.9369 28
-3 -10 -7 1530.3 88.6528 33
-3 10 -7 1464.43 89.7308 12
3 -10 8 1031.1 90.9827 22
-3 -10 -8 1111.42 74.9568 30
-3 10 -8 735.554 57.586 29
-3 10 -8 940.371 68.5655 13
-3 -10 -8 1006.73 73.6175 34
-3 10 -8 810.483 63.1761 12
3 -11 -8 348.751 50.0917 19
-3 -11 8 433.559 86.9448 27
3 -11 -8 378.9 59.9941 32
3 11 -8 511.72 99.2057 13
3 11 -8 381.012 85.1852 12
3 -11 -7 5246.28 225.283 32
-3 -11 7 4699.16 227.327 22
3 -11 -7 4610.38 219.996 26
-3 -11 7 5597.77 236.046 27
3 -11 -7 5455.92 224.595 21
3 11 -7 4906.53 232.665 18
3 -11 -7 5222.31 225.754 19
3 11 -7 5456.76 231.235 12
3 11 -6 604.832 105.699 13
3 11 -6 589.992 86.3551 12
3 -11 -6 563.359 54.5063 26
-3 -11 6 665.369 100.757 27
-3 -11 6 621.816 82.5742 22
3 -11 -6 543.892 50.9528 23
3 -11 -6 748.441 71.8033 21
3 -11 -6 664.079 65.6801 35
3 -11 -6 674.241 71.7053 32
3 -11 -6 681.501 58.907 16
3 11 -6 562.436 97.4102 18
3 -11 -6 620.041 74.0069 19
3 -11 -5 672.932 57.6918 26
-3 -11 5 650.682 82.7465 27
3 11 -5 530.444 85.4989 13
3 11 -5 693.959 73.0126 12
3 -11 -5 574.703 64.9623 19
3 -11 -5 549.69 64.9797 24
3 -11 -5 528.885 58.2638 23
-3 -11 5 547.248 78.7858 22
3 -11 -5 659.957 58.1735 20
3 -11 -5 619.525 64.0496 21
3 -11 -5 547.989 62.9688 32
3 -11 -5 608.299 61.869 35
3 -11 -5 657.159 64.0101 30
3 -11 -5 635.457 53.4762 14
3 -11 -5 665.976 61.6126 16
3 -11 -4 1981.93 136.156 35
3 -11 -4 2088.07 115.246 36
3 -11 -4 2177.18 117.693 32
3 -11 -4 2337.59 136.301 30
3 11 -4 1686.93 163.433 7
-3 -11 4 2045.5 172.227 6
-3 -11 4 1810.06 153.913 41
3 -11 -4 2321.38 131.026 14
3 11 -4 2002.7 142.901 13
3 -11 -4 2024.77 131.82 26
3 -11 -4 2006.27 119.559 24
3 11 -4 2308.45 140.848 12
3 -11 -4 2242.98 121.862 23
-3 -11 4 2109.37 132.885 22
-3 11 4 1877.77 155.682 38
3 -11 -4 2011.45 108.47 20
3 -11 -4 2223.65 121.227 16
3 11 -4 2016.99 152.245 37
3 11 -4 2126.98 131.924 18
3 -11 -3 3962.21 178.302 26
-3 -11 3 4452.92 237.754 27
3 -11 -3 3963.32 180.278 36
3 -11 -3 4015.15 177.892 35
-3 -11 3 4036 259.523 22
3 -11 -3 4108.89 215.347 23
-3 11 3 3882.31 236.378 38
3 11 -3 3792.39 187.51 13
3 -11 -3 4099.48 184.429 14
-3 -11 3 3488.69 220.35 41
3 -11 -3 3728.92 174.617 30
3 -11 -3 4372.68 223.023 16
3 11 -3 3738.57 231.452 7
-3 -11 3 3996.15 244.069 6
3 -11 -3 4578.08 229.589 19
3 11 -3 4505.89 244.179 18
3 11 -3 3898.69 236.412 37
3 -11 -2 8647.14 354.781 16
3 11 -2 7860.35 398.393 37
-3 11 2 7587.57 387.68 37
3 -11 -2 7564.18 378.402 40
3 -11 -2 8470.87 352.2 21
3 -11 -2 8379.74 352.809 23
-3 -11 2 7725.32 387.249 41
3 11 -2 7369.3 386.584 7
3 -11 -1 179.391 55.1934 40
3 11 -1 144.818 68.3861 37
-3 11 1 65.3814 55.7313 37
-3 -11 1 230.405 35.8354 8
3 -11 0 3184.94 185.925 40
3 11 0 3759.63 204.192 37
-3 11 0 3416.82 197.45 37
-3 -11 0 3168.9 155.076 8
3 -11 0 3535.77 204.471 6
-3 -11 0 3624.19 196.671 6
3 -11 1 5295.36 286.346 6
-3 -11 -1 5317.23 267.649 6
-3 11 -1 5307.55 265.802 38
3 -11 1 5232.5 273.26 40
-3 11 -1 5299.26 281.576 37
-3 11 -2 16.7146 72.162 37
3 11 2 29.5037 71.2697 37
-3 11 -2 104.009 36.6564 13
-3 -11 -2 86.1023 29.6747 23
3 -11 2 83.5405 81.257 6
3 -11 2 59.3121 70.8884 40
-3 -11 -2 86.7323 35.2293 35
-3 -11 -2 81.1919 28.763 31
-3 -11 -2 105.038 39.779 8
-3 -11 -3 108.105 97.6506 35
-3 -11 -3 67.8208 34.0153 34
-3 -11 -3 23.4554 118.26 30
-3 -11 -3 180.695 115.402 31
3 -11 3 156.089 92.8383 6
-3 11 -3 126.061 78.7288 37
3 11 3 -46.6944 69.7687 37
-3 -11 -3 52.4124 90.5497 28
3 -11 3 75.3902 44.1381 27
-3 11 -3 112.596 108.229 13
-3 -11 -3 53.6319 31.776 24
-3 -11 -3 59.4844 114.933 23
3 -11 3 173.963 131.447 22
-3 11 -3 406.033 164.136 11
-3 -11 -3 92.3239 44.7237 8
3 -11 3 58.3721 71.3614 40
-3 -11 -3 76.9822 32.8676 16
-3 -11 -3 92.0934 47.4663 20
-3 -11 -3 143.564 101.569 21
3 -11 4 -45.3749 75.4993 40
3 11 4 -25.0842 70.8512 37
-3 -11 -4 -19.9584 57.5275 35
-3 -11 -4 -21.1484 54.9836 30
3 -11 4 -118.748 89.7271 6
-3 -11 -4 50.2236 53.5349 28
-3 -11 -4 57.5262 56.5261 34
3 -11 4 67.3138 62.0832 27
-3 11 -4 -9.65903 66.969 13
-3 -11 -4 43.3919 48.6841 24
-3 -11 -4 79.6655 49.8329 23
3 -11 4 11.9012 69.1036 22
-3 11 -4 -11.9192 68.0835 11
-3 -11 -4 93.693 51.6715 20
-3 -11 -4 -36.5872 50.1893 21
-3 11 -4 70.9108 68.2679 18
-3 -11 -4 -9.96544 37.1852 8
-3 -11 -4 7.77669 58.4476 19
3 -11 5 94.4874 62.203 27
-3 11 -5 114.624 62.5806 12
-3 -11 -5 161.861 57.1082 30
-3 -11 -5 4.1949 46.9996 24
-3 -11 -5 53.2151 54.7506 35
-3 11 -5 -2.46575 72.93 11
-3 -11 -5 15.7762 47.9539 34
-3 -11 -5 92.0869 55.102 33
-3 11 -5 36.0398 56.0585 17
-3 11 -5 84.0144 60.8081 18
-3 -11 -5 50.3691 51.298 20
-3 -11 -5 79.2687 52.3446 21
-3 -11 -5 27.7386 50.8301 28
-3 -11 -6 9683.21 446.368 28
-3 11 -6 10518.4 455.915 13
-3 -11 -6 10783.4 446.253 24
-3 11 -6 9918.47 450.578 12
3 -11 6 10816.5 456.569 27
3 -11 6 11128.4 458.94 22
-3 11 -6 10358.8 457.074 11
-3 -11 -6 10793.8 446.843 20
-3 11 -6 9776.52 450.934 18
-3 -11 -6 10413.2 446.259 34
-3 -11 -6 10731.4 449.089 35
-3 -11 -6 10651 449.266 33
3 -11 7 -15.5338 58.0882 27
-3 11 -7 90.4594 45.7989 12
-3 11 -7 83.0151 54.8334 13
-3 -11 -7 62.2314 46.7781 30
3 -11 7 34.0773 61.4695 22
-3 11 -7 7.09905 62.6905 11
-3 -11 -7 71.6164 33.9428 28
-3 -11 -7 -25.0579 43.4116 33
-3 -11 -7 82.017 40.6953 34
-3 -11 -7 42.9891 44.1961 24
-3 -11 -7 48.0559 44.672 20
-3 -11 -7 52.69 44.3909 35
-3 -11 -8 2778.01 114.258 20
3 -11 8 2535.5 123.147 27
-3 -11 -8 2508.76 112.498 34
-3 11 -8 2068.43 116.696 13
3 -11 8 2270.07 120.824 22
-3 -11 -8 2612.27 114.167 30
3 12 -8 128.584 57.0155 13
3 12 -8 179.935 44.7796 12
3 12 -8 172.965 29.1724 26
-3 -12 8 175.154 49.8707 27
3 12 -7 1890.16 105.034 18
3 -12 -7 1751.05 93.5025 19
-3 -12 7 1883.68 107.801 27
3 -12 -7 1901.17 93.5532 32
3 12 -7 1706.97 99.7701 12
-3 -12 7 1677.91 96.9791 22
3 12 -7 1960.46 113.571 13
3 -12 -7 1811.23 93.2351 21
3 -12 -6 7100.8 336.462 26
-3 -12 6 8369.9 351.263 27
3 -12 -6 7755.83 339.89 32
3 -12 -6 8231.06 340.097 21
3 -12 -6 8299.43 342.137 19
3 12 -6 7974.46 351.423 18
3 -12 -6 7992.87 339.873 35
3 12 -6 7855.03 344.785 12
3 -12 -6 7549.69 336.834 23
-3 -12 6 8027.36 348.21 22
3 -12 -6 7568.96 339.117 16
3 12 -6 8457.82 354.912 13
3 -12 -5 5917.94 282.995 26
3 -12 -5 6495.69 288.217 32
-3 -12 5 6529.23 297.824 22
3 -12 -5 6768.81 286.277 23
3 -12 -5 7085.26 288.478 21
3 -12 -5 6632.76 289.828 19
3 -12 -5 6458.67 286.076 35
3 -12 -5 6556.84 287.714 16
3 12 -5 6360.98 291.089 12
3 12 -5 6763.34 301.033 13
3 -12 -4 233.167 54.8178 23
-3 -12 4 187.243 74.655 22
3 -12 -4 254.666 48.6713 26
-3 -12 4 215.974 72.7463 27
3 -12 -4 273.871 57.8111 32
3 -12 -4 235.419 55.5029 16
3 -12 -4 250.628 50.793 14
3 12 -4 227.455 76.3716 18
3 -12 -4 286.87 59.1061 19
3 -12 -4 228.401 48.1621 36
3 -12 -4 237.806 52.9688 35
3 -12 -4 265.81 50.3624 30
3 12 -4 234.365 73.2607 13
3 12 -4 181.559 61.1052 12
3 -12 -3 2795.1 165.307 36
3 -12 -3 2764.11 140.91 35
3 -12 -3 2459.44 163.796 14
3 12 -3 2963.02 159.263 13
3 -12 -3 3121.21 155.247 16
-3 -12 3 2928.59 180.105 27
3 -12 -3 2851.46 142.496 26
3 12 -3 2504.87 176.933 7
-3 -12 3 2682.68 202.947 6
3 12 -3 3095.07 167.824 12
-3 -12 3 2694.84 165.291 22
3 -12 -3 2824.64 150.504 23
3 -12 -3 2807.44 148.649 21
3 12 -3 3100.85 186.018 18
3 -12 -3 2954.17 153.093 19
-3 -12 3 2348.02 173.127 41
-3 12 3 2397.81 189.056 38
3 -12 -3 2738.92 142.066 31
3 12 -3 2701.01 186.236 37
3 -12 -2 12348.2 535.07 14
-3 -12 2 12730.3 548.818 27
3 -12 -2 13010.8 534.662 16
3 -12 -2 12652.4 531.204 23
3 -12 -2 12025.9 532.617 21
-3 -12 2 12160.3 518.699 31
3 -12 -2 12749.6 533.24 36
3 -12 -2 11432.4 517.083 35
3 -12 -2 12510.2 536.021 19
3 12 -2 12316.3 542.656 18
3 12 -2 11844.2 572.87 37
-3 -12 1 1245.08 77.3319 27
-3 -12 1 1253.44 144.092 6
3 -12 -1 1376.13 81.1565 16
-3 -12 1 1312.39 72.1416 23
3 -12 -1 1164.98 100.265 40
-3 -12 1 1402.13 82.9101 22
3 -12 -1 1349.31 76.0905 23
3 -12 -1 1476.73 78.7463 21
-3 -12 1 1473.63 74.5331 31
3 -12 -1 1449.23 80.4945 36
3 -12 -1 1355 73.8752 19
-3 12 1 1140.6 113.858 37
3 12 -1 1347.81 139.692 37
3 -12 0 3866.54 174.896 16
-3 -12 0 3758.42 173.304 23
-3 -12 0 3737.12 173.742 31
-3 -12 0 3759.07 178.331 22
3 -12 0 3893.28 172.523 23
3 -12 0 3920.43 173.509 19
-3 -12 0 3956.5 182.027 8
3 -12 0 3726.62 211.238 40
3 -12 0 3910.77 238.505 6
-3 -12 0 3599.24 218.417 6
3 -12 0 3764.08 175.268 14
3 -12 0 3954.47 174.193 36
3 12 0 4167.96 237.202 37
-3 12 0 3848.75 223.488 37
-3 -12 -1 18182 720.113 35
3 -12 1 16958.3 712.637 36
-3 -12 -1 16436.1 715.152 22
3 -12 1 16653.1 714.35 22
3 12 1 18244.2 774.948 37
-3 12 -1 16527.9 770.939 37
3 -12 1 17235.7 776.556 6
-3 -12 -1 17043 753.218 6
-3 12 -1 16950.3 715.474 13
-3 -12 -1 16578.4 715.488 23
3 -12 1 16960.5 712.989 16
3 -12 1 16668.7 757.972 40
-3 12 -1 16521.3 748.772 38
-3 12 -2 10969.8 474.083 13
3 12 2 10772 508.978 37
-3 12 -2 9513.99 508.335 37
3 -12 2 10488.8 459.775 36
-3 -12 -2 10497.7 460.059 23
3 -12 2 10760.2 481.101 22
3 -12 2 10941.5 519.214 6
3 -12 2 10384.3 504.408 40
-3 -12 -2 11458.4 463.593 35
-3 -12 -2 10552 452.751 30
-3 -12 -2 10552.7 460.637 31
-3 -12 -2 10813.6 460.899 8
-3 -12 -3 176.576 60.0614 31
-3 -12 -3 165.687 82.9934 30
3 -12 3 176.531 98.8161 6
-3 -12 -3 192.938 59.6553 28
3 -12 3 130.769 70.2072 27
-3 -12 -3 187.913 63.8347 35
-3 12 -3 138.473 72.0069 13
3 -12 3 222.5 73.8007 22
-3 -12 -3 120.105 54.6821 23
-3 12 -3 248.988 97.3576 11
-3 -12 -3 243.506 45.4994 8
3 -12 3 147.312 80.9781 40
-3 12 -3 77.2156 84.9696 37
3 12 3 8.30625 77.6473 37
-3 -12 -3 183.18 56.6259 20
-3 -12 -3 254.428 86.4835 21
-3 -12 -4 815.727 68.4561 28
-3 -12 -4 864.229 71.9045 35
-3 -12 -4 701.465 58.2388 34
3 -12 4 732.298 71.2263 27
-3 12 -4 792.619 83.0364 13
-3 -12 -4 702.904 65.9633 30
-3 -12 -4 730.676 60.9132 23
-3 -12 -4 723.814 57.8832 24
3 -12 4 585.109 81.2989 22
-3 12 -4 883.03 81.3166 11
-3 -12 -4 789.309 59.2964 8
-3 -12 -4 808.642 70.3237 33
-3 12 -4 701.916 80.4362 18
-3 -12 -4 784.507 61.254 20
-3 -12 -4 747.331 62.962 21
3 -12 5 507.96 67.6999 27
-3 12 -5 353.619 68.9163 12
-3 -12 -5 419.619 58.2613 28
-3 -12 -5 450.588 52.4688 34
-3 -12 -5 481.869 63.7642 33
-3 -12 -5 376.025 51.3054 24
-3 -12 -5 437.586 44.1868 23
-3 12 -5 348 78.4153 11
-3 -12 -5 468.439 66.8892 35
-3 -12 -5 388.212 63.0525 30
-3 12 -5 481.02 75.6875 18
-3 -12 -5 426.393 56.5985 20
-3 -12 -5 360.989 59.8522 21
3 -12 6 605.179 71.1111 27
-3 12 -6 583.049 73.8527 13
-3 12 -6 612.609 66.1276 12
-3 -12 -6 606.572 54.9929 28
3 -12 6 712.267 81.9129 22
-3 12 -6 764.033 80.3447 11
-3 -12 -6 686.198 62.4959 35
-3 -12 -6 658.136 61.8548 30
-3 12 -6 650.972 65.6479 18
-3 -12 -6 671.58 56.3096 24
-3 -12 -6 511.025 53.0107 34
-3 -12 -6 700.964 61.4135 33
-3 -12 -6 670.544 58.0334 20
-3 12 -7 -33.3787 64.6417 11
-3 -12 -7 32.4894 43.7732 33
3 -12 7 77.8087 57.0732 27
-3 12 -7 1.09058 46.9533 12
-3 12 -7 38.6058 55.8123 13
3 -12 7 20.1042 63.9821 22
-3 -12 -7 61.021 42.0528 24
-3 -12 -7 46.1074 35.3662 34
-3 -12 -7 55.0307 44.6147 35
-3 -12 -7 17.046 42.562 20
3 -12 8 216.836 47.583 22
3 -12 8 266.245 49.9249 27
-3 -13 8 2270.69 96.9717 27
3 13 -8 1892.98 94.3104 12
3 -13 -7 593.698 54.0898 32
3 13 -7 590.66 68.8616 12
3 13 -7 618.715 89.5437 13
-3 -13 7 660.293 80.0994 27
3 -13 -7 584.11 58.7949 21
3 -13 -7 525.308 56.4417 19
3 13 -7 614.691 78.5108 18
-3 -13 7 564.418 59.7008 22
-3 -13 6 90.4629 61.6342 22
3 -13 -6 110.005 36.9176 23
3 -13 -6 100.214 46.4442 32
3 13 -6 101.224 56.7167 12
3 13 -6 57.5924 72.3556 13
3 -13 -6 131.836 40.731 16
3 -13 -6 182.172 50.2847 21
3 -13 -6 120.314 45.4164 35
3 -13 -6 114.626 49.1183 19
3 13 -6 160.229 70.6065 18
3 13 -5 453.404 107.944 18
3 -13 -5 613.252 79.5324 32
3 -13 -5 571.215 64.0992 35
3 -13 -5 611.306 68.559 16
3 -13 -5 506.693 51.7126 26
3 13 -5 645.17 103.469 13
3 13 -5 585.38 84.2331 12
3 -13 -5 667.88 66.6465 23
-3 -13 5 586.198 102.862 22
3 -13 -4 3525.88 164.172 32
3 -13 -4 3259.7 155.819 31
3 -13 -4 3430.8 162.312 23
-3 -13 4 3510.24 176.78 22
3 -13 -4 3587.26 163.853 21
3 -13 -4 3287.94 159.166 35
3 -13 -4 3475.7 163.644 16
3 13 -4 3499.18 167.446 12
3 13 -4 3606.92 174.778 13
3 -13 -4 3291.75 158.228 36
3 -13 -4 3033.03 157.149 26
-3 -13 4 3760.76 175.445 27
3 -13 -4 3390.29 164.637 19
3 13 -4 3524.6 177.548 18
3 13 -3 1633.21 99.6347 12
3 -13 -3 1495.2 92.6853 14
3 13 -3 1463.09 100.696 13
3 -13 -3 1744.21 96.3673 21
3 -13 -3 1537.26 90.2435 35
3 -13 -3 1552.89 92.3751 36
3 -13 -3 1554.85 91.668 31
-3 -13 3 1475.7 105.023 27
3 -13 -3 1552.92 97.0953 16
3 13 -3 1684.41 108.035 18
3 -13 -3 1575.36 95.905 19
-3 -13 2 2432.78 184.051 6
-3 -13 2 2546.69 148.882 27
3 -13 -2 2679.24 136.562 14
3 -13 -2 2684.71 135.631 16
-3 -13 2 2748.2 148.61 22
3 -13 -2 2684.85 133.172 23
3 -13 -2 2669.27 134.32 21
-3 -13 2 2518.48 150.061 31
3 -13 -2 2638.12 133.338 36
3 -13 -2 2203.63 140.007 35
3 -13 -2 2673.9 134.51 19
3 13 -2 2639.21 158.331 18
3 13 -2 2593.25 188.574 37
-3 -13 1 4009.74 196.457 27
-3 -13 1 4335.56 241.774 6
-3 -13 1 4027.93 193.839 31
-3 -13 1 3760 187.758 23
-3 -13 1 4017.34 219.313 22
3 -13 -1 4197.28 201.701 23
3 -13 -1 4226.21 195.141 19
3 -13 -1 4061 205.26 21
3 13 -1 4088.69 241.751 37
-3 13 1 3358.47 224.029 37
-3 13 1 3808.77 234.364 38
3 -13 -1 4178.51 215.041 16
3 -13 -1 3787.57 202.442 35
3 -13 -1 4171.91 212.934 36
3 -13 0 276.784 93.5226 6
-3 -13 0 181.733 75.7457 6
3 -13 0 239.943 68.1341 16
-3 -13 0 281.949 83.9255 31
-3 -13 0 303.566 84.1936 22
-3 -13 0 214.198 77.1461 23
3 -13 0 209.273 65.4465 23
3 -13 0 188.804 67.2674 21
-3 13 0 52.1047 70.0927 37
-3 13 0 177.434 73.8758 38
-3 -13 0 291.533 110.853 27
3 -13 0 329.431 85.331 36
3 -13 0 279.572 73.7372 40
3 -13 1 2056.77 112.682 16
3 -13 1 1956.76 142.735 40
-3 13 -1 1611.07 129.391 38
-3 -13 -1 1832.87 145.816 35
3 -13 1 1843.04 125.263 36
-3 -13 -1 1680.34 134.197 23
3 13 1 2008.19 163.862 37
-3 13 -1 1683.41 150.676 37
-3 -13 -1 1889.63 118.122 22
3 -13 1 2011.6 129.955 22
-3 -13 -1 2029.99 141.309 6
-3 13 -1 1933.99 116.098 13
3 -13 2 11427.9 551.813 6
-3 -13 -2 11169.2 489.895 23
3 -13 2 11588.7 495.15 22
3 13 2 11058.1 543.072 37
3 -13 2 11421 490.141 36
-3 13 -2 10641.6 548.21 37
-3 -13 -2 12220.4 492.66 35
3 -13 2 11326.8 539.638 40
-3 -13 -2 11173.8 489.857 31
-3 13 -2 11826.7 495.543 13
-3 -13 -2 11223.8 492.804 8
-3 -13 -3 88.2605 57.2456 33
-3 13 -3 62.7552 66.8861 13
3 -13 3 102.647 67.2678 22
-3 -13 -3 89.4722 51.2645 23
-3 13 -3 181.819 60.2078 11
-3 -13 -3 24.2549 43.7425 21
-3 -13 -3 109.152 46.3266 30
-3 -13 -3 32.2845 49.2632 31
-3 -13 -3 18.7587 55.3025 28
-3 -13 -3 34.2747 58.2057 35
-3 -13 -4 3730.56 175.611 28
-3 13 -4 3823.46 185.72 13
-3 -13 -4 3724.7 175.759 33
3 -13 4 3503.88 175.941 27
-3 -13 -4 3628.58 171.716 23
-3 -13 -4 3613.99 166.625 24
-3 13 -4 4347.44 185.055 12
3 -13 4 3723.22 185.58 22
-3 13 -4 3714.44 181.916 11
-3 -13 -4 3653.94 170.933 21
-3 -13 -4 3609.87 167.432 20
-3 -13 -4 3641.8 170.957 30
-3 -13 -4 3830.65 178.372 35
-3 13 -4 4107.58 187.777 18
-3 -13 -5 4800.83 223.21 28
-3 13 -5 5000.53 233.789 13
3 -13 5 4617.9 230.231 27
-3 13 -5 4732.43 228.967 12
-3 -13 -5 5034.79 224.437 33
-3 -13 -5 4913.39 219.148 24
3 -13 5 4889.55 235.794 22
-3 13 -5 4779.68 233.708 11
-3 -13 -5 5069.48 222.322 21
-3 -13 -5 4973.63 220.322 20
-3 -13 -5 5319.74 222.755 30
-3 -13 -5 4658.86 216.709 34
-3 -13 -5 5070.44 224.834 35
-3 13 -5 5154 233.179 18
3 -13 6 454.428 60.793 27
-3 13 -6 469.877 58.2737 12
-3 -13 -6 462.441 46.693 28
3 -13 6 458.906 72.5645 22
-3 13 -6 578.234 68.2777 11
-3 -13 -6 548.862 48.2455 20
-3 -13 -6 473.837 53.4306 35
-3 -13 -6 439.902 51.2053 33
-3 -13 -6 449.717 42.033 34
-3 -13 -6 584.401 47.1735 24
-3 -13 -6 495.477 52.3714 30
-3 13 -6 505.99 57.3216 18
-3 -13 -7 212.235 55.5535 20
-3 -13 -7 167.813 55.872 30
-3 -13 -7 172.975 57.5767 33
-3 13 -7 123.905 64.7149 12
-3 13 -7 222.152 76.7024 13
-3 -13 -7 171.548 54.8888 24
3 -13 7 103.862 79.4218 22
3 -13 7 202.988 74.6922 27
3 14 -7 681.386 71.602 13
3 14 -7 570.322 58.4727 12
-3 -14 7 734.887 65.1783 27
3 14 -7 666.001 67.8971 18
3 -14 -7 657.192 51.0756 21
-3 -14 7 639.584 58.2477 22
3 -14 -6 2710.28 121.401 19
3 -14 -6 2428.66 116.904 35
3 -14 -6 2414.62 115.492 16
3 14 -6 2391.44 123.62 12
3 -14 -6 2529.55 113.939 23
3 14 -6 2475.24 132.198 13
-3 -14 6 2459.12 127.878 22
3 14 -5 319.419 78.6843 18
3 -14 -5 408.387 56.2672 32
-3 -14 5 397.25 70.331 27
3 -14 -5 332.371 53.0096 16
3 -14 -5 410.274 51.9775 23
-3 -14 5 306.183 71.7388 22
3 14 -5 400.483 77.7811 13
3 14 -5 307.732 61.9811 12
3 -14 -5 344.174 50.249 35
3 14 -4 727.631 76.7958 12
3 14 -4 647.14 82.5774 13
3 -14 -4 820.118 74.762 16
-3 -14 4 702.797 88.2408 27
3 14 -4 642.687 96.3319 18
3 -14 -4 665.104 79.0747 19
3 -14 -4 808.4 62.3502 36
3 -14 -4 742.765 57.1961 31
3 -14 -4 795.352 62.9271 35
3 -14 -4 836.903 72.3548 23
-3 -14 4 856.164 101.088 22
3 -14 -4 894.585 81.6103 21
3 -14 -3 1136.09 79.9494 19
3 14 -3 1157.3 93.5936 18
3 -14 -3 1099.6 75.6097 36
3 -14 -3 1065.42 74.1066 31
3 14 -3 981.933 81.4274 13
3 -14 -3 941.859 70.7386 35
-3 -14 3 1032.72 87.9639 27
3 14 -3 1243.31 83.4207 12
3 -14 -3 1075.46 80.1027 21
3 -14 -2 4577.41 228.482 35
-3 -14 2 5397.5 243.606 22
3 -14 -2 5212.35 232.635 23
3 14 -2 5028.28 239.053 18
3 -14 -2 5409.85 233.373 36
-3 -14 2 5177.87 238.114 27
3 -14 -2 5414.33 236.043 16
-3 -14 2 4981.11 230.012 31
3 -14 -2 5384.91 234.827 31
3 -14 -2 5173.99 233.835 19
3 -14 -2 5257.1 233.455 21
-3 -14 1 1106.01 92.636 22
3 -14 -1 1171.09 76.6661 23
3 -14 -1 1023.92 78.8287 21
3 -14 -1 1049.64 73.4315 35
3 -14 -1 1172.05 79.1706 36
-3 -14 1 1137.75 82.958 27
-3 14 1 892.151 106.317 37
-3 14 1 1018.21 115.042 38
3 14 -1 837.155 113.947 37
-3 -14 1 1013.62 114.952 6
3 -14 -1 1010.77 79.6338 16
-3 -14 1 1087.52 73.3139 23
-3 -14 1 1128.88 76.6843 31
-3 -14 0 27814.2 1168.36 23
3 -14 0 28404 1169.91 16
-3 -14 0 28664.8 1173.29 22
3 -14 0 28897.1 1167.42 23
-3 14 0 26329 1212.7 38
3 -14 0 28407.4 1169.17 36
-3 14 0 26172.3 1222.99 37
-3 -14 0 26328.8 1168.62 27
3 -14 0 27841.3 1167.13 21
-3 -14 0 27054.9 1218.31 6
-3 -14 0 28152.3 1169.25 31
3 -14 1 1698.45 133.399 40
-3 -14 -1 1894.94 104.053 23
-3 -14 -1 1969.83 107.96 22
3 -14 1 1738.07 103.936 22
3 -14 1 1745.95 100.416 16
3 -14 1 1784.4 99.0999 21
3 -14 1 1717.26 100.443 36
-3 -14 -1 1828.12 105.143 31
-3 -14 -1 1833.14 110.791 35
-3 14 -1 1804.79 104.397 13
-3 14 -2 2562.98 139.588 13
-3 -14 -2 2645.93 135.894 31
3 -14 2 2705.02 131.007 36
3 -14 2 2482.56 137.96 22
-3 -14 -2 2976.66 139.996 35
-3 -14 -3 390.192 62.0671 28
-3 -14 -3 379.665 47.2994 21
-3 14 -3 418.884 71.5677 13
3 -14 3 361.87 67.279 22
-3 -14 -3 274.852 55.2666 23
-3 -14 -3 338.364 63.0503 35
-3 -14 -3 348.353 60.1073 33
3 -14 3 372.072 51.2137 31
-3 -14 -3 312.157 45.8398 30
-3 14 -3 274.803 57.5911 11
-3 14 -3 332.967 76 18
3 -14 4 2249.41 121.217 27
-3 14 -4 2530.84 144.003 12
-3 -14 -4 2308.06 119.111 21
-3 -14 -4 2499.04 122.847 23
3 -14 4 2213.86 144.018 22
-3 -14 -4 2362.62 132.511 35
-3 -14 -4 2441.8 131.745 33
-3 -14 -4 2396.49 118.265 30
-3 14 -4 2526.17 147.775 13
-3 -14 -4 2254.12 128.694 28
-3 14 -4 2202.96 131.826 11
-3 -14 -5 4880.35 221.037 28
-3 14 -5 5239.33 232.562 13
-3 -14 -5 5266.4 220.292 21
-3 -14 -5 4888.02 216.526 20
-3 -14 -5 4767.78 215.906 24
-3 14 -5 5110.21 226.667 12
3 -14 5 4732.04 224.012 27
3 -14 5 4986.17 231.973 22
-3 14 -5 4817.04 228.406 11
-3 14 -5 4921.35 229.156 18
-3 -14 -5 5047.75 223.074 33
-3 -14 -5 5326.39 224.23 35
-3 -14 -5 5249.21 219.967 30
-3 -14 -6 5654.6 237.924 24
-3 -14 -6 5622.61 242.492 33
-3 -14 -6 6037.68 243.561 35
-3 -14 -6 6028.23 241.09 30
3 -14 6 5154.55 243.643 27
-3 -14 -6 5529.89 237.796 20
-3 14 -6 5773.47 246.021 18
-3 -14 -6 5111.31 238.852 28
-3 14 -6 5515.01 244.52 12
-3 14 -6 5479.98 247.674 11
-3 14 -7 3834.03 161.438 13
3 -14 7 3793.32 162.56 22
3 -14 7 3322.03 154.379 27
-3 -14 -7 3840.54 153.275 33
-3 14 -7 3075.45 153.409 12
3 15 -7 2134.28 105.047 18
-3 -15 6 532.331 84.7559 27
3 15 -6 646.918 71.0158 12
3 15 -6 652.75 89.9199 13
-3 -15 6 582.782 85.1074 22
3 -15 -5 513.137 49.7317 16
3 15 -5 455.961 66.936 13
3 15 -5 368.423 55.7387 12
3 -15 -5 454.188 55.2673 21
-3 -15 5 486.91 65.133 27
3 -15 -5 386.738 44.5371 35
3 15 -5 485.581 74.0108 18
3 -15 -5 478.256 48.4483 23
-3 -15 5 326.992 67.8809 22
-3 -15 4 17.4111 72.5377 22
3 -15 -4 54.2769 51.5722 23
3 -15 -4 27.9092 50.7696 35
3 -15 -4 24.1825 48.5343 36
3 -15 -4 90.1181 49.5141 31
-3 -15 4 151.56 67.0817 27
3 -15 -4 34.3166 55.2374 21
3 -15 -4 48.8179 53.4102 16
3 -15 -4 36.2132 55.5928 19
3 15 -4 16.239 72.5304 18
3 15 -4 13.3987 59.9127 12
3 15 -4 114.939 70.9992 13
3 -15 -3 -20.7069 52.355 31
-3 -15 3 20.831 68.2616 27
3 -15 -3 39.1998 69.2353 21
3 15 -3 33.1999 75.6453 18
3 -15 -3 10.8458 68.1611 19
3 15 -3 -23.8188 61.081 12
3 -15 -3 53.8646 56.9386 36
3 -15 -3 32.2853 45.4159 35
-3 -15 2 915.907 78.8616 27
3 -15 -2 898.229 66.1898 35
3 -15 -2 1053.58 77.0436 21
-3 -15 2 845.554 67.0169 31
3 -15 -2 1124.47 76.0465 31
3 -15 -2 929.485 73.3795 36
3 15 -2 922.279 80.5033 18
3 -15 -2 963.179 77.7401 16
3 -15 -2 1002.12 74.8511 23
-3 -15 2 857.875 88.9516 22
3 -15 -1 103.608 53.9186 36
3 -15 -1 17.6769 43.6526 35
3 -15 -1 93.3711 56.118 16
3 -15 -1 41.5464 55.0143 31
-3 -15 1 71.9637 52.5854 31
-3 -15 1 68.3939 67.6635 22
3 -15 -1 114.394 51.7436 23
3 -15 -1 100.778 55.0897 21
-3 -15 1 82.6329 54.5551 27
3 -15 0 987.832 73.7263 21
-3 -15 0 870.457 70.3459 27
-3 -15 0 1034.94 77.8701 31
3 -15 0 1047.41 79.6498 31
3 -15 0 1017.78 76.3466 36
-3 -15 0 979.926 76.1781 23
-3 -15 0 1050.96 85.0508 22
3 -15 0 1110.38 71.5954 23
3 -15 0 1122.32 77.5647 16
-3 -15 -1 1224.59 92.1982 35
3 -15 1 1117.05 75.9058 21
3 -15 1 1292.45 81.6726 36
-3 -15 -1 1244.62 84.6458 23
-3 -15 -1 1174.35 84.4487 22
-3 -15 -1 1236.67 83.4757 31
3 -15 1 1318.54 85.2937 31
-3 15 -2 745.411 73.9845 13
-3 -15 -2 916.848 73.1405 33
3 -15 2 781.209 73.2122 22
-3 -15 -2 919.77 80.7634 35
-3 15 -2 914.099 87.4701 18
3 -15 2 765.305 61.4894 36
3 -15 2 710.653 59.9246 21
-3 -15 -2 763.448 73.8947 28
3 -15 2 838.508 68.5834 31
-3 -15 -2 705.754 71.2762 31
-3 -15 -3 1399.81 95.568 23
3 -15 3 1208.59 100.231 22
-3 -15 -3 1457.3 99.6188 28
-3 15 -3 1323.98 106.676 13
-3 15 -3 1466.55 120.391 18
-3 -15 -3 1359.45 103.242 35
-3 -15 -3 1216.55 74.1332 21
-3 -15 -3 1255.2 97.4387 33
3 -15 3 1339.11 80.4583 31
3 -15 4 66.3201 62.2071 22
-3 15 -4 45.6956 54.9621 11
-3 -15 -4 101.673 40.376 30
-3 -15 -4 85.2624 54.7686 35
-3 -15 -4 129.768 43.4857 21
-3 15 -4 89.1754 63.2377 12
-3 15 -4 101.242 63.5514 13
-3 -15 -4 74.8144 50.1236 33
-3 -15 -4 134.171 49.1239 28
3 -15 5 855.681 75.8931 22
-3 -15 -5 851.597 58.0429 28
-3 15 -5 824.08 75.4986 13
-3 -15 -5 966.064 64.7851 35
-3 15 -5 852.144 69.3705 12
-3 -15 -5 858.017 61.316 33
-3 15 -5 794.327 72.7985 18
-3 15 -5 756.893 65.9476 11
-3 -15 -5 923.046 55.2981 30
-3 15 -6 1451.91 96.5537 13
-3 -15 -6 1356.37 80.3739 33
-3 -15 -6 1480.34 78.1152 30
-3 15 -6 1217.97 88.9211 12
-3 15 -6 1361.1 92.5467 18
-3 -15 -6 1437.18 82.8766 35
3 16 -6 856.677 71.8899 18
3 16 -6 866.012 63.554 13
-3 -16 6 996.087 63.3807 27
3 16 -6 792.244 55.3871 42
-3 -16 6 978.252 64.9343 22
3 16 -6 791.201 56.1187 12
3 16 -5 140.728 53.8526 13
3 16 -5 106.907 49.3153 12
3 16 -5 292.964 69.3403 18
-3 -16 5 123.972 53.8371 27
-3 -16 5 159.99 66.0355 22
3 -16 -5 178.052 41.4572 23
3 -16 -5 161.091 41.8405 16
3 -16 -5 256.497 51.5727 21
3 -16 -4 18.2163 44.3051 23
3 -16 -4 73.2527 47.929 21
3 -16 -4 -26.4465 45.0474 16
3 -16 -4 39.7918 32.5566 31
3 16 -4 -26.8968 49.3479 13
3 16 -4 91.7827 49.6324 12
3 -16 -4 41.5041 35.5293 35
-3 -16 4 -6.42553 50.0694 27
3 16 -4 93.86 63.4082 18
3 -16 -3 1141.33 76.0893 36
-3 -16 3 1034.4 82.6093 27
3 -16 -3 989.652 72.5031 35
3 -16 -3 1353.81 76.2368 31
-3 -16 3 1076.59 90.0018 22
3 -16 -3 1238.74 78.8342 23
3 16 -3 1124.51 81.3487 12
3 16 -3 1316.29 90.7598 18
3 -16 -3 1168.87 78.2945 21
-3 -16 2 4061.86 193.252 27
3 -16 -2 3591.62 182.186 28
3 -16 -2 4300.2 191.814 36
-3 -16 2 3973.99 186.818 31
3 -16 -2 4489.65 194.085 31
3 16 -2 4178.45 196.135 18
3 -16 -2 3443.88 181.602 35
3 -16 -2 4580.8 193.179 21
3 16 -2 4281.56 192.147 12
3 -16 -2 4319.64 192.219 23
-3 -16 2 4030.2 204.605 22
3 -16 -2 4252.43 194.714 16
-3 -16 1 87.2428 51.4003 27
-3 -16 1 59.3011 60.4166 31
3 -16 -1 164.722 60.7175 23
-3 -16 1 110.803 74.8363 22
3 -16 -1 114.13 60.1213 21
3 -16 -1 203.661 71.2619 16
3 -16 -1 171.43 72.1531 36
3 -16 -1 87.9481 42.3479 35
3 -16 0 4140.99 199.468 21
-3 -16 0 4397.71 206.629 31
3 -16 0 4433.67 207.71 31
-3 -16 0 4228.01 206.51 22
-3 16 0 4536.41 204.7 18
3 -16 0 4627.65 205.546 16
3 -16 0 4545.08 205.444 36
3 -16 0 4428.85 199.272 23
-3 -16 -1 306.98 76.6641 23
3 -16 1 335.55 52.4733 21
3 -16 1 266.225 63.4763 36
-3 16 -1 421.139 74.4625 18
3 -16 1 349.464 72.8268 31
-3 -16 -1 369.134 76.785 31
3 -16 2 397.849 69.8485 22
3 -16 2 321.953 52.911 21
3 -16 2 330.769 66.704 31
-3 16 -2 420.088 82.2076 18
-3 16 -2 450.287 74.3222 13
-3 -16 -2 337.825 70.2658 35
-3 -16 -2 390.41 67.0068 33
-3 -16 -2 339.259 67.8052 28
-3 16 -3 892.279 81.6022 18
3 -16 3 849.354 60.3336 31
-3 -16 -3 846.566 67.5615 28
-3 -16 -3 847.56 66.4414 23
-3 16 -3 780.834 72.4817 13
3 -16 3 829.634 71.9104 22
-3 -16 -3 871.308 71.6718 35
-3 -16 -3 905.404 67.9247 33
-3 -16 -4 44.2056 42.782 28
-3 16 -4 69.2893 60.4908 18
-3 -16 -4 41.0286 48.5117 35
3 -16 4 31.8942 52.8926 22
-3 16 -4 21.6083 56.1705 13
-3 16 -4 6.00108 55.91 12
-3 -16 -4 73.6158 44.3413 33
-3 -16 -4 78.8434 33.9312 21
-3 16 -5 291.192 82.9771 18
-3 -16 -5 337.849 67.5807 35
-3 -16 -5 220.296 45.1207 28
3 -16 5 222.451 78.7097 22
-3 -16 -5 394.697 58.2676 33
-3 16 -5 99.0719 81.5948 13
-3 16 -5 187.523 74.1358 12
-3 -16 -6 2985.41 122.99 35
-3 16 -6 2583.25 126.078 18
3 -16 6 2676.82 129.492 22
-3 -16 -6 2595.32 120.179 33
-3 16 -6 2890.38 129.798 13
-3 16 -6 2743.23 123.761 12
-3 -17 5 68.5212 47.7448 27
3 17 -5 182.886 60.7197 18
3 17 -5 109.061 44.5347 12
-3 -17 5 69.0168 54.8734 22
3 -17 -5 49.7797 38.2634 23
3 -17 -5 23.3424 41.2705 21
3 -17 -4 -8.65568 46.5844 21
-3 -17 4 99.8259 46.0749 27
3 -17 -4 38.6342 44.8754 23
3 17 -4 58.8873 42.6167 12
3 -17 -4 121.48 44.8735 16
3 17 -4 65.3742 60.4691 18
3 -17 -3 2174.44 104.227 21
3 -17 -3 2106.59 105.182 23
3 17 -3 1937.08 103.252 12
-3 -17 3 1773.59 103.365 27
3 -17 -3 2233.19 101.631 31
-3 -17 3 2069.8 113.855 22
3 17 -3 2043.61 110.938 18
3 -17 -2 1086.85 70.6535 23
-3 -17 2 955.009 77.8335 35
3 -17 -2 894.333 60.2772 35
-3 -17 2 1158.41 83.0197 22
3 -17 -2 1092.04 71.4299 36
3 17 -2 1158.45 70.0838 12
3 -17 -2 923.545 60.8907 28
-3 -17 2 873.634 67.6104 27
3 -17 -2 1017.91 74.3745 16
3 17 -2 1037.78 74.1742 18
3 -17 -2 1076.96 70.1855 21
3 -17 -2 1180.66 72.5902 31
3 -17 -1 6861.23 283.001 23
3 -17 -1 7080.13 286.714 16
-3 -17 1 6638.06 288.935 22
3 -17 -1 6594.63 281.887 21
3 -17 -1 6656.12 284.874 36
3 -17 0 1184.22 76.1325 36
3 -17 0 915.349 70.1871 21
3 -17 0 1138.94 71.0441 23
-3 17 0 1202.25 79.6943 18
3 -17 0 1014.71 77.4306 31
-3 -17 0 1049.89 75.2148 31
-3 -17 0 1232.88 81.6214 28
-3 -17 0 1199.98 82.4447 22
3 -17 1 286.531 52.8019 31
-3 -17 -1 266.769 57.5407 33
3 -17 1 164.748 42.7423 21
-3 17 -1 308.514 59.2962 18
-3 -17 -2 701.056 64.0313 28
-3 17 -2 709.395 58.9947 13
-3 17 -2 798.434 70.8681 18
3 -17 2 654.134 56.4791 22
3 -17 2 612.912 57.4264 31
-3 -17 -2 708.766 62.807 33
-3 -17 -3 3777.56 165.67 35
3 -17 3 3390.34 157.759 31
-3 -17 -3 3521.4 163.176 33
3 -17 3 3307.68 163.132 22
-3 -17 -3 3632.17 163.803 28
-3 17 -3 3533.55 164.678 13
-3 17 -4 1841.08 105.266 13
-3 17 -4 2116.05 117.084 18
3 -17 4 1833.66 102.857 22
-3 -17 -4 1917.88 97.331 28
-3 -17 -4 2064.6 105.441 35
-3 17 -4 1889.9 111.682 12
-3 -17 -4 1821.19 100.116 33
3 -17 5 1621.25 85.7863 22
-3 17 -5 1483.2 84.1272 12
-3 17 -5 1650.78 87.6842 13
-3 -17 -5 1524.94 78.9343 33
-3 -18 5 43.2597 31.0267 22
3 -18 -5 109.362 24.6625 21
3 -18 -4 103.14 39.6351 21
-3 -18 4 90.7346 37.4243 28
3 18 -4 130.337 43.1364 12
3 18 -4 107.718 55.7566 18
3 -18 -4 120.06 39.417 23
-3 -18 4 52.2656 45.6127 35
-3 -18 3 337.279 62.6161 35
3 18 -3 431.232 54.3323 18
-3 -18 3 400.034 69.253 22
3 -18 -3 498.759 59.1477 23
3 -18 -3 369.829 45.1363 31
3 18 -3 375.391 42.9726 12
3 -18 -3 442.738 52.0177 21
3 -18 -2 153.945 43.5484 31
-3 -18 2 163.991 52.1175 22
3 -18 -2 158.237 43.401 23
-3 -18 2 175.769 52.074 35
3 -18 -2 153.694 41.5748 21
3 -18 -1 1005.59 63.7608 21
-3 -18 1 1216.9 71.7911 28
3 -18 -1 939.826 61.8778 28
-3 -18 1 1085.3 72.2802 22
-3 -18 1 1107.23 74.5355 35
3 -18 -1 1115.97 66.047 23
3 18 -1 1090.55 62.9928 42
3 -18 0 760.728 51.2517 23
-3 -18 0 773.12 63.7291 28
3 -18 0 707.892 50.7143 21
3 -18 0 727.77 60.0618 31
3 -18 1 95.0177 43.4967 31
-3 -18 -1 12.9332 45.8319 33
-3 18 -1 49.794 44.0342 18
3 -18 2 277.83 41.5156 31
-3 -18 -2 272.423 49.0357 28
-3 -18 -2 287.029 48.2503 33
-3 18 -2 377.835 53.3868 18
-3 -18 -3 91.2014 61.4652 28
-3 18 -3 145.894 43.7369 13
-3 18 -3 223.41 79.9594 18
-3 -18 -3 137.507 59.3794 33
-3 18 -4 525.298 43.2064 13
-3 18 -4 505.827 55.8359 18
-3 -18 -4 477.919 44.9934 35
-3 -18 -4 428.403 38.7969 28
-3 -18 -4 433.636 41.1481 33
3 -19 -3 915.092 52.0629 23
-3 -19 3 631.983 47.5793 28
3 19 -3 830.008 51.4086 42
-3 -19 3 699.129 54.1855 35
3 -19 -3 779.311 47.64 21
-3 -19 3 860.065 57.1338 22
3 -19 -2 376.299 55.0214 31
-3 -19 2 400.91 56.2251 28
3 -19 -2 316.174 53.5564 23
3 19 -2 289.953 55.3201 42
3 -19 -2 318.743 52.33 21
-3 -19 2 216.354 61.1601 35
3 -19 -1 1101.26 69.5048 23
-3 -19 1 1090.63 83.0434 28
-3 -19 1 927.152 85.4967 35
3 -19 -1 1003.29 60.3959 21
3 -19 0 1313.34 66.9597 23
-3 -19 0 1268.81 87.035 33
-3 -19 0 1294.48 89.9944 28
3 -19 0 1233.13 72.9973 28
3 -19 0 1573.49 87.8456 31
-3 -19 0 1236.27 89.7062 35
3 -19 1 39.7119 61.8193 31
-3 -19 -1 49.4719 63.5094 33
-3 -19 -2 20.409 42.2118 33
-3 19 -2 60.7761 56.4759 18
-3 19 -2 99.6804 58.0756 12
3 -19 2 115.736 43.5298 31
-3 -19 -2 86.2092 46.1949 28
-3 19 -3 443.487 49.8573 18
-3 -19 -3 439.109 38.1754 33
-3 -19 -3 337.335 40.7806 28
-3 -20 2 2237.6 101.653 35
-3 -20 2 2311.83 101.222 28
-3 -20 1 440.113 47.385 35
-3 -20 1 554.905 44.8455 33
-3 -20 1 536.991 47.3505 28
-3 -20 0 777.788 52.2138 35
3 -20 0 799.681 51.6424 31
-3 -20 0 668.114 53.1543 28
-3 -20 0 608.101 51.5074 33
3 -20 1 167.828 34.3532 31
-3 20 -1 223.929 50.8176 12
-3 -20 -1 133.001 35.1144 33
-3 -20 -1 143.641 38.5624 35
-3 20 -2 110.678 29.3276 12
4 0 -10 405.402 42.219 26
4 0 -10 367.689 46.1329 15
4 0 -10 382.626 40.4714 32
4 0 -10 379.709 43.7067 29
4 0 -9 40.5677 49.0361 29
4 0 -9 57.5841 56.1458 15
4 0 -9 10.7821 49.4326 3
4 0 -9 28.9621 47.0543 32
4 0 -8 470.917 71.5086 29
4 0 -8 540.685 79.5449 25
4 0 -8 430.971 57.0157 19
4 0 -8 445 70.1579 3
4 0 -7 1.79232 61.1208 25
4 0 -7 30.1337 47.7673 3
4 0 -7 85.1725 59.5753 29
4 0 -7 -21.6655 63.2577 5
4 0 -7 66.8901 69.3484 12
4 0 -7 -10.3822 82.2483 1
-4 0 7 54.2872 77.0219 41
4 0 -7 49.8087 56.4793 26
4 0 -6 7281.91 377.201 1
4 0 -6 7216.55 308.008 29
-4 0 6 6946.5 358.306 41
4 0 -6 6379.03 315.206 9
4 0 -6 7679.4 313.695 12
4 0 -6 6597.83 340.306 7
4 0 -6 7165.41 309.474 5
4 0 -6 7321 316.623 3
-4 0 5 -17.1843 58.6404 41
4 0 -5 26.6437 66.4838 1
4 0 -5 39.0746 48.9121 7
-4 0 4 107759 4654 38
-4 0 4 112496 4658.49 41
4 0 -4 113934 4664.84 1
4 0 -4 114365 4656.31 7
4 0 -3 -22.3774 60.3638 1
-4 0 3 -3.33203 46.6466 38
4 0 -3 18.7799 49.3926 7
4 0 -2 35989.8 1455.72 1
-4 0 2 33536.8 1444.34 39
-4 0 2 35423 1455.5 38
4 0 -1 41.596 54.5945 2
-4 0 1 110.581 36.5421 39
4 0 -1 20.5096 46.1709 40
-4 0 1 30.1277 46.9435 38
4 0 0 7854.69 339.532 2
4 0 0 7690.65 334.872 40
-4 0 0 7503.42 334.719 39
-4 0 0 7614.75 337.565 38
4 0 1 41.0985 47.8289 2
4 0 1 1.8099 32.4255 40
-4 0 -1 -31.5741 43.8144 39
-4 0 -1 78.0394 45.4477 38
4 0 2 77879.5 3078.86 2
-4 0 -2 74787.3 3070.48 38
-4 0 -2 70283.8 3076.81 39
4 0 2 73115.8 3069.24 40
4 0 3 63.2769 58.8967 2
4 0 3 7.81387 37.4242 41
4 0 3 9.28373 30.9668 40
-4 0 -3 45.0138 45.3417 39
4 0 4 43993.4 1777.27 2
-4 0 -4 40502.1 1768.3 39
-4 0 -5 -28.1093 41.6341 39
4 0 5 -30.9539 59.7591 2
-4 0 -6 99.7269 124.281 24
-4 0 -6 133.656 77.417 25
-4 0 -6 51.5933 85.6664 4
-4 0 -6 57.8622 140.455 17
4 0 6 -22.9241 74.3496 2
-4 0 -6 367.048 115.905 34
-4 0 -7 -39.0502 63.6718 5
-4 0 -7 38.8115 56.9505 25
-4 0 -7 10.4187 42.3732 24
-4 0 -7 48.9527 44.1745 34
-4 0 -8 3982.39 190.824 29
-4 0 -8 4140.18 189.929 25
-4 0 -8 4077.5 186.719 34
-4 0 -8 4303.48 194.79 5
-4 0 -9 143.035 55.3153 5
-4 0 -9 113.855 45.5704 25
-4 0 -9 95.2041 45.1272 29
4 1 -10 155.323 37.1894 29
4 -1 -10 46.5446 39.2398 29
4 1 -10 95.7822 43.3455 15
4 -1 -10 71.1235 34.7923 32
4 1 -10 172.742 36.0374 32
4 -1 -10 185.986 37.8588 26
4 -1 -9 318.266 54.3989 29
4 1 -9 298.576 51.6517 29
4 -1 -9 345.059 57.8698 15
4 -1 -9 224.54 50.2765 26
4 1 -9 345.336 54.3181 3
4 -1 -9 326.939 49.0616 32
4 1 -8 184.289 68.8983 26
4 -1 -8 206.56 53.401 19
4 1 -8 166.572 52.6387 19
4 -1 -8 279.766 77.3296 15
4 1 -8 367.664 68.339 3
4 1 -8 253.721 66.2414 29
4 -1 -8 189.45 69.7697 29
4 1 -8 159.888 75.9873 25
4 1 -8 218.245 82.8283 12
4 1 -7 48.7745 63.3055 25
4 1 -7 92.8094 49.533 3
4 1 -7 51.9775 86.1097 1
4 -1 -7 60.1548 56.1455 19
4 -1 -7 119.839 65.3216 15
4 1 -7 55.3229 67.4788 15
4 1 -7 56.1197 64.8774 5
4 -1 -7 60.3521 59.6148 29
4 1 -7 97.2991 59.2577 29
4 1 -7 29.0368 66.7014 12
4 -1 -7 84.3317 69.7399 12
-4 1 7 -62.6221 79.8294 41
-4 -1 7 9.13215 73.1152 41
4 -1 -6 14567.3 564.216 12
4 1 -6 14081.1 563.527 12
4 1 -6 12211.8 564.161 3
4 1 -6 13234.2 623.115 1
4 1 -6 11945 593.814 7
4 1 -6 13179.9 559.81 5
4 -1 -6 12666.3 558.416 34
-4 1 6 13204.5 607.517 41
-4 -1 6 12611.6 607.839 41
4 1 -6 12759 565.011 9
4 1 -6 11888.2 563.015 13
4 1 -6 13169.6 560.212 15
4 -1 -6 13159.5 559.83 15
4 -1 -6 13494.8 558.901 29
4 1 -6 13625 558.53 29
4 -1 -6 13214.3 558.822 25
4 1 -6 13615.7 559.66 25
4 -1 -6 13524.1 560.094 26
-4 -1 5 1345.51 106.084 41
-4 1 5 1197.55 103.672 41
4 -1 -5 1094.7 87.2849 7
4 1 -5 1293.01 113.68 1
4 1 -5 1121.95 96.4792 7
-4 -1 4 3074.28 168.291 38
-4 1 4 3225.27 171.913 41
-4 -1 4 3224.89 174.516 41
4 -1 -4 3328.84 166.648 7
4 1 -4 3395.98 175.164 7
-4 1 4 3346.02 171.262 38
4 1 -4 2984.92 180.447 1
4 1 -3 20340.2 857.803 1
-4 1 3 20075.5 853.488 38
4 1 -3 20386.9 854.855 7
4 -1 -3 19342.6 848.171 7
-4 -1 3 19914.5 853.443 38
-4 -1 2 61431.7 2521.51 38
4 1 -2 64627.8 2521.9 1
-4 -1 2 57844 2514.83 41
-4 1 2 61294 2521.33 38
-4 1 2 58982.1 2507.7 39
-4 -1 2 61131.1 2513.19 39
4 1 -1 1913.04 113.959 2
-4 -1 1 2086.14 110.854 38
-4 1 1 1729.92 105.604 38
-4 1 1 1718.15 94.9536 39
-4 -1 1 1888.57 100.174 39
4 -1 -1 2197.33 110.481 40
4 1 0 9405.95 424.638 2
-4 1 0 9789.36 423.395 38
-4 -1 0 9326.71 421.269 39
4 -1 0 9959.33 422.501 40
-4 1 0 9928.75 421.501 39
4 1 0 10081.8 420.979 40
4 1 1 16045.2 680.135 2
-4 -1 -1 16777 681.37 38
-4 1 -1 16361.7 676.725 38
4 -1 1 15843.3 676.567 40
4 1 1 15224.6 671.137 40
-4 1 -1 15881.8 680.082 39
-4 1 -2 914.731 59.6209 38
-4 -1 -2 900.277 64.9887 38
4 1 2 781.456 71.9075 2
-4 -1 -2 870.387 70.852 39
4 -1 2 1040.48 66.7108 40
4 1 2 795.124 52.7676 40
4 -1 2 991.781 70.946 41
4 1 3 731.06 81.6406 2
-4 -1 -3 916.493 72.9962 39
4 -1 3 934.12 69.0952 40
-4 1 -3 949.35 75.981 39
4 -1 3 941.323 73.9342 41
4 1 4 1292.46 105.322 2
4 -1 4 1047.1 76.0779 40
-4 -1 -4 1141.62 82.5935 39
-4 1 -4 1196.17 86.2466 39
4 -1 4 914.502 80.2767 41
-4 1 -5 6511.5 303.138 39
-4 -1 -5 6127.27 297.39 39
4 1 5 6413.32 314.503 2
4 1 6 -7.64132 72.488 2
-4 1 -6 43.2653 85.9983 4
-4 -1 -6 147.808 109.703 20
-4 -1 -6 15.8926 71.1704 33
-4 -1 -6 35.974 91.862 34
-4 1 -6 109.242 108.431 24
-4 1 -6 54.0584 77.9613 25
-4 -1 -6 48.5698 70.7106 25
-4 -1 -6 82.1579 89.4984 24
-4 -1 -6 151.404 128.471 17
-4 1 -6 68.941 98.376 17
-4 1 -7 346.203 68.2691 5
-4 -1 -7 272.647 45.4498 20
-4 1 -7 356.716 65.4303 17
-4 -1 -7 261.886 61.5839 25
-4 -1 -7 252.944 49.9868 24
-4 1 -7 265.733 58.4167 25
-4 -1 -7 413.162 52.9088 34
-4 1 -7 382.278 47.0895 34
-4 -1 -8 2709.71 137.647 29
-4 -1 -8 2720.57 134.018 34
-4 1 -8 3016.01 143.233 5
-4 1 -8 2747.76 136.75 25
-4 -1 -8 2822.38 138.732 25
-4 -1 -8 2614.41 131.722 24
-4 -1 -9 2916.22 140.255 29
-4 1 -9 3027.88 143.212 29
-4 1 -9 3266.53 146.383 5
-4 -1 -9 3337.12 143.875 25
-4 1 -9 3180.37 140.965 25
-4 -1 -9 2976.95 136.176 34
4 -2 -10 2244.28 107.246 26
4 -2 -10 2325.96 106.811 32
4 2 -10 2369.28 107.444 32
4 -2 -10 2457.27 109.541 29
4 2 -10 2320.5 105.991 29
4 -2 -9 57.409 44.6098 32
4 -2 -9 48.3832 45.0382 26
4 2 -9 -10.624 45.5137 26
4 -2 -9 92.5757 52.3428 29
4 2 -9 -20.2928 45.1922 29
4 -2 -9 -25.6212 44.8847 3
4 2 -9 44.7324 45.8202 3
4 2 -9 21.2333 55.9084 15
4 -2 -9 43.621 51.5705 15
4 -2 -8 114.89 65.0397 3
4 2 -8 62.4739 62.102 3
4 -2 -8 55.2919 53.1893 19
4 -2 -8 23.06 75.6727 29
4 2 -8 33.974 63.1283 29
4 2 -8 -62.8893 85.44 15
4 -2 -8 103.363 75.4531 15
4 2 -8 69.4085 86.4176 12
4 -2 -8 129.531 74.8768 25
4 2 -8 30.7336 70.5676 26
4 -2 -8 40.9614 66.2538 26
4 -2 -7 6245.01 264.409 12
4 2 -7 6357.35 265.486 12
4 -2 -7 5572.02 321.899 1
4 2 -7 5123.69 317.504 1
4 2 -7 5568.65 258.778 3
4 -2 -7 5647.48 258.761 3
4 -2 -7 5513.79 258.336 19
4 -2 -7 6222.7 258.864 29
4 2 -7 5933.29 256.756 29
4 2 -7 5921.39 260.085 5
4 -2 -7 6017.77 259.681 5
4 2 -7 4697.92 262.411 13
4 -2 -7 6060.83 260.592 15
4 2 -7 5799.89 260.735 15
4 2 -7 5670.36 259.273 25
4 -2 -7 5387.8 257.862 25
-4 2 7 4968.81 303.894 41
-4 -2 7 5215.85 306.973 41
4 -2 -6 7259.1 316.105 12
4 2 -6 7685.66 314.659 12
4 -2 -6 6789.51 375.316 1
4 2 -6 7301.26 377.948 1
4 -2 -6 6842.59 305.837 20
4 2 -6 6887.72 316.05 3
4 -2 -6 6963.04 316.494 3
4 -2 -6 7215.83 309.93 29
4 2 -6 6919.78 304.092 29
4 -2 -6 6982.34 306.154 25
4 2 -6 6834.02 308.746 25
-4 2 6 7107.52 357.395 41
-4 -2 6 6631.23 361.413 41
4 2 -6 6681.94 310.849 13
4 -2 -6 6931.42 307.928 15
4 2 -6 7243.83 312.23 15
4 2 -6 7399.73 310.553 5
4 -2 -6 6817.49 307.676 5
4 2 -6 6543.4 347.641 7
4 -2 -6 7557.72 310.034 32
4 2 -5 277.194 76.2369 1
4 -2 -5 166.771 70.6994 1
4 2 -5 248.491 35.8302 9
4 -2 -5 192.777 34.6156 9
-4 -2 5 307.656 70.8746 41
-4 2 5 137.058 62.2367 41
4 -2 -5 164.579 40.6891 7
4 2 -5 110.169 56.8307 7
4 -2 -5 235.155 37.1648 3
4 2 -5 246.853 36.6566 3
4 -2 -4 71319.4 3017.68 7
4 2 -4 72443.4 3031 7
4 2 -4 75837.6 3035.54 1
4 -2 -4 73665.6 3034.19 1
-4 -2 4 69240.8 3022.78 38
-4 2 4 71734.7 3026.39 38
-4 2 4 74810.9 3028.34 41
4 -2 -3 13348.7 547.136 7
4 2 -3 13274.7 558.081 7
-4 2 3 13442.7 556.183 38
4 2 -3 11548.8 533.467 37
-4 -2 3 12965.1 555.021 38
-4 -2 3 13032 553.879 41
4 -2 -3 13428 558.058 1
4 2 -3 13150.6 558.403 1
-4 -2 2 7290.54 317.509 39
-4 2 2 7705.87 324.924 38
-4 2 2 6753.25 305.747 39
4 2 -2 6943.36 305.619 37
-4 -2 2 7651.98 326.603 38
-4 -2 2 6851.23 316.592 41
4 -2 -2 7707.45 324.074 1
4 2 -2 7951.23 325.832 1
-4 2 1 9285.75 388.446 39
4 -2 -1 9818.93 398.713 40
-4 2 1 9545.24 397.241 38
-4 -2 1 9359.48 394.32 39
4 2 -1 8414.21 383.326 37
-4 2 1 8381.81 378.591 37
-4 -2 1 9988.71 403.052 38
-4 -2 1 8018.99 385.46 41
4 2 -1 10303.4 397.303 1
4 -2 -1 9976.54 396.316 1
4 -2 -1 9623.42 399.51 2
4 2 -1 9715.73 399.815 2
4 -2 0 32154.1 1363.04 40
-4 -2 0 32650 1362.88 39
-4 2 0 32936.8 1361.63 38
-4 2 0 31540 1355.73 37
4 -2 0 33694.5 1363.81 2
4 2 0 32591.6 1362.92 2
-4 2 -1 21761.4 900.05 38
4 -2 1 22678.7 904.14 40
4 2 1 19856.3 892.69 40
-4 2 -1 20158.7 902.212 37
-4 -2 -1 23697.4 909.499 38
4 -2 1 21318.9 903.434 2
4 2 1 22261.8 904.534 2
4 2 2 4010.98 190.274 40
-4 -2 -2 4885.9 212.177 39
4 -2 2 4641.49 209.555 40
-4 2 -2 4490.58 215.284 37
-4 2 -2 4440.48 198.691 38
4 -2 2 4670.48 212.106 2
4 2 2 4975.86 213.752 2
4 -2 2 4457.85 212.97 41
-4 -2 -3 -13.7432 42.5401 39
4 -2 3 -30.3867 42.1546 40
4 2 3 -7.57438 54.401 2
4 -2 3 18.5516 52.9615 2
4 -2 3 100.725 50.6515 41
-4 -2 -4 47.8585 40.7544 39
-4 2 -4 107.529 49.6046 39
4 -2 4 92.5932 45.0282 40
4 2 4 126.641 66.1282 2
4 -2 4 129.787 61.8542 2
4 -2 4 106.242 51.3521 41
-4 2 -5 2922.63 167.976 39
-4 -2 -5 2732.52 158.677 39
4 2 5 3443.41 182.267 2
4 -2 5 3187.24 180.569 2
-4 2 -6 149.663 88.2136 4
-4 -2 -6 135.483 88.0782 4
-4 2 -6 -135.353 117.776 11
4 2 6 7.62233 71.2892 2
4 -2 6 7.59162 72.5605 2
-4 -2 -6 113.448 70.8861 33
-4 -2 -6 79.4403 65.5532 34
-4 2 -6 185.969 80.4206 17
-4 2 -6 -23.4289 71.9379 25
-4 -2 -6 84.3758 85.2898 25
-4 -2 -6 67.8459 66.037 24
-4 -2 -6 99.8927 72.2192 20
-4 -2 -6 115.664 68.5194 28
-4 2 -7 1064.3 79.7927 25
-4 -2 -7 1346.88 85.8058 25
-4 -2 -7 1200.95 77.0704 24
-4 -2 -7 1306.15 89.0719 5
-4 2 -7 1365.19 90.1447 5
-4 -2 -7 1080.55 77.0461 34
-4 2 -7 1103.37 91.0519 17
-4 -2 -7 1285.84 74.9273 20
-4 -2 -8 3580.23 165.841 29
-4 -2 -8 3623.34 164.35 34
-4 -2 -8 3524.42 162.364 24
-4 2 -8 3581.58 165.334 25
-4 -2 -8 3627.41 168.478 25
4 -2 8 3135.48 172.092 22
-4 -2 -8 3632.48 170.188 5
-4 2 -8 3859.65 171.276 5
-4 -2 -8 3370.25 161.853 20
-4 -2 -9 6.67057 34.8715 34
-4 -2 -9 -25.6847 52.5979 25
-4 2 -9 25.9257 38.7309 25
-4 2 -9 23.1915 54.7401 5
-4 -2 -9 83.1529 54.9934 5
-4 2 -9 70.2846 41.1283 15
-4 -2 -9 58.5595 38.4725 29
-4 2 -9 87.197 51.9217 29
4 3 -10 -9.21003 46.8927 15
4 -3 -10 4.20809 33.3306 26
4 3 -10 62.3377 39.3387 26
4 -3 -10 17.0401 34.0854 32
4 3 -10 20.3671 37.0031 32
4 -3 -9 338.828 49.577 32
4 3 -9 417.453 47.315 29
4 3 -9 281.908 50.3068 26
4 -3 -9 346.87 48.5636 26
4 3 -9 329.483 59.7376 15
4 -3 -9 336.464 51.5334 15
4 3 -9 300.024 59.8276 12
4 -3 -9 398.896 60.0506 12
4 3 -9 245.513 48.4052 3
4 -3 -9 253.085 48.441 3
4 3 -8 1242.88 93.0363 3
4 -3 -8 1336.1 93.22 3
4 -3 -8 1340.29 101.544 25
4 -3 -8 1457.38 100.154 26
4 3 -8 1258.65 100.073 26
4 -3 -8 1188.31 85.9549 19
4 3 -8 1545.03 111.911 15
4 -3 -8 1289.89 101.603 15
4 -3 -8 1341.54 98.7139 32
4 3 -8 1443.98 116.508 12
4 3 -8 1396.06 90.8197 29
4 -3 -7 515.316 60.083 3
4 3 -7 652.16 61.7054 3
4 -3 -7 534.064 65.542 26
4 -3 -7 637.859 68.888 19
4 -3 -7 612.518 72.9054 15
4 3 -7 595.415 76.2455 15
4 3 -7 694.333 65.6659 29
4 -3 -7 475.48 70.0055 5
4 3 -7 755.327 74.1998 5
4 3 -7 481.988 78.1455 13
4 3 -7 637.303 78.9481 12
4 -3 -7 612.24 56.1657 24
4 3 -7 519.736 69.9034 25
4 -3 -7 579.528 70.654 25
4 -3 -6 226.994 173.598 12
4 3 -6 213.062 66.1156 13
4 3 -6 194.89 148.874 12
4 -3 -6 391.493 83.4755 25
4 3 -6 394.662 115.824 25
4 -3 -6 301.029 35.2281 24
4 -3 -6 442.219 68.5728 3
4 3 -6 397.369 68.9311 3
4 -3 -6 342.21 132.346 20
4 -3 -6 272.16 85.8135 19
4 3 -6 281.849 43.5383 18
4 -3 -6 362.328 123.471 34
4 3 -6 248.527 111.375 5
4 -3 -6 422.467 102.001 5
4 3 -6 256.703 104.893 7
-4 3 6 395.801 96.5665 41
-4 -3 6 245.062 90.9769 41
4 -3 -6 298.672 103.078 15
4 3 -6 275.408 45.7861 29
4 3 -6 468.982 126.549 1
4 -3 -6 200.186 115.937 1
4 -3 -5 3714.24 156.032 3
4 3 -5 3309.3 154.806 3
4 -3 -5 3919.57 203.554 1
4 3 -5 3517.26 200.979 1
4 -3 -5 3231.94 154.009 9
4 3 -5 3063.15 153.827 9
4 3 -5 3519.97 194.958 7
-4 -3 5 3195.02 183.298 6
-4 3 5 3472.29 189.78 41
-4 -3 5 3359.71 195.205 41
-4 3 5 3276.81 181.428 38
-4 3 4 258.117 57.5026 38
-4 -3 4 306.021 56.5746 38
4 -3 -4 380.795 70.2351 1
4 3 -4 377.126 72.4988 1
4 -3 -4 305.628 40.2807 7
4 3 -4 438.291 74.7054 7
-4 3 3 19399.1 798.127 38
4 3 -3 18617 797.989 1
4 -3 -3 20001.6 799.414 1
-4 -3 3 18667.8 796.833 38
4 3 -3 17512.9 780.256 37
-4 -3 3 18243.1 796.106 41
4 -3 -3 18501.2 783.994 7
-4 3 2 491.789 65.0094 38
4 3 -2 447.904 40.1658 37
-4 -3 2 468.85 65.8769 38
-4 -3 2 426.201 52.4419 41
4 -3 -2 468.473 61.2218 40
-4 3 2 416.694 34.1323 39
4 3 -2 416.013 60.2789 1
4 -3 -2 505.584 59.1881 1
4 3 -2 457.075 68.9178 7
-4 3 1 50.7522 23.6433 37
4 3 -1 6.72553 28.9067 37
-4 -3 1 10.0609 57.231 38
-4 -3 1 40.8029 46.3241 39
-4 -3 1 54.9463 33.1694 41
4 3 -1 -34.2217 50.3715 2
4 -3 -1 22.6169 50.348 2
4 -3 -1 51.1643 42.6313 1
4 3 -1 32.8619 40.3342 1
-4 3 0 47288.7 1967.79 37
-4 3 0 47759.7 1971.55 38
4 -3 0 49843.9 1974.82 40
-4 -3 0 49486.9 1975.24 39
-4 -3 0 44304.7 1958.94 41
4 3 0 48946.1 1972.77 2
4 -3 0 49098.3 1972.74 2
-4 3 -1 12649.2 568.067 37
-4 -3 -1 13834.4 573.988 38
4 -3 1 13275.6 569.562 40
-4 3 -1 12876.1 562.905 38
4 -3 1 13206.5 566.642 2
4 3 1 13490.5 567.092 2
-4 3 -2 1088.23 84.6952 37
4 -3 2 1119.73 81.9454 40
-4 -3 -2 992.58 77.2252 39
-4 3 -2 1000.78 62.0808 38
4 -3 2 1072.14 87.0172 41
4 3 2 1085.58 77.8047 2
4 -3 2 804.055 75.1521 2
4 3 3 7246.48 308.929 2
4 -3 3 6875.98 306.895 2
-4 -3 -3 6394.84 302.432 39
4 -3 3 6256.96 308.799 41
4 -3 3 6312.84 304.13 40
-4 3 -3 6446.46 313.86 37
-4 -3 -4 15781.4 716.923 39
4 -3 4 16694.3 725.017 2
4 3 4 18034.9 728.87 2
4 -3 4 16078.2 727.652 41
4 3 5 815.452 91.9476 2
-4 3 -5 990.836 88.6392 39
4 -3 5 880.308 91.9255 41
4 -3 5 1089.74 100.257 2
-4 -3 -6 6700.1 293.14 24
-4 3 -6 6268.99 279.545 25
-4 -3 -6 6385.48 277.922 30
-4 -3 -6 6431.71 297.931 5
-4 3 -6 6537.63 296.958 5
-4 -3 -6 5999.51 301 4
-4 3 -6 5771.3 298.324 4
-4 -3 -6 6397.38 281.638 20
-4 -3 -6 6296.48 295.766 33
-4 -3 -6 6466.66 289.907 28
4 -3 6 5749.54 322.06 2
4 3 6 6437.83 326.362 2
-4 3 -6 6179.58 285.528 11
-4 3 -6 6200.23 310.847 17
-4 -3 -6 6672.21 291.479 34
-4 3 -7 700.568 66.2146 11
-4 -3 -7 703.789 61.9897 20
-4 3 -7 761.441 82.0773 17
-4 -3 -7 845.058 66.3732 34
-4 -3 -7 641.262 55.5096 30
-4 3 -7 744.209 63.5061 25
-4 -3 -7 685.348 62.8815 24
-4 3 -7 798.647 75.5049 5
-4 -3 -7 703.808 74.3104 5
-4 -3 -7 807.547 64.9036 29
-4 -3 -8 83.866 50.242 29
-4 -3 -8 86.54 48.5911 34
-4 3 -8 115.208 49.3741 25
-4 -3 -8 98.2423 46.1538 24
-4 -3 -8 43.9272 58.901 25
4 -3 8 24.2301 62.8565 22
-4 -3 -8 7.09306 59.3746 5
-4 3 -8 31.1211 59.425 5
-4 -3 -8 71.7583 46.5856 20
-4 -3 -9 116.348 42.9435 34
-4 -3 -9 80.4742 30.8714 24
-4 3 -9 85.487 34.6985 25
-4 -3 -9 -41.3938 59.5694 25
-4 -3 -9 157.294 56.8107 5
-4 3 -9 101.151 55.9138 5
-4 3 -9 102.243 49.7044 15
-4 -3 -9 82.411 35.6797 29
4 4 -10 159.06 42.2539 15
4 -4 -10 156.762 40.7026 29
4 4 -10 175.549 36.3918 26
4 -4 -10 180.14 32.4671 32
4 4 -10 203.04 36.413 32
4 -4 -9 121.647 43.9579 32
4 4 -9 31.2823 38.4782 29
4 4 -9 32.6831 53.9532 15
4 -4 -9 168.465 43.2796 26
4 4 -9 144.62 45.2274 26
4 4 -9 115.217 56.271 12
4 4 -9 94.5202 41.0835 3
4 -4 -9 162.714 42.1064 3
4 -4 -8 1562 103.885 3
4 4 -8 1592.69 104.418 3
4 -4 -8 1749 113.295 15
4 4 -8 1856.72 120.54 15
4 -4 -8 1554.37 103.886 19
4 -4 -8 1867.19 108.281 32
4 4 -8 1688.37 121.712 12
4 -4 -8 1761.45 111.395 25
4 -4 -8 1711.37 108.632 26
4 4 -8 1778.25 102.468 29
4 -4 -7 1151.07 76.7344 3
4 4 -7 1217.58 78.3028 3
4 -4 -7 1178.3 83.7849 25
4 -4 -7 1152.13 81.1415 26
4 4 -7 1399.38 92.5957 12
4 -4 -7 1243.54 84.6408 19
4 4 -7 1001.88 85.0699 18
4 4 -7 1134.55 96.6798 13
4 4 -7 1225.94 90.803 15
4 -4 -7 1299.24 86.7746 15
4 4 -7 1154.53 79.0064 29
4 -4 -7 1099.37 74.1825 24
4 -4 -6 285.353 96.8875 29
4 4 -6 121.306 79.3009 29
-4 -4 6 132.109 61.609 27
4 -4 -6 153.333 93.0959 26
4 4 -6 345.557 143.448 25
4 -4 -6 21.2093 135.119 25
4 -4 -6 148.737 126.452 24
4 -4 -6 81.7878 46.4243 3
4 4 -6 95.7345 46.6726 3
4 -4 -6 274.029 89.1566 20
4 4 -6 303.274 153.185 5
4 -4 -6 255.124 140.167 5
4 4 -6 64.8695 86.7189 7
4 -4 -6 155.955 91.8432 1
4 4 -6 116.713 93.2179 1
4 4 -6 270.25 114.524 12
4 -4 -6 343.763 103.488 12
4 4 -6 292.886 164.322 13
4 -4 -6 304.066 143.263 15
4 -4 -6 104.112 113.316 19
4 4 -6 294.887 88.0815 18
-4 -4 6 8.38513 83.6256 41
-4 4 6 44.7677 82.4909 41
4 -4 -6 130.966 104.281 34
4 4 -5 11891.4 556.578 3
4 -4 -5 13736.2 558.371 3
4 4 -5 13531.8 602.708 1
4 -4 -5 13692.9 602.305 1
4 4 -5 13872.1 603.17 7
4 -4 -5 13745 558.627 9
4 4 -5 12853.9 558.12 9
-4 4 5 15053 598.643 41
-4 4 5 12589.7 587.096 38
-4 -4 5 12824.9 590.123 6
4 4 -4 37.0335 60.325 1
4 -4 -4 62.3101 63.7465 1
-4 -4 4 5.3322 62.5889 41
-4 4 4 -42.8215 55.0565 38
-4 -4 4 12.3495 45.757 38
4 4 -4 28.1881 71.5473 7
4 4 -3 18175.6 761.406 1
4 -4 -3 18377.9 761.519 1
-4 -4 3 18595.8 762.94 38
4 4 -3 16995.9 748.097 37
4 -4 -3 16539.5 742.402 7
-4 4 3 18592.3 763.699 38
4 -4 -3 17970.4 763.138 40
-4 -4 3 17560.2 760.229 41
4 4 -2 9396.96 390.474 1
4 -4 -2 9843.32 391.607 1
4 4 -2 8802.68 381.154 37
-4 -4 2 9920.38 399.968 38
-4 4 2 7792.46 370.683 37
4 4 -2 10055.8 400.348 7
-4 -4 2 8886.3 386.903 41
-4 4 2 9624.76 396.227 38
4 -4 -2 9004.24 393.999 40
-4 4 2 8250.64 373.246 39
-4 -4 1 208.694 37.1242 41
-4 4 1 178.152 33.506 37
4 4 -1 119.923 36.721 37
-4 -4 1 121.398 61.358 38
4 4 -1 169.768 47.95 2
4 -4 -1 156.598 47.5117 2
4 -4 -1 153.788 42.1836 1
4 4 -1 150.765 41.8705 1
-4 -4 1 165.784 52.8323 39
-4 -4 0 4900.05 216.828 41
-4 4 0 4757.07 227.674 37
4 4 0 5116.3 231.455 2
4 -4 0 5216.04 231.931 2
-4 4 0 4960.95 232.201 38
4 -4 0 5110.26 235.011 40
-4 -4 0 5322.99 237.957 39
-4 4 -1 7383.99 342.544 37
4 4 1 7724.81 338.493 2
4 -4 1 7487.29 337.984 2
4 -4 1 7958.35 345.259 40
-4 4 -1 7639.93 335.793 38
-4 -4 -1 7603.85 345.087 39
-4 -4 -2 15331.5 663.068 6
-4 -4 -2 16307.8 679.385 39
4 -4 2 15864 680.098 40
-4 4 -2 15304.8 664.139 38
-4 4 -2 15761.3 683.56 37
4 -4 2 15652.4 684.599 41
4 4 2 16613.4 675.78 2
4 -4 2 15425.4 673.382 2
-4 -4 -3 4777.56 233.204 39
-4 4 -3 4755.84 244.447 37
4 -4 3 4615.92 236.48 40
4 -4 3 4718 243.125 41
4 4 3 5370.76 236.564 2
4 -4 3 4720.5 232.921 2
-4 -4 -4 5444.01 261.121 39
4 -4 4 5065.92 273.81 41
4 4 4 5737.14 268.737 2
4 -4 4 5452.34 267.548 2
4 4 5 227.116 64.7571 2
4 -4 5 162.016 64.173 2
4 -4 5 214.266 69.2295 41
-4 4 -5 232.772 57.8877 39
4 -4 5 204.973 57.4029 40
-4 -4 -6 129.303 60.83 33
-4 -4 -6 186.465 63.2443 34
-4 4 -6 252.191 60.3244 25
-4 -4 -6 6.23466 63.9922 24
-4 -4 -6 196.502 68.7899 25
-4 -4 -6 177.423 99.3374 30
-4 -4 -6 151.029 97.5893 5
-4 4 -6 222.584 97.6242 5
-4 -4 -6 210.256 78.8702 28
-4 4 -6 104.329 115.211 4
-4 -4 -6 92.5253 105.658 4
-4 -4 -6 169.496 40.1655 10
-4 4 -6 210.756 120.434 11
4 4 6 98.754 82.6585 2
4 -4 6 150.631 83.068 2
-4 4 -6 119.299 79.4594 17
-4 -4 -6 157.845 71.3698 20
-4 -4 -6 39.2552 77.9366 35
-4 -4 -7 267.143 49.5108 29
-4 -4 -7 335.113 65.0008 5
-4 4 -7 353.518 63.5049 5
-4 -4 -7 257.674 56.4556 24
-4 4 -7 290.716 49.4456 25
4 -4 7 310.02 70.4283 22
-4 4 -7 204.937 58.9146 11
-4 -4 -7 353.815 55.0653 20
-4 -4 -7 337.241 61.6825 33
-4 -4 -7 346.221 58.9171 34
-4 4 -7 306.991 72.9177 17
-4 -4 -7 321.712 49.0344 30
-4 -4 -8 6257.21 264.229 24
-4 4 -8 5138.09 265.354 11
-4 -4 -8 6388.48 267.216 5
-4 4 -8 6570.15 267.57 5
-4 -4 -8 6568.07 266.047 34
4 -4 8 5990.64 270.353 22
-4 4 -8 5893.04 262.151 25
-4 -4 -8 6357.01 263.702 20
-4 -4 -8 5729.89 262.488 29
-4 -4 -9 409.009 63.4075 5
-4 4 -9 335.694 62.1698 5
-4 4 -9 385.111 74.6793 29
-4 -4 -9 401.965 41.1219 20
-4 -4 -9 333.98 45.0507 24
-4 -4 -9 335.739 58.6642 34
4 5 -10 8.67668 26.6873 12
4 5 -10 50.1209 21.8525 32
4 5 -10 27.0145 23.1957 26
4 -5 -9 57.2876 41.1547 26
4 5 -9 97.8011 45.3032 26
4 -5 -9 7.38487 43.0858 32
4 5 -9 82.2115 53.4756 15
4 5 -9 26.6124 56.1313 12
4 -5 -9 24.2769 48.5112 29
4 5 -9 66.113 34.9268 29
4 -5 -8 93.0578 63.8845 29
4 5 -8 102.22 61.0519 29
4 5 -8 -39.2477 70.6294 15
4 -5 -8 -17.2048 69.2282 15
4 -5 -8 51.7091 60.3996 19
4 -5 -8 117.924 59.0499 32
4 -5 -8 -5.75694 51.2193 3
4 5 -8 44.6157 54.3882 3
4 5 -8 105.723 83.1633 13
4 5 -8 79.6158 73.0744 12
4 -5 -8 -9.65448 71.238 12
4 -5 -8 -12.5697 64.0212 25
4 -5 -8 70.3887 58.4659 26
4 -5 -7 2801.18 139.046 24
4 5 -7 3290.31 153.372 12
4 5 -7 2531.83 140.039 3
4 -5 -7 2922.98 141.253 3
4 5 -7 2906.41 138.944 29
4 -5 -7 2992.7 144.245 15
4 5 -7 3000.96 148.838 15
4 5 -7 2819.85 156.735 13
4 5 -7 2776.17 149.401 18
4 -5 -7 2971.13 145.589 19
4 -5 -7 2522.85 136.324 16
4 -5 -7 3086.11 145.493 29
4 -5 -7 3077.78 143.921 26
-4 -5 7 3017.95 145.497 27
4 -5 -7 2896.68 142.822 25
4 5 -6 2744.72 171.828 13
4 -5 -6 2929.56 151.161 15
4 -5 -6 3170.59 160.074 29
-4 -5 6 3050.83 164.359 27
4 -5 -6 3134.77 156.739 26
4 -5 -6 2955.7 151.049 25
4 -5 -6 3138.75 146.95 24
4 -5 -6 2782.95 141.79 3
4 5 -6 2823.52 141.555 3
4 -5 -6 2920.5 162.546 21
4 5 -6 2769.44 195.899 7
-4 5 6 3115.08 186.812 41
-4 -5 6 2842.52 194.772 41
4 5 -6 3332 168.655 12
4 -5 -6 3028.29 156.033 19
4 5 -6 2545.01 165.158 18
4 -5 -6 2698.07 161.356 16
4 -5 -6 2947.54 148.938 34
4 -5 -6 2508.29 187.869 1
4 5 -6 2457.34 187.246 1
4 5 -5 3784.97 182.767 9
4 -5 -5 4109.21 183.654 9
4 5 -5 4102.26 227.075 1
4 -5 -5 4246.31 227.313 1
4 -5 -5 4254.95 184.023 3
4 5 -5 4011.49 183.129 3
-4 5 5 3858.63 214.993 38
4 5 -5 4520.52 235.977 7
-4 -5 5 3780.39 217.489 6
-4 5 5 4254.11 220.913 41
-4 -5 4 543.602 79.592 6
-4 -5 4 547.27 81.0538 41
4 5 -4 547.31 53.7005 37
-4 5 4 571.054 75.3823 38
4 5 -4 581.401 74.7382 1
4 -5 -4 757.593 77.7519 1
4 5 -3 5485.02 272.98 1
4 -5 -3 5755.13 273.716 1
-4 -5 3 5835.4 277.95 38
4 5 -3 5619.57 266.325 37
4 5 -3 5996.3 286.222 7
-4 5 3 6201.38 281.205 38
4 -5 -3 5652.6 277.42 40
-4 -5 3 6084.19 279.898 41
4 5 -2 8431.42 379.136 1
4 -5 -2 9161.54 380.872 1
-4 5 2 7668.16 366.58 37
4 5 -2 8386.32 377.567 37
-4 -5 2 8537.41 389.292 38
4 5 -2 9223.45 392.822 7
4 -5 -2 8790.89 386.786 40
-4 5 2 9217.19 389.137 38
-4 -5 2 8959.3 382.322 41
4 5 -1 6858.57 299.035 1
4 -5 -1 6976.43 299.119 1
4 5 -1 6565.24 303.06 2
4 -5 -1 6484.22 301.821 2
4 5 -1 6549.23 302.725 37
-4 -5 1 7092.85 316.347 38
-4 5 1 6338.98 296.08 37
4 5 -1 7181.28 310.18 7
4 -5 -1 6841.09 308.622 40
-4 -5 1 6741.09 298.86 41
4 -5 0 13587 568.54 2
4 5 0 12823.7 567.738 2
-4 -5 0 13980.7 578.473 39
-4 5 0 13606 571.84 38
-4 5 0 13635.1 571.238 37
-4 -5 0 12725.7 556.197 41
4 5 1 40500.5 1742.94 2
4 -5 1 42668.4 1744.08 2
-4 5 -1 41335 1751.21 37
-4 -5 -1 41982.3 1752.62 39
4 -5 1 43043.1 1753.36 40
-4 5 -1 40862.4 1742.54 38
4 -5 1 41938.6 1754.99 6
4 -5 2 38967.5 1604.76 41
4 -5 2 37086.3 1587.3 2
4 5 2 39624.7 1589.4 2
-4 5 -2 37970.5 1599.78 37
4 -5 2 40146.6 1599.2 40
-4 5 -2 36810.6 1579.61 38
-4 -5 -2 37762.4 1594.88 39
4 -5 2 37469.6 1596.16 6
-4 -5 -2 36834.4 1578.78 6
4 -5 3 64.1981 52.2776 40
-4 -5 -3 102.321 46.5546 39
4 -5 3 39.6195 65.8383 41
4 5 3 89.5312 47.4728 2
4 -5 3 -27.5382 44.3412 2
-4 5 -3 33.8966 62.3307 37
-4 -5 -4 -18.2811 40.6106 39
-4 5 -4 62.4934 68.857 37
4 -5 4 -6.72245 64.4336 41
4 5 4 40.7907 50.0654 2
4 -5 4 85.4112 52.2265 2
-4 -5 -5 412.589 41.011 34
-4 -5 -5 439.825 42.0342 33
-4 -5 -5 458.382 40.3958 30
-4 -5 -5 451.753 42.6381 28
-4 -5 -5 481.056 45.0236 4
-4 -5 -5 433.991 41.5148 25
-4 -5 -5 479.552 43.2803 24
-4 5 -5 499.443 46.3179 11
-4 -5 -5 403.96 41.775 10
-4 -5 -5 540.447 42.5191 20
4 -5 5 364.184 81.2142 41
-4 5 -5 512.332 49.1781 17
4 5 5 394.095 71.1076 2
4 -5 5 382.068 72.103 2
4 -5 5 401.566 69.7999 40
-4 5 -6 16229.7 755.214 12
-4 -5 -6 18479.3 753.31 5
-4 5 -6 18098.2 752.907 5
-4 -5 -6 18108.4 754.673 28
-4 5 -6 16205.1 757.14 13
-4 -5 -6 19348.9 753.806 24
-4 -5 -6 17844.8 753.026 25
-4 -5 -6 18084.5 754.86 33
-4 -5 -6 17739.4 752.748 10
-4 5 -6 17369 757.471 11
4 -5 6 17286.5 798.931 2
4 5 6 17833.3 800.636 2
-4 -5 -6 17732.8 750.924 30
-4 -5 -6 18413.9 751.851 20
-4 -5 -6 17536.3 751.97 35
-4 -5 -6 18593.4 753.049 34
-4 -5 -7 20.8974 55.2224 24
-4 -5 -7 28.7669 57.8092 25
-4 5 -7 76.105 44.9377 12
4 -5 7 -51.1863 69.3463 22
-4 -5 -7 50.9704 56.1449 33
-4 -5 -7 71.5892 56.8905 34
-4 -5 -7 6.527 45.6582 30
-4 -5 -7 68.7807 56.5724 5
-4 5 -7 54.8458 56.2688 5
-4 5 -7 -31.6809 60.57 11
-4 -5 -7 28.4482 54.0716 20
-4 -5 -7 32.4315 50.3981 28
-4 -5 -7 4.82503 40.065 29
4 -5 8 484.789 64.3367 22
-4 -5 -8 472.537 51.9856 20
-4 -5 -8 492.183 56.4025 34
-4 -5 -8 554.857 46.3119 30
-4 -5 -8 415.152 42.8434 29
-4 -5 -8 481.474 52.8053 24
-4 -5 -8 521.684 58.7476 25
-4 5 -8 486.283 56.5525 11
-4 -5 -8 532.527 55.4118 5
-4 5 -8 469.87 55.0681 5
-4 -5 -9 524.415 59.8826 34
-4 5 -9 506.591 64.1439 29
4 -5 9 393.404 87.3872 27
-4 -5 -9 528.135 56.5586 20
-4 5 -9 450.598 61.8916 5
-4 -5 -9 483.808 62.7135 5
-4 -5 -9 455.63 56.7055 24
-4 -5 -9 474.804 63.4754 25
4 6 -9 984.316 86.5313 12
4 -6 -9 1148.39 67.0613 26
4 6 -9 1115.38 73.3629 26
4 -6 -9 1133.11 72.6354 32
4 -6 -9 1142.12 73.9643 29
4 6 -9 1079.97 77.3535 15
4 -6 -8 641.871 58.177 3
4 6 -8 540.595 56.9792 3
4 -6 -8 766.868 64.0638 32
4 6 -8 553.797 77.8065 13
4 6 -8 683.43 77.002 12
-4 -6 8 653.556 66.8105 27
4 -6 -8 708.943 62.5744 26
4 -6 -8 680.617 66.6176 29
4 6 -8 604.203 70.307 15
4 -6 -8 725.94 61.3174 19
-4 -6 7 1750.44 101.255 27
4 -6 -7 1515.92 91.4345 25
4 -6 -7 1721.95 95.2448 26
4 6 -7 1644.77 107.08 12
4 -6 -7 1614.25 85.5215 21
4 -6 -7 1610.1 92.1447 24
4 6 -7 1567.91 89.8643 3
4 -6 -7 1500.45 89.8832 3
4 -6 -7 1885.27 99.3385 29
4 6 -7 1577.77 104.926 18
4 -6 -7 1770.41 98.3321 19
4 -6 -7 1439.27 86.9331 16
4 -6 -7 1639.79 96.3725 32
4 6 -7 1593.49 113.553 13
4 -6 -7 1437.76 93.6399 15
4 6 -7 1603.58 101.306 15
4 -6 -6 10321.1 429.275 29
4 6 -6 9517.08 488.642 7
-4 6 6 9944.36 469.648 41
4 -6 -6 9374.15 436.197 15
4 6 -6 9890.06 439.901 13
4 -6 -6 10608.9 430.116 26
4 -6 -6 9479.55 428.201 25
-4 -6 6 10871.1 445.931 27
4 6 -6 10125.1 433.445 12
4 -6 -6 10285.1 427.553 24
4 -6 -6 10122.4 428.962 3
4 6 -6 8850.83 427.207 3
4 -6 -6 10255.6 483.417 1
4 6 -6 8890.83 476.588 1
4 -6 -6 10445.4 432.131 19
4 6 -6 9749.05 448.091 18
4 -6 -6 9944.29 431.863 34
4 -6 -6 9924.06 425.093 21
4 -6 -6 9725.29 433.163 16
-4 -6 5 4657.41 250.183 6
4 6 -5 5199.82 271.373 7
4 -6 -5 4823.79 211.539 19
4 6 -5 4488.49 214.608 18
4 -6 -5 4778.31 209.174 26
4 -6 -5 4787.65 208.177 24
-4 6 5 4337.02 242.838 38
4 -6 -5 4491.96 208.447 20
-4 6 5 4763.16 247.831 41
-4 -6 5 4698.62 260.592 41
4 -6 -5 5066.94 214.073 12
4 -6 -5 4861.63 254.475 1
4 6 -5 4466.5 251.897 1
4 -6 -5 4729.92 208.708 29
4 -6 -5 4911.46 208.785 32
4 6 -5 4301.18 209.005 3
4 -6 -5 4976.71 211.004 3
4 6 -4 437.474 64.8155 1
4 -6 -4 450.009 64.9054 1
-4 6 4 429.288 70.4167 38
4 6 -4 461.521 54.0892 37
-4 -6 4 390.298 74.0134 41
-4 -6 4 384.573 72.8135 6
4 6 -4 404.012 83.4958 7
4 6 -3 4004.84 192.779 37
-4 6 3 3858.78 201.765 38
4 -6 -3 3853.64 198.87 40
4 6 -3 3463.22 190.584 1
4 -6 -3 3717.65 191.76 1
4 6 -3 4158.24 210.877 7
-4 -6 3 3922.47 209.696 6
-4 -6 3 3709.88 198.438 41
4 6 -2 160.431 43.2642 1
4 -6 -2 135.164 40.7039 1
4 6 -2 178.728 63.2376 7
-4 6 2 140.047 61.9048 38
4 6 -2 132.621 46.0688 37
-4 6 2 134.258 34.0194 37
4 -6 -2 158.169 52.0087 40
-4 -6 2 121.871 50.8512 41
4 6 -1 444.819 46.6854 1
4 -6 -1 407.607 44.1734 1
4 6 -1 461.611 63.1882 7
-4 -6 1 429.329 49.152 41
4 -6 -1 339.564 60.0619 40
-4 6 1 502.117 52.0195 37
4 6 -1 497.536 58.3994 37
-4 6 0 67.4636 45.6747 37
4 6 0 102.278 51.8638 37
-4 6 0 169.997 50.687 38
4 6 0 60.4316 39.8932 2
4 -6 0 143.261 41.0748 2
-4 -6 0 41.9237 24.6623 41
-4 -6 -1 -6.57397 42.1419 6
4 -6 1 68.0929 63.558 6
-4 6 -1 14.9265 40.6144 38
-4 6 -1 28.954 51.6513 37
4 6 1 8.20029 38.7176 2
4 -6 1 66.6361 37.9728 2
4 -6 1 4.21823 55.3381 40
-4 -6 -1 8.37593 54.7344 39
4 -6 2 2581.92 152.067 6
-4 -6 -2 2594.06 130.773 6
-4 6 -2 2843.69 157.513 37
4 6 2 2615.94 138.981 2
4 -6 2 2642.23 138.433 2
4 -6 2 2742.07 155.223 40
-4 6 -2 2590.39 131.611 38
-4 -6 -2 2703.37 150.016 39
4 -6 3 2169.06 123.66 2
4 6 3 2163.99 125.577 2
4 -6 3 2074.56 132.134 6
4 -6 3 1863.88 143.952 41
-4 6 -3 2118.44 141.782 37
4 -6 3 2107.87 136.952 40
-4 -6 -3 2283.78 130.727 39
-4 -6 -4 308.058 35.3523 10
4 -6 4 318.131 59.2907 2
4 6 4 155.634 55.4633 2
-4 -6 -4 337.379 53.1181 39
4 -6 4 252.219 67.0051 40
4 -6 4 293.401 78.5782 41
-4 6 -4 228.449 69.3257 37
4 -6 5 8299.41 407.221 2
4 6 5 9127.97 410.657 2
-4 -6 -5 9194.46 396.818 33
-4 -6 -5 8986.1 390.79 30
-4 6 -5 8192.11 371.494 13
-4 -6 -5 8523.02 384.005 28
-4 -6 -5 8473.17 369.697 4
-4 6 -5 8495.47 368.56 12
-4 -6 -5 9062.35 375.951 25
-4 -6 -5 8707.62 369.103 35
-4 -6 -5 7996.14 392.861 21
-4 -6 -5 9098.46 394.088 20
-4 6 -5 8487.17 411.934 17
4 -6 5 8350.63 416.093 40
4 -6 5 7999.48 425.96 41
-4 6 -5 8389.5 398.808 11
-4 -6 -5 8705.17 371.108 10
-4 -6 -6 237.5 59.7782 33
-4 -6 -6 304.401 59.798 34
-4 6 -6 324.838 59.0597 13
-4 6 -6 324.364 55.352 12
-4 -6 -6 297.147 55.6204 30
-4 -6 -6 308.737 57.4644 5
-4 6 -6 383.964 57.5939 5
-4 -6 -6 285.229 56.3941 28
-4 -6 -6 317.751 59.4031 25
-4 -6 -6 323.811 60.285 24
4 -6 6 287.362 75.6233 22
-4 -6 -6 206.993 37.8645 10
-4 6 -6 304.971 68.3637 11
4 -6 6 324.728 72.3863 2
-4 6 -6 296.784 73.7802 17
-4 -6 -6 395.768 59.0756 20
-4 -6 -6 322.045 52.738 35
-4 -6 -7 107.962 61.7384 24
-4 -6 -7 131.386 63.4361 25
-4 -6 -7 169.947 53.1804 28
4 -6 7 102.031 75.148 22
-4 6 -7 68.9012 65.9262 11
-4 -6 -7 233.231 62.0625 20
-4 -6 -7 102.331 52.2577 30
-4 6 -7 217.39 49.5674 13
-4 6 -7 127.626 45.9787 12
-4 -6 -7 167.036 65.7272 33
-4 -6 -7 128.943 64.5561 34
-4 6 -7 151.725 84.8016 17
-4 -6 -7 125.403 54.3536 5
-4 6 -7 189.164 54.5807 5
-4 -6 -8 1881.92 93.9072 24
-4 -6 -8 1731.71 95.639 25
-4 -6 -8 1803.74 94.3235 20
-4 -6 -8 1972.07 96.865 34
-4 -6 -8 1772.85 92.552 5
-4 6 -8 1869.82 92.8381 5
-4 -6 -8 1914.32 90.616 30
-4 6 -8 1587.09 97.9239 11
4 -6 8 1704.53 103.332 22
-4 -6 -9 16.2135 39.8204 25
-4 -6 -9 63.139 36.1779 24
-4 6 -9 56.0378 40.9598 29
-4 -6 -9 75.2816 39.1534 34
-4 -6 -9 73.4676 36.6609 20
4 -6 9 15.9962 57.3496 27
4 7 -9 68.4566 69.3469 15
4 7 -9 92.4887 80.2787 12
4 -7 -9 82.9212 61.3828 32
4 -7 -9 28.0267 51.251 26
4 7 -9 80.8243 61.6461 26
4 -7 -9 24.3971 63.5202 29
4 7 -8 53.0878 52.3623 18
4 -7 -8 8.37908 45.2287 19
4 7 -8 53.8345 55.3044 15
4 -7 -8 8.37625 48.6126 32
4 -7 -8 19.6502 50.5264 29
4 7 -8 134.708 60.8939 12
4 7 -8 2.11316 65.0205 13
4 -7 -8 19.257 45.3519 26
-4 -7 8 50.8063 50.6961 27
4 -7 -7 249.728 49.5598 25
4 7 -7 322.616 82.7488 13
4 7 -7 284.7 72.0061 12
4 -7 -7 362.918 48.4928 21
4 7 -7 246.887 42.7391 3
4 -7 -7 334.063 43.7653 3
4 -7 -7 245.015 59.3592 29
4 7 -7 331.248 68.47 18
4 -7 -7 341.942 61.155 19
4 -7 -7 272.618 45.4083 16
4 7 -7 199.688 63.8317 15
-4 -7 7 363.844 66.0099 27
4 -7 -7 301.958 55.3601 26
4 -7 -7 301.564 59.7298 32
4 7 -6 6312.27 301.126 13
4 7 -6 6121.16 347.523 7
-4 -7 6 5688.77 337.963 41
-4 -7 6 6651.94 295.461 27
4 -7 -6 6217.1 285.917 25
4 -7 -6 6598.06 287.875 26
4 -7 -6 6596.81 287.069 24
4 7 -6 6942.4 293.993 12
4 -7 -6 6650.29 287.875 29
4 -7 -6 6568.32 288.55 16
4 -7 -6 6750.86 286.033 34
4 -7 -6 6796.06 288.478 35
4 -7 -6 7048.5 291.897 19
4 7 -6 6474.11 297.596 18
4 -7 -6 5788.87 283.871 3
4 -7 -6 6474.53 288.054 20
4 -7 -6 6578.05 284.38 21
4 -7 -5 1173.07 67.66 16
4 -7 -5 1141.3 105.658 30
4 -7 -5 1147.03 69.031 29
4 -7 -5 982.348 62.6678 15
-4 -7 5 1335.8 97.3673 27
4 -7 -5 1246.73 76.8487 26
4 -7 -5 1206.07 116.807 24
4 -7 -5 993.818 60.639 23
4 -7 -5 1046.27 77.0548 20
4 -7 -5 1144.28 62.3916 21
-4 7 5 955.904 98.2955 38
4 7 -5 1243.02 102.765 18
4 -7 -5 1179.8 110.528 19
-4 -7 5 1007.75 106.813 6
-4 7 5 1027.12 100.418 41
-4 -7 5 1153.93 138.769 41
4 -7 -5 1099.82 62.0697 34
4 -7 -5 1101.41 64.0422 35
4 7 -5 1116.57 160.049 13
4 7 -5 1149.13 82.228 12
4 -7 -5 949.857 98.6174 1
4 -7 -4 85.8694 45.7767 1
-4 -7 4 6.80011 63.142 6
4 7 -4 -36.597 77.7073 7
-4 7 4 162.196 59.6394 38
4 7 -4 100.854 44.7113 37
-4 -7 4 46.3641 60.5756 41
-4 -7 3 197.906 62.5753 41
4 -7 -3 216.297 56.3933 40
4 7 -3 94.9052 44.5016 1
4 -7 -3 183.105 43.2775 1
4 7 -3 111.417 48.0693 37
-4 7 3 101.647 58.3753 38
-4 -7 3 211.455 71.5342 6
4 7 -3 132.027 72.9823 7
-4 -7 2 601.179 66.7401 41
4 -7 -2 593.977 68.3451 40
4 -7 -2 603.043 54.408 1
4 7 -2 608.524 55.8281 1
-4 7 2 716.574 79.8511 38
4 7 -2 610.688 66.1138 37
-4 7 2 718.055 57.7909 37
-4 -7 2 793.329 88.2058 6
4 7 -2 579.572 76.0718 7
4 -7 -1 2314.26 128.54 40
-4 7 1 2354.33 133.421 38
-4 -7 1 2248.53 116.779 41
4 7 -1 2026.24 126.768 7
4 -7 -1 1985.18 108.497 1
4 7 -1 2074.49 126.709 37
-4 7 1 2084.92 120.343 37
-4 -7 1 2298.82 138.691 6
4 -7 0 9466.91 404.836 40
-4 7 0 9754.37 401.296 38
-4 -7 0 8533.7 379.908 41
4 7 0 8791.16 394.031 7
4 -7 0 8545.2 382.289 1
4 -7 0 8187.76 384.991 2
4 7 0 9592.52 405.179 37
-4 7 0 8886.56 399.839 37
4 -7 0 9125.99 411.758 6
-4 -7 0 9642.62 407.205 6
4 -7 1 8292.7 371.502 6
-4 -7 -1 8336.26 355.49 6
-4 7 -1 8113.15 363.388 37
4 7 1 7665.1 345.064 7
4 7 1 7251.63 343.487 2
4 -7 1 7562.17 343.948 2
-4 -7 -1 8293.81 364.617 39
-4 7 -1 7709.62 350.766 38
-4 7 -2 16012 693.154 37
-4 -7 -2 16055.7 686.598 39
4 -7 2 16958.4 693.591 40
-4 7 -2 15058.6 668.72 38
4 -7 2 16191.2 693.038 6
-4 -7 -2 15431.9 668.787 6
4 7 2 14958.2 671.709 2
4 -7 2 15660.9 672.293 2
4 -7 3 9564.29 445.858 41
-4 7 -3 8704.84 435.156 37
4 -7 3 9811.08 435.87 40
-4 -7 -3 9016.54 422.521 39
4 7 3 9627.37 417.584 2
4 -7 3 8915.21 414.347 2
4 -7 3 9245.92 430.93 6
4 -7 4 20152.2 852.192 40
-4 -7 -4 19548.3 805.342 10
4 -7 4 18701.8 830.479 2
-4 7 -4 18578.6 853.357 37
4 -7 4 19246.7 859.733 41
-4 -7 -4 18800 804.234 8
4 -7 5 5325.22 293.836 40
4 -7 5 4553.23 280.234 2
-4 -7 -5 5751.03 253.801 35
-4 -7 -5 5588.54 253.26 34
-4 -7 -5 5747.67 253.768 30
-4 7 -5 5455.72 258.381 13
-4 -7 -5 5827.28 252.524 28
-4 7 -5 5454.61 271.315 12
-4 -7 -5 5653.14 255.33 33
-4 -7 -5 5513.64 252.161 25
-4 -7 -5 5825.09 253.66 24
4 -7 5 5624.18 269.186 22
-4 -7 -5 5574.1 251.86 21
-4 7 -5 5298.32 268.502 18
-4 7 -5 5377.93 260.875 17
-4 7 -5 5395.07 261.367 11
-4 -7 -5 5765.25 247.884 10
4 -7 5 5489.66 309.7 41
-4 -7 -6 8458.11 354.657 30
-4 7 -6 8119.23 358.953 13
-4 7 -6 7462.48 354.023 12
-4 -7 -6 8213.67 352.52 5
-4 -7 -6 7980.59 356.265 28
-4 -7 -6 8541.72 355.384 25
4 -7 6 8576.9 366.177 22
-4 -7 -6 7558.58 352.299 10
-4 7 -6 8202.37 363.117 11
-4 -7 -6 8465.63 355.474 20
-4 7 -6 8467.73 365.002 17
-4 -7 -6 8481.4 357.296 33
-4 -7 -6 8464.42 354.728 35
-4 -7 -7 1251.24 95.3433 24
-4 -7 -7 1324.57 92.9835 25
-4 -7 -7 1215.16 76.3338 5
-4 7 -7 1212.72 76.5811 5
4 -7 7 1214.32 113.888 22
-4 7 -7 1197.91 108.793 11
-4 7 -7 949.675 76.0943 12
-4 -7 -7 1380.06 89.5825 30
-4 7 -7 1277.07 83.4433 13
-4 7 -7 1271.13 116.1 17
-4 -7 -7 1355.3 95.4658 20
-4 -7 -7 1227.17 86.0071 28
4 -7 8 1647.1 96.9897 22
-4 -7 -8 1666.44 87.0377 25
-4 -7 -8 1727.96 87.3322 24
-4 7 -8 1435.6 91.8236 11
-4 -7 -8 1758.53 89.6273 34
-4 -7 -8 1554.13 83.4485 30
-4 -7 -8 1718.86 87.8451 20
-4 7 -9 46.9563 38.9341 29
-4 -7 -9 136.654 33.2401 25
-4 -7 -9 107.69 33.6009 24
-4 -7 -9 112.389 38.6526 34
-4 -7 -9 123.229 32.9753 20
4 -7 9 149.433 56.1523 27
4 -8 -9 373.978 45.7991 29
4 8 -9 311.339 44.9253 32
4 8 -9 312.846 41.9067 26
4 8 -9 389.854 48.281 15
4 8 -9 326.262 51.7261 12
4 -8 -9 291.425 43.8245 32
4 -8 -8 2972.21 136.847 19
4 8 -8 2582.42 140.449 18
4 8 -8 2604.99 148.448 13
4 8 -8 2912.57 138.628 15
4 -8 -8 3104.02 137.558 29
-4 -8 8 2920.18 141.214 27
4 -8 -8 2945.13 135.965 26
4 -8 -8 3155.27 139.346 32
4 8 -8 2882.58 144.301 12
4 -8 -7 60.8593 67.896 32
4 8 -7 51.993 72.3915 18
4 -8 -7 -8.94712 64.8103 19
-4 -8 7 96.2513 72.5963 27
4 -8 -7 61.6916 55.7215 26
4 -8 -7 58.6416 46.1154 21
4 8 -7 12.0292 81.1165 12
4 8 -7 -47.613 95.1979 13
4 8 -7 31.3435 60.5698 15
4 -8 -7 27.4323 41.2608 16
4 -8 -7 5.97206 58.2029 29
4 -8 -6 1651.38 90.0569 24
4 8 -6 1307.3 94.3325 12
4 -8 -6 1424.59 87.7994 29
4 -8 -6 1457.37 92.2764 19
4 8 -6 1134.5 101.881 18
4 -8 -6 1444.51 82.9108 34
4 -8 -6 1241.22 85.3155 35
4 -8 -6 1271.06 85.1354 16
4 -8 -6 1437.72 89.7734 20
4 -8 -6 1489.75 83.8068 21
-4 -8 6 1413.21 101.01 27
4 -8 -6 1315.91 85.3059 26
4 -8 -5 1458.24 100.055 30
4 -8 -5 1451.27 107.134 29
-4 -8 5 1144.34 123.104 6
4 8 -5 1467.03 142.95 7
4 8 -5 1599 123.078 18
-4 -8 5 1666.83 116.525 27
4 -8 -5 1600.75 97.0045 26
4 8 -5 1314.01 105.352 12
4 -8 -5 1547.51 101.707 24
4 -8 -5 1613.48 129.957 23
-4 -8 5 1472.2 158.018 22
4 -8 -5 1689.83 101.889 21
4 -8 -5 1261.58 99.873 20
-4 8 5 1375.28 118.22 41
-4 -8 5 1442.86 129.769 41
4 -8 -5 1517.76 108.549 34
4 -8 -5 1330.56 121.022 35
-4 8 5 1092.52 114.687 38
4 -8 -5 1479 105.214 16
4 -8 -5 1384.89 106.327 14
4 8 -5 1506.4 129.369 13
-4 -8 4 271.634 75.8548 6
4 8 -4 141.902 84.092 7
-4 -8 4 176.791 68.752 41
-4 8 4 209.749 67.9851 38
4 8 -4 58.1536 47.1606 37
4 8 -3 24200 1009.37 7
-4 -8 3 23476.1 1009.27 6
-4 -8 3 22263.9 996.83 41
4 -8 -3 22649.9 994.709 40
-4 8 3 23918.7 1003.05 38
4 8 -3 22396.2 995.251 37
4 8 -2 4385.65 232.98 7
-4 -8 2 4988.8 244.729 6
-4 -8 2 4404.63 223.024 41
-4 8 2 4846.88 236.222 38
4 -8 -2 4673.14 228.239 40
4 8 -2 4509.25 229.059 37
-4 8 2 4152.61 216.81 37
-4 -8 1 448.834 73.8133 6
4 8 -1 344.635 59.6483 7
-4 -8 1 358.308 46.0129 41
-4 8 1 370.087 55.7298 37
-4 8 1 304.864 64.6333 38
4 8 -1 282.1 59.3412 37
4 -8 -1 361.419 60.5556 40
4 8 0 9099.34 437.873 7
4 8 0 10432.2 454.778 37
-4 8 0 9778.06 449.623 37
-4 -8 0 10278.8 452.957 6
4 -8 0 10075.6 451.242 40
-4 8 0 10461.7 448.753 38
4 8 1 1393.41 108.171 37
-4 8 -1 1092.46 98.5496 37
4 -8 1 1236.3 114.209 6
-4 -8 -1 1215.59 90.3734 6
-4 8 -1 1317.26 90.2065 38
-4 8 -2 12919.8 584.746 37
4 -8 2 12605.7 584.55 6
-4 -8 -2 12877.1 560.564 6
4 -8 2 13849.6 585.578 40
-4 8 -2 12599.3 559.78 38
-4 -8 -3 4934.96 221.309 10
-4 -8 -3 5105.87 221.524 8
4 -8 3 5081.95 265.761 40
-4 8 -3 4832.52 265.033 37
4 -8 3 4815 260.236 6
-4 -8 -4 348.921 38.2653 35
-4 -8 -4 318.866 38.8916 33
-4 -8 -4 313.477 37.3257 34
-4 8 -4 191.143 96.8768 37
-4 -8 -4 310.291 37.2916 28
-4 8 -4 255.823 40.7153 13
-4 8 -4 284.536 39.5608 12
-4 -8 -4 277.143 35.3961 24
-4 -8 -4 286.061 37.7401 8
4 -8 4 307.732 45.4962 22
-4 -8 -4 286.607 37.3272 20
-4 -8 -4 229.906 34.3104 21
-4 8 -4 236.832 41.1201 17
4 -8 4 140.679 82.7912 40
4 -8 4 240.199 106.51 41
-4 -8 -4 329.689 41.7247 10
-4 8 -4 249.569 44.5447 11
-4 8 -5 23525.4 1040.86 18
-4 -8 -5 25961.7 1037.42 33
-4 -8 -5 24727 1036.69 28
-4 8 -5 23421.3 1040.15 13
-4 -8 -5 24993.1 1035.3 30
-4 8 -5 23628 1039.37 12
-4 -8 -5 24809.3 1035.36 34
-4 -8 -5 25527.5 1036.67 35
-4 -8 -5 24228.6 1036.78 25
-4 -8 -5 26424.9 1036.18 24
4 -8 5 25309.4 1043.81 22
-4 -8 -5 23252.5 1034.58 21
-4 -8 -5 25571.4 1035.16 20
4 -8 5 23778.1 1088.92 40
-4 8 -5 24944 1042.33 17
-4 -8 -5 24518.8 1036.74 10
4 -8 5 23891.7 1103.41 41
-4 -8 -6 9283.14 391.828 25
-4 -8 -6 9450.85 392.875 30
-4 8 -6 9312.87 398.158 13
-4 8 -6 8508.67 392.57 12
4 -8 6 9697.78 404.707 22
-4 -8 -6 9257.51 392.569 35
-4 -8 -6 9627.41 393.864 34
-4 8 -6 8934.47 400.619 11
-4 -8 -6 8400.76 389.919 10
-4 -8 -6 9235.51 395.372 33
-4 8 -6 9227.01 401.823 17
-4 -8 -6 8981.91 393.521 28
4 -8 7 1919.86 119.913 22
-4 -8 -7 1953.89 104.509 20
-4 -8 -7 1827.55 104.26 28
-4 -8 -7 1953.25 102.904 30
-4 8 -7 1909.07 116.572 11
-4 -8 -7 1908.7 103.377 24
-4 -8 -7 1964.71 103.26 25
-4 8 -7 1663.76 106.397 12
-4 8 -7 1818.09 111.812 13
-4 -8 -8 92.5544 44.427 24
-4 -8 -8 72.7216 39.1533 25
-4 -8 -8 110.741 45.6573 20
-4 -8 -8 94.6419 39.242 30
-4 8 -8 8.39273 51.3897 11
4 -8 8 44.7555 55.9275 22
-4 -8 -9 283.597 34.8737 34
-4 -8 -9 231.635 31.9722 24
4 -8 9 237.893 50.4004 27
4 9 -9 167.718 31.104 26
4 -9 -9 112.394 35.6648 32
4 9 -9 210.604 41.7866 32
4 9 -9 247.438 49.6955 12
4 -9 -8 313.668 43.1117 29
4 -9 -8 221.159 39.0832 26
-4 -9 8 181.543 52.5468 27
4 -9 -8 242.852 47.5347 32
4 9 -8 311.07 52.2158 18
4 -9 -8 323.046 43.8252 19
4 9 -8 212.454 43.6983 15
4 9 -8 271.96 55.8014 12
4 9 -8 320.747 66.8903 13
4 -9 -7 70.9391 58.3163 21
4 9 -7 94.0246 84.2263 18
4 -9 -7 87.5218 64.5195 19
4 -9 -7 -51.2422 64.8834 29
4 -9 -7 -23.5149 59.9632 32
4 9 -7 3.76685 72.2433 12
4 9 -7 71.3202 88.0005 13
4 -9 -7 17.9287 59.0503 26
-4 -9 7 76.9892 79.2957 27
4 9 -7 -28.8195 66.5556 15
4 -9 -7 52.6018 50.7318 16
-4 -9 6 1971.07 119.857 27
4 -9 -6 1827.07 103.013 26
4 -9 -6 1939.03 103.267 29
4 9 -6 2066.85 114.073 12
-4 -9 6 1722.87 109.405 22
4 -9 -6 1768.84 95.6723 23
4 -9 -6 1925.29 102.265 21
4 -9 -6 1904.84 103.481 35
4 9 -6 1990.57 121.963 18
4 -9 -6 2070.74 109.935 19
4 -9 -6 1917.7 103.858 16
4 9 -6 1746.03 125.595 13
4 -9 -5 201.777 61.5307 30
4 -9 -5 133.322 62.4072 16
4 -9 -5 212.896 65.8673 14
4 -9 -5 150.675 89.7748 29
-4 -9 5 192.12 76.9002 27
4 -9 -5 309.7 62.1578 26
4 9 -5 134.831 78.2804 18
4 9 -5 283.635 83.9999 13
4 9 -5 242.355 71.6651 12
-4 -9 5 89.8066 99.4375 22
4 -9 -5 277.291 89.4237 23
4 -9 -5 250.185 62.3585 21
4 -9 -5 220.281 69.7922 20
-4 9 5 -36.2214 65.8624 38
4 -9 -5 212.934 92.7445 35
-4 -9 5 97.7574 84.2653 6
4 9 -5 272.784 101.553 7
-4 -9 5 190.436 93.7264 41
4 -9 -4 1368.62 73.2747 36
4 -9 -4 1484.43 74.7649 35
4 -9 -4 1581.64 96.0018 32
4 -9 -4 1343.48 75.2224 30
4 -9 -4 1246.08 73.5099 29
4 -9 -4 1458.37 76.4453 14
4 9 -4 1463.59 102.606 13
4 -9 -4 1376.7 75.4715 26
-4 -9 4 1707.97 117.139 27
4 -9 -4 1503.22 90.0825 24
-4 -9 4 1417.47 86.3616 22
4 -9 -4 1481.57 77.0547 23
4 -9 -4 1327.88 74.4536 20
4 -9 -4 1510.01 76.9574 21
4 -9 -4 1718.04 102.148 19
4 9 -4 1480.38 118.349 18
4 9 -4 1083.15 104.181 37
-4 9 4 1377.7 129.281 38
-4 -9 4 1286.85 124.819 41
4 9 -4 1394.07 77.7829 12
4 -9 -4 1436.11 82.7645 16
-4 -9 4 1400.51 145.147 6
4 9 -4 1633.66 167.789 7
-4 -9 3 249.607 77.4984 6
4 9 -3 187.852 68.6297 7
4 -9 -3 136.777 50.0366 40
-4 -9 3 126.981 57.5191 41
4 9 -3 199.5 58.6407 37
-4 9 3 118.889 66.0464 38
4 9 -2 2360.32 144.272 37
4 9 -2 2340.73 143.828 7
-4 -9 2 2044.5 131.737 41
4 -9 -2 2153.87 136.003 40
-4 9 2 2410.76 148.512 38
4 9 -1 3868.33 205.804 7
-4 -9 1 3882.69 217.894 6
4 9 -1 3990.55 214.455 37
-4 9 1 3928.55 207.669 37
-4 -9 1 3876.32 196.365 41
4 -9 -1 4234.98 212.244 40
-4 9 1 4522.36 217.334 38
4 9 0 9336.81 445.999 7
4 -9 0 10060 461.667 40
-4 9 0 10259.3 458.962 38
-4 -9 0 10871.3 464.855 6
4 9 0 10591.1 466.734 37
-4 9 0 9962.55 461.874 37
4 -9 1 183.247 61.3747 40
-4 -9 -1 263.641 59.1052 6
4 -9 1 133.856 71.4257 6
-4 9 -1 80.2977 61.7352 37
-4 9 -1 205.867 52.3638 38
4 9 1 238.353 66.1667 37
-4 -9 -2 4753.04 209.081 10
-4 -9 -2 4716.22 209.758 8
-4 9 -2 4560.01 225.664 38
4 -9 2 4619.21 254.343 6
-4 9 -2 4635.36 251.995 37
-4 -9 -3 9732.73 418.682 10
-4 -9 -3 9721.74 418.691 8
-4 9 -3 9416.6 465.589 37
4 -9 3 10613.7 469.239 40
4 -9 3 9529.89 462.78 6
-4 -9 -4 60.1797 70.739 33
-4 -9 -4 159.917 103.527 34
-4 -9 -4 120.853 80.2437 30
-4 -9 -4 112.739 77.5745 28
-4 -9 -4 16.2832 111.941 35
-4 9 -4 157.524 90.5591 13
-4 -9 -4 70.4695 39.1582 25
-4 -9 -4 135.748 108.192 24
-4 9 -4 -35.2513 70.9823 37
4 -9 4 72.1535 96.1374 22
-4 9 -4 196.52 94.2985 11
-4 -9 -4 145.669 43.6352 10
-4 -9 -4 33.2041 92.5873 20
-4 -9 -4 169.387 114.826 21
-4 9 -4 193.88 160.809 17
4 -9 4 -8.47026 68.9083 40
-4 -9 -4 126.931 54.136 8
-4 9 -5 6730.97 298.677 13
-4 -9 -5 6399.62 292.315 28
-4 -9 -5 6799.76 293.153 33
-4 9 -5 6478.79 293.024 12
-4 -9 -5 6775.93 291.754 34
-4 -9 -5 7087.18 292.99 35
-4 -9 -5 6978.3 291.725 24
-4 -9 -5 6436.29 288.776 25
4 -9 5 6580.45 346.613 40
-4 9 -5 6435.25 300.411 11
-4 -9 -5 6478.07 290.515 10
-4 -9 -5 6500.47 291.092 21
-4 -9 -5 7028.14 291.973 20
-4 9 -5 6506.09 298.682 17
-4 9 -5 6782.04 296.311 18
-4 -9 -5 6259.18 288.598 8
4 -9 6 54.2337 77.8521 22
-4 -9 -6 129.727 50.5865 35
-4 -9 -6 126.036 57.2936 24
-4 -9 -6 50.1579 48.3835 25
-4 -9 -6 22.5798 57.6835 30
-4 9 -6 17.2984 63.1705 13
-4 9 -6 73.3271 54.0829 12
-4 -9 -6 36.8049 55.924 34
-4 -9 -6 54.5847 52.0958 28
-4 9 -6 79.0568 69.4483 17
-4 9 -6 71.1732 48.7962 18
-4 -9 -7 3957.95 172.525 34
-4 -9 -7 3889.51 171.755 35
-4 -9 -7 3791.47 171.524 28
-4 9 -7 3702 176.081 13
-4 9 -7 3874.8 182.571 11
-4 -9 -7 3619.65 168.744 25
-4 9 -7 3166.05 170.225 12
-4 -9 -7 4055.15 172.303 30
4 -9 7 4057.24 185.186 22
4 -9 8 389.429 73.9902 22
-4 -9 -8 351.983 60.6944 34
-4 9 -8 334.691 53.8781 29
-4 -9 -8 441.574 63.1759 20
-4 9 -8 406.842 71.5277 11
-4 -9 -8 342.319 54.8748 30
-4 -9 -8 317.795 60.5054 24
-4 -9 -8 351.601 40.5503 25
4 10 -9 154.383 23.6791 32
-4 -10 8 626.01 64.7056 27
4 -10 -8 596.88 52.2269 19
4 10 -8 572.723 60.3589 18
4 -10 -8 731.006 57.146 32
4 10 -8 571.465 81.0808 13
4 10 -8 561.929 68.3272 12
4 -10 -7 164.76 44.854 21
4 10 -7 143.002 69.1503 18
4 -10 -7 137.305 51.5797 19
4 -10 -7 94.6001 41.6979 16
4 -10 -7 182.681 46.7872 29
4 10 -7 100.051 61.0989 12
4 -10 -7 135.124 45.2577 26
-4 -10 7 113.352 65.4908 27
4 -10 -7 224.392 52.6815 32
-4 -10 6 704.997 77.3008 22
4 -10 -6 846.886 59.2054 23
4 -10 -6 848.71 66.7896 21
4 -10 -6 740.899 65.5353 35
4 -10 -6 946.911 73.3338 32
4 -10 -6 764.051 64.5664 29
4 10 -6 891.991 80.506 12
4 10 -6 680.44 96.2771 13
4 -10 -6 1009.93 75.3459 19
4 10 -6 908.774 91.3347 18
4 -10 -6 840.428 66.1942 26
-4 -10 6 824.753 89.516 27
4 -10 -6 762.481 66.1232 16
-4 -10 5 1971.71 118.861 27
4 -10 -5 1882.39 102.435 26
4 10 -5 1823.49 109.088 12
-4 -10 5 1656.04 112.568 22
4 -10 -5 1828.78 100.973 23
4 -10 -5 1876.22 102.397 21
4 -10 -5 1925.7 105.814 16
4 -10 -5 1892 100.153 35
4 -10 -5 1671.55 99.1388 29
4 -10 -5 1909.18 98.6535 14
4 10 -5 1862.43 123.776 13
4 -10 -4 6316.21 336.242 29
4 -10 -4 7419.6 327.378 30
4 -10 -4 7749.57 330.828 14
4 10 -4 7481.88 341.012 13
4 10 -4 6386.47 364.66 37
4 -10 -4 7493.14 328.336 26
-4 -10 4 7742.83 344.596 27
-4 10 4 7203.62 370.773 38
4 10 -4 7525.85 333.168 12
4 10 -4 7607.04 384.047 7
-4 -10 4 7686.31 381.299 6
4 -10 -4 7842.93 329.53 23
-4 -10 4 7648.09 338.775 22
4 -10 -4 8008.9 329.241 21
4 -10 -4 6984.23 335.473 20
4 10 -4 7596.98 347.414 18
4 -10 -4 8114.6 335.649 19
4 -10 -4 7669.83 337.614 35
4 -10 -4 7257.12 336.123 36
4 -10 -4 7631.2 331.566 16
-4 -10 4 6013.87 363.352 41
4 -10 -3 308.233 34.2777 26
4 -10 -3 218.097 36.414 19
-4 -10 3 238.724 43.584 22
4 -10 -3 329.315 36.9076 23
4 -10 -3 268.826 36.5763 21
4 10 -3 345.005 71.9138 37
-4 10 3 301.308 86.0427 38
-4 -10 3 144.006 62.7224 41
4 10 -3 280.265 44.6186 18
4 -10 -3 273.248 34.356 36
-4 -10 3 455.093 99.1299 6
4 10 -3 236.619 74.9598 7
4 -10 -3 313.243 36.5122 14
4 -10 -3 322.818 36.6444 32
-4 -10 2 781.554 50.7656 8
4 -10 -2 774.975 78.9915 40
4 10 -2 774.39 85.0096 7
-4 -10 2 838.032 77.6957 41
4 10 -2 662.893 86.134 37
4 -10 -1 5896.81 280.747 40
-4 10 1 6382.84 290.914 38
4 10 -1 5802.2 287.609 37
-4 10 1 5300.99 278.407 37
4 10 -1 5352.85 272.628 7
-4 -10 1 5530.21 247.257 8
-4 -10 1 5658.25 288.545 6
-4 10 0 1021.06 94.141 38
4 -10 0 1029.4 93.964 40
-4 10 0 917.978 93.4948 37
4 10 0 925.716 100.887 37
-4 -10 0 1099.49 63.8479 8
-4 -10 0 967.315 94.2262 6
-4 10 -1 1659.58 114.616 38
4 -10 1 1871.92 130.213 40
4 10 1 2084.24 137.481 37
-4 10 -1 1529.77 126.228 37
-4 -10 -1 1737.44 90.7407 8
4 -10 1 1389.1 131.504 6
-4 -10 -1 1777.88 119.324 6
4 -10 2 2456.59 169.088 6
-4 -10 -2 2534.4 119.053 8
4 10 2 2245.86 157.754 37
-4 -10 -2 2395.62 116.792 10
-4 -10 -3 2541.05 122.64 30
-4 -10 -3 2681.93 152.564 33
-4 10 -3 2671.69 176.738 13
4 10 3 2592.55 177.838 37
-4 10 -3 2503.8 184.374 37
-4 -10 -3 2357.65 117.45 23
-4 -10 -3 2369.28 114.975 24
-4 -10 -3 2808.39 135.47 35
-4 -10 -3 2503.82 117.892 34
4 -10 3 2645.97 130.742 22
-4 10 -3 2749.94 139.621 11
-4 -10 -3 2451.05 135.884 10
4 -10 3 2109.23 176.886 6
4 -10 3 2584.56 181.458 40
-4 -10 -3 2634.81 135.788 8
-4 -10 -3 2616.66 117.405 20
-4 -10 -3 2308.48 115.629 21
-4 -10 -4 7346.28 325.77 30
-4 -10 -4 7585.92 326.178 28
-4 -10 -4 8129.68 327.241 33
-4 -10 -4 7347.7 330.53 34
-4 -10 -4 7839.27 328.03 35
-4 -10 -4 7517.71 330.116 24
-4 -10 -4 6932.39 321.608 23
-4 -10 -4 7496.68 325.437 8
4 -10 4 7381.02 333.777 22
-4 -10 -4 7649.32 324.82 10
-4 10 -4 7207.82 333.001 11
4 10 4 7873.45 381.633 37
-4 10 -4 6627.36 376.715 37
-4 10 -4 6945.6 340.031 17
-4 -10 -4 6964.39 328.447 21
-4 -10 -4 7716.24 327.581 20
4 -10 4 6788.31 375.794 40
-4 -10 -5 983.378 69.2886 24
-4 -10 -5 944.768 62.6286 25
-4 -10 -5 903.741 70.1244 34
-4 -10 -5 1002.27 72.4026 35
-4 -10 -5 853.029 58.1662 8
-4 10 -5 873.985 87.313 11
-4 10 -5 926.697 78.1808 18
-4 10 -5 813.169 78.1482 17
-4 -10 -5 876.472 71.2052 28
-4 10 -5 865.111 74.6125 12
-4 10 -5 876.097 83.4333 13
-4 -10 -5 712.504 68.3437 21
-4 -10 -5 839.595 70.4038 20
-4 10 -6 306.041 85.8545 13
-4 10 -6 244.648 62.9948 12
-4 -10 -6 280.648 64.7445 28
-4 -10 -6 177.781 69.6354 34
-4 -10 -6 207.281 71.6562 24
-4 -10 -6 241.663 47.0288 25
4 -10 6 308.554 103.885 22
-4 10 -6 133.358 97.8601 11
-4 -10 -6 260.256 66.466 35
-4 -10 -6 152.69 75.5195 30
-4 10 -6 182.66 81.8316 17
-4 10 -6 297.465 58.2313 18
-4 -10 -6 325.862 76.2717 20
-4 -10 -7 26.9734 38.6901 28
-4 -10 -7 42.219 48.0365 30
-4 -10 -7 48.631 44.3265 34
-4 -10 -7 78.3477 43.8976 35
4 -10 7 75.4112 62.9816 22
-4 10 -7 43.8976 42.7105 12
-4 10 -7 15.8485 50.5205 13
4 -10 7 53.6198 59.051 27
-4 -10 -7 46.663 45.0604 24
-4 -10 -7 32.5426 34.8338 25
-4 -10 -8 129.93 45.8785 30
4 -10 8 219.144 65.4183 27
-4 10 -8 148.458 44.4012 29
4 -10 8 122.119 64.7392 22
-4 -10 -8 185.115 46.0624 34
-4 -11 8 -71.3581 70.8118 27
4 11 -8 126.995 46.8256 26
4 11 -8 114.138 75.6657 18
4 -11 -8 82.5844 55.5674 19
4 -11 -8 42.66 54.5146 32
4 11 -8 20.3138 67.3644 12
4 11 -8 -33.9295 82.0558 13
4 -11 -7 130.784 42.8087 21
4 11 -7 35.1489 53.8007 12
4 11 -7 -17.2818 71.5399 13
4 11 -7 57.4418 61.5132 18
4 -11 -7 132.426 47.0463 19
4 -11 -7 -9.99389 36.5583 26
-4 -11 7 103.244 61.984 27
4 -11 -7 62.7603 46.839 32
4 -11 -7 49.9813 34.6006 16
-4 -11 7 119.271 45.0297 22
4 11 -7 77.2453 36.4041 42
4 11 -6 1929.54 142 13
4 -11 -6 1724.63 92.3133 23
-4 -11 6 1776.51 115.24 22
4 -11 -6 1830.35 108.072 21
4 -11 -6 1689.67 99.1752 35
4 -11 -6 1848.5 112.711 32
4 -11 -6 1642.1 93.1751 29
4 11 -6 1847.02 119.604 12
4 -11 -6 1875.03 113.279 19
4 11 -6 1623.68 138.014 18
-4 -11 6 1865.14 132.358 27
4 -11 -6 1798.17 99.1085 26
4 -11 -6 1698.12 102.585 16
4 -11 -5 2493.63 122.223 26
-4 -11 5 2547.64 139.346 27
4 11 -5 2566.5 129.287 12
-4 -11 5 2449.83 136.224 22
4 -11 -5 2433.28 121.546 23
4 -11 -5 2509.18 124.233 21
4 -11 -5 2434.57 125.454 16
4 -11 -5 2122.93 117.117 29
4 -11 -5 2370.11 118.976 14
4 11 -5 2531.47 144.989 13
4 -11 -5 2325.04 120.014 35
4 -11 -4 53.9575 52.9536 26
-4 -11 4 152.686 84.7557 6
4 11 -4 225.777 90.6209 7
4 -11 -4 223.976 58.9684 36
4 -11 -4 181.349 68.9385 35
4 11 -4 139.413 62.4637 12
4 11 -4 213.174 75.328 13
-4 -11 4 119.85 71.8229 22
4 -11 -4 52.5361 54.7966 23
4 -11 -4 83.9841 57.4599 21
4 -11 -4 175.915 56.9177 19
4 11 -4 182.038 75.8941 18
4 -11 -4 193.789 57.4445 16
4 -11 -4 175.425 54.6873 14
-4 11 4 90.6818 72.2649 38
4 -11 -4 169.547 85.9541 29
-4 -11 4 112.327 83.3494 41
4 11 -3 560.74 129.534 12
4 11 -3 572.563 173.556 13
-4 -11 3 470.763 100.678 22
4 -11 -3 442.686 76.3161 23
-4 -11 3 320.787 90.1725 41
4 -11 -3 506.76 103.26 26
-4 -11 3 497.705 99.0749 27
4 11 -3 350.997 94.8021 37
-4 11 3 448.727 91.5495 38
4 -11 -3 540.021 102.963 36
4 -11 -3 411.152 80.6201 32
4 -11 -3 482.583 86.5335 14
4 -11 -3 409.616 82.7558 19
4 11 -3 352.939 108.701 18
-4 -11 3 414.956 91.4028 6
4 11 -3 445.86 98.0725 7
4 -11 -2 246.342 34.3986 26
-4 -11 2 289.11 43.9901 27
4 11 -2 247.755 76.3443 37
-4 -11 2 221.566 44.6463 22
4 -11 -2 228.315 35.707 23
4 -11 -2 217.069 37.5575 21
4 11 -2 300.832 66.3127 7
4 -11 -2 312.877 38.9972 32
4 -11 -2 246.928 34.2192 36
4 -11 -2 237.879 36.6299 14
4 -11 -2 272.273 38.9307 16
4 -11 -2 191.304 53.4358 40
4 -11 -2 254.625 35.3697 19
4 11 -2 213.66 40.6699 18
-4 -11 1 1036.17 63.4045 8
-4 11 1 1100.05 108.657 38
4 -11 -1 984.068 91.6778 40
-4 11 1 902.119 93.2488 37
4 11 -1 1022.21 106.418 37
-4 -11 1 986.348 108.619 6
-4 -11 0 12957.6 566.863 8
4 -11 0 14023 606.157 40
-4 11 0 13899.2 605.027 38
4 11 0 13714.9 613.573 37
-4 11 0 12524.6 605.38 37
-4 -11 0 13817.3 607.838 6
-4 -11 -1 10408.4 415.877 35
-4 -11 -1 9143.97 417.132 8
4 -11 1 9564.07 469.724 6
-4 -11 -1 9682.14 450.416 6
4 -11 1 10099.2 461.418 40
-4 11 -1 9378.46 446.374 38
-4 11 -1 8913.68 460.103 37
-4 -11 -2 1017.99 80.8176 31
-4 -11 -2 955.707 59.3347 30
-4 11 -2 1089.4 99.6509 13
-4 -11 -2 980.453 61.8931 27
-4 -11 -2 1058.06 109.858 28
4 -11 2 1213.73 153.652 6
-4 -11 -2 1212.03 108.269 33
-4 -11 -2 1119.81 78.2998 23
4 -11 2 1045.13 65.9694 22
-4 11 -2 987.36 64.6623 11
-4 -11 -2 1108.51 89.9722 8
-4 11 -2 801.459 128.079 37
4 11 2 1066.24 128.483 37
-4 -11 -2 1075.54 92.9926 35
4 -11 2 927.755 126.23 40
-4 -11 -3 207.966 115.01 33
-4 -11 -3 202.683 67.5157 34
-4 -11 -3 348.203 74.6088 30
-4 11 -3 299.683 140.316 13
-4 -11 -3 197.061 86.3608 24
4 -11 3 167.463 85.7251 6
-4 -11 -3 254.135 64.8392 23
4 -11 3 245.345 92.5164 22
-4 11 -3 232.036 91.2501 11
-4 -11 -3 277.63 61.3382 8
4 11 3 233.521 87.8434 37
-4 11 -3 128.753 89.0857 37
-4 -11 -3 314.094 105.755 35
-4 -11 -3 301.401 65.0453 20
-4 -11 -3 350.02 66.114 21
-4 -11 -4 18765.6 756.262 30
-4 11 -4 18004.9 763.45 13
-4 -11 -4 18764.9 758.742 33
4 -11 4 17137 758.323 27
-4 -11 -4 18497.8 758.105 28
-4 -11 -4 17790.2 752.855 24
-4 -11 -4 17390.9 754 23
4 -11 4 18138.8 763.761 22
-4 11 -4 18229.7 763.817 11
-4 -11 -4 17903.4 758.389 8
-4 -11 -4 17791.9 754.467 34
-4 -11 -4 18653.9 758.028 35
-4 11 -4 16686.3 758.287 17
-4 -11 -4 17653.6 754.181 21
-4 -11 -4 18153.7 754.46 20
-4 -11 -5 15.7754 52.4762 28
-4 -11 -5 75.5761 50.5259 34
4 -11 5 115.423 60.9988 27
-4 -11 -5 29.8881 47.7113 24
-4 11 -5 80.4303 57.7059 12
-4 11 -5 63.2763 68.2433 13
-4 -11 -5 -2.87039 53.5645 20
-4 -11 -5 116.3 51.7901 21
-4 11 -5 72.2388 72.7682 11
-4 -11 -5 55.1225 52.7166 35
-4 -11 -5 8.62311 33.8546 8
-4 11 -5 54.9884 58.3836 17
-4 11 -5 30.6138 60.6693 18
-4 -11 -5 -7.6621 56.8693 30
4 -11 6 1154.47 88.3096 27
-4 11 -6 1022.82 80.4504 12
-4 11 -6 1193.69 90.3083 13
-4 -11 -6 1105.18 75.1411 24
4 -11 6 1172.61 98.8779 22
-4 11 -6 1228.92 96.2147 11
-4 -11 -6 1133.97 75.5449 34
-4 -11 -6 1159.77 76.8949 35
-4 -11 -6 1287.46 77.6196 28
-4 -11 -6 1154.19 77.7205 20
-4 11 -6 1074.74 84.0324 18
-4 -11 -7 144.478 45.1872 20
-4 -11 -7 121.088 46.0175 30
4 -11 7 75.1814 56.0856 27
-4 11 -7 67.5937 39.3042 12
-4 11 -7 74.556 50.4772 13
-4 -11 -7 103.447 36.0128 28
4 -11 7 93.2704 62.2452 22
-4 -11 -7 38.6684 42.1503 24
-4 -11 -7 120.608 40.9919 34
-4 -11 -8 43.3844 32.9615 34
4 -11 8 87.1282 49.8656 27
-4 -11 -8 120.584 37.4223 24
4 -11 8 124.864 52.4281 22
-4 -11 -8 28.3079 36.083 30
4 -12 -8 498.164 38.0638 19
-4 -12 8 462.376 50.8741 27
4 12 -8 444.521 48.65 12
4 -12 -7 1933.65 93.6242 21
4 -12 -7 1941.68 96.7406 19
4 12 -7 1930.17 108.65 18
4 -12 -7 1921.53 95.7307 32
-4 -12 7 1657.62 94.6243 22
4 12 -7 1828.33 115.125 13
4 12 -7 1838.21 100.369 12
-4 -12 7 1854.61 106.567 27
4 -12 -6 52.7157 50.7531 21
4 12 -6 21.6098 72.8855 18
4 -12 -6 11.2903 53.5194 19
4 -12 -6 69.2808 53.8912 32
4 -12 -6 64.5855 46.406 35
4 12 -6 27.2309 59.2245 12
4 12 -6 24.6228 78.9025 13
4 -12 -6 22.0186 47.2892 16
4 -12 -6 13.0919 45.7977 26
-4 -12 6 73.3511 72.6601 27
4 -12 -6 13.1354 43.5284 23
-4 -12 6 56.051 63.9382 22
4 -12 -5 5740.6 256.508 23
-4 -12 5 5731.04 267.254 22
4 -12 -5 6039.68 259.208 16
4 12 -5 5967.17 272.983 18
4 -12 -5 5715.26 253.835 14
4 12 -5 6081.7 272.023 13
4 -12 -5 5401.68 253.437 35
4 -12 -5 5577.31 255.126 26
-4 -12 5 6310.8 270.633 27
4 -12 -5 6040.19 257.711 21
4 12 -5 5562.14 260.095 12
4 -12 -4 69.3796 55.8016 21
4 -12 -4 85.8548 54.1547 16
4 -12 -4 70.1245 49.8833 14
4 12 -4 8.2523 73.904 18
4 -12 -4 130.857 57.0343 19
4 -12 -4 105.745 50.0441 26
4 12 -4 107.397 56.5048 12
4 12 -4 302.86 74.9856 13
-4 -12 4 15.0384 71.113 22
4 -12 -4 99.0929 53.7625 23
4 -12 -4 150.974 46.2978 36
4 -12 -4 13.1818 44.2698 35
4 -12 -3 8242.19 340.113 14
4 12 -3 7462.01 354.113 13
4 -12 -3 7296.65 337.604 26
-4 -12 3 8152 347.375 27
4 12 -3 6773.36 380.509 7
-4 -12 3 6882.85 389.792 6
-4 -12 3 7678.37 347.198 22
-4 12 3 7410.37 391.898 38
4 12 -3 6723.63 383.035 37
4 12 -3 8676.92 349.225 12
4 -12 -3 8003.32 338.206 36
4 -12 -3 7103.71 337.38 35
4 -12 -3 8009.07 339.321 32
4 12 -3 7778.27 348.178 18
4 -12 -3 8102.99 339.571 19
4 -12 -2 17898.7 736.192 36
-4 -12 2 17962.2 791.502 6
4 -12 -2 17076.1 736.455 32
4 -12 -2 17376.5 736.033 23
4 -12 -2 18144.6 737.093 21
4 -12 -2 17341.7 738.371 16
4 -12 -2 17475.3 735.453 19
4 12 -2 16719.7 742.543 18
-4 -12 2 17662 741.398 27
4 -12 -2 18608.3 738.664 14
-4 -12 2 15779.5 736.217 31
4 12 -2 16581.8 783.392 37
4 -12 -1 11708.7 502.838 36
-4 -12 1 11212.3 499.96 31
4 -12 -1 11915.8 504.591 14
-4 -12 1 11415.6 508.84 27
4 -12 -1 11226.9 508.445 16
-4 -12 1 11849.6 543.324 6
-4 -12 1 11413.8 520.486 22
4 -12 -1 11613 505.449 23
4 -12 -1 12008.9 505.643 21
4 -12 -1 12121.4 493.312 19
4 -12 -1 10803.9 524.977 40
-4 12 1 11615.8 538.38 38
-4 -12 1 10731.6 490.725 8
-4 12 1 10352.5 527.821 37
4 12 -1 11383.4 543.328 37
4 -12 0 2331.58 125.367 16
-4 -12 0 2180.19 114.885 27
4 -12 0 2251 179.958 14
-4 12 0 2276.85 109.38 13
4 -12 0 2009.63 173.685 36
-4 -12 0 2096.76 175.135 23
-4 -12 0 2310.39 167.146 22
4 -12 0 2289.07 112.329 23
4 -12 0 2143.58 106.022 19
-4 -12 0 2170.15 117.093 8
-4 -12 0 2187.07 169.525 6
-4 -12 0 2028.37 173.998 31
4 -12 0 2188.13 157.428 40
-4 12 0 1720.77 158.457 38
4 12 0 2403.82 172.283 37
-4 12 0 1944.87 160.292 37
4 -12 1 1611.86 147.848 6
-4 -12 -1 1675.44 129.553 6
-4 -12 -1 1688.41 117.818 31
4 -12 1 1844 102.344 16
-4 12 -1 1514.15 174.257 13
-4 -12 -1 1240.51 172.167 22
-4 -12 -1 1867.08 133.954 35
4 -12 1 1571.17 155.883 36
4 -12 1 1664.75 135.559 40
-4 12 -1 1306.77 121.793 38
-4 -12 -1 1669.13 95.8699 8
-4 12 -1 1666.81 144.241 37
-4 -12 -1 1608.67 110.121 27
-4 -12 -2 98.4814 107.785 33
-4 -12 -2 132.275 62.2488 30
-4 -12 -2 265.137 109.032 31
-4 -12 -2 164.693 105.591 28
-4 -12 -2 108.391 78.3124 27
-4 12 -2 215.651 127.293 13
-4 -12 -2 153.019 48.3496 8
-4 -12 -2 34.1654 111.047 23
4 -12 2 91.1834 72.8939 22
-4 12 -2 139.94 72.406 11
4 -12 2 92.0049 80.8984 40
-4 -12 -2 3.67631 118.489 35
4 -12 2 223.711 64.445 36
4 -12 2 9.34862 92.2389 6
-4 12 -2 101.576 80.1648 37
4 12 2 118.331 91.1037 37
-4 -12 -3 7240.72 302.818 33
-4 -12 -3 6734.75 297.628 30
-4 12 -3 7390.92 309.735 13
-4 12 -3 5862.95 353.137 37
4 12 3 6571 351.728 37
-4 -12 -3 6700.42 298.986 23
4 -12 3 6935.91 306.41 22
-4 12 -3 7073.96 306.531 11
-4 -12 -3 7049.74 302.807 8
-4 -12 -3 6397.92 296.21 34
-4 -12 -3 7635.46 303.507 35
4 -12 3 6050.84 347.24 40
-4 -12 -3 6497.6 295.274 21
-4 -12 -3 6750.52 295.41 20
-4 -12 -4 2173.26 116.555 28
-4 12 -4 2260.3 128.759 13
4 -12 4 2077.35 115.839 27
-4 12 -4 2309.98 123.134 12
-4 -12 -4 2133.4 109.296 34
-4 -12 -4 2379.93 118.343 35
-4 -12 -4 2040.56 106.514 24
-4 -12 -4 2084.24 109.841 23
4 -12 4 2166.76 125.464 22
-4 12 -4 2383.89 126.962 11
-4 -12 -4 2205.44 112.952 8
-4 -12 -4 2262.62 114.505 30
-4 12 -4 2283.81 128.651 18
-4 -12 -4 2112.51 110.591 21
-4 -12 -4 2037.78 110.161 20
-4 -12 -5 1984.51 104.227 24
-4 12 -5 1927.84 117.438 12
4 -12 5 1901.51 115.634 27
4 -12 5 2055.58 139.463 22
-4 12 -5 2024.45 135.326 11
-4 -12 -5 1911.25 117.107 35
-4 -12 -5 2067.62 106.391 34
-4 -12 -5 2192.79 118.499 30
-4 12 -5 2004.41 124.312 18
-4 -12 -5 2074.43 116.461 28
-4 -12 -5 2108.3 109.946 21
-4 -12 -5 1964.63 109.301 20
-4 -12 -6 661.345 57.3317 20
-4 12 -6 671.578 75.7577 11
-4 -12 -6 693.067 54.8082 34
-4 -12 -6 739.936 58.6988 35
-4 -12 -6 730.272 60.3334 30
-4 12 -6 666.051 61.1492 18
-4 -12 -6 685.214 54.5074 24
-4 12 -6 635.8 60.7869 12
-4 12 -6 767.121 72.5572 13
-4 -12 -6 659.927 56.7657 28
4 -12 6 698.221 67.9807 27
4 -12 7 267.813 88.4132 22
-4 12 -7 301.922 87.2954 11
-4 -12 -7 265.48 61.6737 33
-4 -12 -7 243.46 47.0082 34
-4 -12 -7 266.006 39.415 28
-4 12 -7 276.102 45.7393 12
-4 12 -7 280.815 70.6755 13
-4 -12 -7 300.779 57.3272 20
4 -12 7 262.62 68.4273 27
-4 -12 -7 306.488 52.6466 24
4 13 -7 278.776 101.55 13
4 13 -7 41.7849 67.982 12
4 -13 -7 -1.8131 61.9773 32
-4 -13 7 121.899 88.266 27
-4 -13 7 192.138 50.0332 22
4 -13 -7 86.226 62.1436 19
4 13 -7 237.143 92.3482 18
4 -13 -7 157.472 56.2034 21
4 -13 -6 91.7337 46.8447 21
4 13 -6 182.88 52.5877 12
4 13 -6 26.0435 68.7643 13
4 -13 -6 44.0274 46.9426 32
4 -13 -6 126.598 38.1267 35
-4 -13 6 145.92 63.7919 27
4 -13 -6 152.738 42.2854 16
4 -13 -6 194.215 37.4908 23
-4 -13 6 77.8267 56.6755 22
4 -13 -6 133.846 49.2029 19
4 13 -5 2999.37 153.478 12
4 -13 -5 3026.14 149.745 32
-4 -13 5 2965.29 164.163 22
4 -13 -5 3112.44 147.81 23
4 -13 -5 3100.55 147.758 21
4 -13 -5 2831.93 134.572 36
4 -13 -5 2669.6 139.879 35
4 13 -5 2991.85 171.336 13
4 -13 -5 2617.97 141.053 26
4 -13 -5 3155.63 150.332 16
4 13 -5 3141.02 171.473 18
4 13 -4 755.054 89.9455 18
4 -13 -4 777.066 70.7181 19
4 -13 -4 640.358 56.3879 35
4 -13 -4 676.536 53.8514 31
-4 -13 4 710.371 84.843 27
4 -13 -4 565.229 59.8837 26
4 -13 -4 706.828 61.578 36
-4 -13 4 722.706 87.3138 22
4 -13 -4 600.825 66.2658 23
4 13 -4 701.408 67.9442 12
4 13 -4 767.33 83.4701 13
4 -13 -4 724.897 61.9814 14
4 -13 -4 607.658 68.7994 16
-4 -13 3 18460.6 776.487 27
4 -13 -3 18804.3 771.727 19
4 13 -3 18070.8 777.736 18
4 -13 -3 18561.1 769.462 31
-4 -13 3 18161.7 777.751 22
4 -13 -3 19785.7 770.921 21
4 -13 -3 18560.8 771.146 32
4 13 -3 18557.2 771.032 12
4 13 -3 17263.3 773.673 13
4 -13 -3 18678.5 771.317 14
4 -13 -3 18082.2 769.707 36
4 -13 -3 16718.2 765.513 35
-4 -13 2 1691.41 104.465 27
4 -13 -2 1579.98 94.1559 14
4 13 -2 1326.37 133.779 37
4 -13 -2 1451.19 90.2386 23
4 -13 -2 1499.77 94.7015 21
-4 -13 2 1365.79 87.0915 31
-4 13 2 1491.8 137.407 38
-4 -13 2 1569.72 141.7 6
4 -13 -2 1486.19 91.5046 36
4 13 -2 1511.13 101.941 18
4 -13 -2 1565.99 92.2078 19
4 -13 -2 1394.5 93.5753 16
-4 -13 1 16097.7 776.566 6
4 -13 -1 18302.1 728.335 16
4 -13 -1 16732.6 725.973 36
-4 -13 1 16864.7 732.447 22
4 -13 -1 17389.6 725.494 23
4 -13 -1 17522.9 728.471 19
4 -13 -1 16769.1 726.222 21
-4 13 1 17095.1 779.079 38
-4 -13 1 16926.6 726.212 31
4 -13 -1 17860.9 728.593 14
-4 -13 1 17004.9 732.13 27
4 13 -1 15532.3 777.244 37
-4 -13 0 7382.04 364.607 6
-4 -13 0 7239.71 318.017 31
-4 -13 0 7269.64 332.232 27
-4 -13 0 7542.29 330.578 22
4 -13 0 7258.31 324.051 23
4 -13 0 6445.21 352.896 40
-4 13 0 6968.07 359.777 38
4 -13 0 7642.79 326.753 16
-4 13 0 6595.62 363.704 37
4 13 0 7527.12 376.862 37
-4 -13 0 6709.93 316.156 23
-4 -13 0 7442.97 318.896 8
4 -13 0 7179.05 317.863 36
-4 -13 -1 1784.76 107.062 31
-4 13 -1 1918.47 120.761 13
-4 -13 -1 1654.06 108.549 28
-4 -13 -1 1721.29 136.962 27
-4 -13 -1 1842.69 106.338 23
-4 -13 -1 1916.48 120.157 22
4 -13 1 1819.52 147.055 40
4 -13 1 1879.47 125.036 16
-4 -13 -1 2019.54 111.144 35
4 -13 1 1965.12 108.084 36
-4 -13 -1 2148.12 107.748 8
-4 13 -1 1632.15 156.691 37
-4 -13 -2 2030.97 113.092 31
-4 -13 -2 2054.1 105.995 30
-4 13 -2 2184.17 122.528 13
-4 -13 -2 2119.45 113.973 23
-4 -13 -2 2004.7 111.666 27
-4 13 -2 2046.85 115.334 11
4 -13 2 2216.99 118.069 22
4 -13 2 1655.13 150.813 40
-4 -13 -2 2393.89 119.018 35
-4 -13 -2 2242.55 115.641 33
-4 -13 -2 2082.94 113.935 8
4 13 2 2091.19 162.92 37
4 -13 2 2045.6 108.221 36
-4 13 -2 2000.28 163.083 37
-4 13 -3 1054.42 82.5571 11
-4 -13 -3 988.5 73.9435 23
4 -13 3 1014.77 84.8827 22
-4 -13 -3 1177.08 75.7828 8
-4 -13 -3 979.046 71.0436 30
-4 13 -3 1185.91 91.4138 13
-4 -13 -3 1077.01 79.2337 33
-4 -13 -3 1152.65 79.7871 28
-4 -13 -3 1010.46 81.1902 35
4 -13 4 2799.22 149.839 27
-4 13 -4 3387.12 160.696 12
-4 -13 -4 3080.95 145.204 20
-4 -13 -4 3084.31 146.961 21
-4 -13 -4 3024.22 142.271 24
4 -13 4 2966.86 162.176 22
-4 -13 -4 3454.44 155.546 35
-4 -13 -4 3049.33 144.781 34
-4 13 -4 3388.53 167.348 18
-4 -13 -4 3239.05 149.571 30
-4 13 -4 3306.77 166.968 13
-4 13 -4 3275.18 162.243 11
-4 -13 -4 3336.78 154.942 28
-4 -13 -5 114.078 50.4746 28
-4 -13 -5 69.6211 47.2696 20
4 -13 5 131.654 60.6755 27
-4 -13 -5 61.8923 43.4217 24
-4 13 -5 75.7831 57.4079 12
-4 13 -5 -14.7501 69.5579 13
4 -13 5 97.8596 71.381 22
-4 -13 -5 85.2791 51.0825 30
-4 -13 -5 145.054 47.0405 34
-4 13 -5 159.865 65.1658 18
-4 13 -5 122.833 68.6662 11
-4 -13 -5 125.65 52.979 35
4 -13 6 2184.72 117.813 27
-4 13 -6 2153.55 115.312 12
-4 -13 -6 2481.72 111.817 20
-4 -13 -6 2376.46 109.848 24
-4 -13 -6 2206.62 112.108 28
-4 -13 -6 2237.54 108.867 34
-4 -13 -6 2548.29 114.899 35
-4 -13 -6 2514.3 116.28 33
-4 13 -6 2423.26 124.657 13
-4 -13 -6 2547.62 114.728 30
-4 13 -6 2423.84 117.546 18
-4 13 -6 2398.02 124.569 11
-4 -13 -7 68.4791 33.487 24
-4 -13 -7 89.1733 34.3949 20
4 -13 7 46.2803 45.1268 27
-4 13 -7 18.584 48.1562 13
4 -13 7 20.7555 53.1399 22
-4 -13 -7 -11.0281 38.2234 33
4 14 -7 230.86 58.1916 13
4 14 -7 88.4924 40.1294 12
-4 -14 7 188.197 49.6142 27
4 -14 -7 177.042 36.6789 21
4 -14 -7 136.033 38.3647 19
4 14 -7 216.368 56.4789 18
-4 -14 7 171.893 36.3956 22
4 14 -6 3266.47 156.72 12
4 -14 -6 3942.89 156.176 21
4 14 -6 3423.62 168.032 13
-4 -14 6 3346.76 161.842 22
4 -14 -6 3271.95 150.937 23
4 -14 -6 3332.62 153.458 16
-4 -14 5 1025.73 87.8056 22
4 -14 -5 1201.23 71.6666 23
4 -14 -5 1039.26 66.6061 35
4 -14 -5 1201.29 78.1351 19
4 14 -5 1130.94 96.0998 18
4 -14 -5 1065.63 63.3647 36
4 14 -5 1076.53 77.3627 12
4 14 -5 1240.61 90.989 13
4 -14 -5 1132.19 75.9177 32
4 -14 -5 1080.1 74.2883 16
-4 -14 4 4048.77 199.854 27
4 14 -4 3746.5 190.738 13
-4 -14 4 3806.4 202.086 22
4 -14 -4 4150.02 186.724 23
4 -14 -4 3416.15 173.276 35
4 -14 -4 4088.48 189.006 19
4 14 -4 4040.9 205.851 18
4 -14 -4 3903.47 173.751 31
4 14 -4 3759.36 182.689 12
4 -14 -4 3937.56 187.871 16
4 -14 -4 4000.26 178.864 36
4 14 -3 942.712 72.8702 12
-4 -14 3 998.917 93.2779 22
4 -14 -3 732.625 60.3387 35
4 -14 -3 945.205 74.65 19
4 14 -3 857.702 86.6123 18
4 -14 -3 873.133 68.0356 31
4 -14 -3 950.758 72.238 14
4 -14 -3 880.992 75.8977 21
-4 -14 3 931.923 84.8222 27
4 -14 -3 888.927 71.2467 36
4 -14 -2 139.721 56.8417 36
-4 -14 2 183.675 48.3892 31
4 -14 -2 149.827 55.3037 31
-4 -14 2 234.654 66.1591 27
4 -14 -2 229.927 55.4566 19
4 14 -2 143.766 64.2405 18
4 -14 -2 204.544 59.5639 16
4 -14 -2 267.794 59.4504 14
4 -14 -2 175.516 61.8665 21
-4 -14 2 170.749 74.411 22
4 -14 -2 165.921 54.6069 23
-4 -14 1 1202.64 95.9051 22
4 -14 -1 1114.93 77.618 23
-4 -14 1 1367.82 89.783 27
4 -14 -1 1139.71 82.5858 36
4 -14 -1 1194.51 84.6942 21
-4 -14 1 1082.44 79.0438 31
4 -14 -1 1228.46 82.8455 16
-4 -14 0 553.652 72.9237 35
4 -14 0 457.017 62.5073 36
4 -14 0 448.91 62.8221 21
4 -14 0 563.284 60.752 16
-4 -14 0 520.823 65.06 27
-4 -14 0 558.612 73.4132 22
-4 -14 0 501.511 62.0781 23
4 -14 0 540.669 56.6426 23
-4 -14 0 561.701 63.954 31
-4 -14 -1 1390.18 90.5606 31
-4 14 -1 1353.89 89.9499 13
4 -14 1 1383.77 85.8218 36
4 -14 1 1386.89 85.0124 16
-4 -14 -1 1592.37 95.7769 35
-4 -14 -1 1281.84 93.75 22
-4 -14 -1 1458.4 89.8888 23
-4 -14 -1 1408.31 91.2573 28
-4 -14 -1 1222.87 84.8382 27
-4 -14 -1 1416 92.496 33
4 -14 2 1107.49 82.9738 22
-4 -14 -2 1160.44 85.0656 35
4 -14 2 1126.87 73.4817 36
-4 -14 -2 1137.6 80.8904 23
-4 14 -2 1249.11 89.1456 13
-4 -14 -2 1190.45 82.4799 33
-4 14 -3 80.7872 80.1836 18
-4 -14 -3 5.48053 58.3657 28
-4 -14 -3 50.1317 42.8508 30
4 -14 3 63.1132 62.0472 22
-4 -14 -3 46.2953 51.283 23
-4 14 -3 55.2983 70.2135 13
-4 14 -3 29.9411 56.5279 11
-4 -14 -3 -26.9484 62.7505 35
-4 -14 -4 1826.54 98.0834 20
-4 -14 -4 2035.52 104.375 21
-4 14 -4 2129.58 119.472 12
4 -14 4 1845.31 120.317 22
-4 -14 -4 1785.46 109.841 35
-4 14 -4 1909.59 121.213 18
-4 -14 -4 2036.57 108.862 28
-4 14 -4 2085.35 123.195 13
-4 14 -4 2007.61 121.983 11
-4 -14 -4 1915.24 106.103 30
-4 -14 -5 225.893 34.2106 24
4 -14 5 188.695 64.0446 22
-4 14 -5 186.64 59.9574 11
-4 -14 -5 210.695 45.567 28
-4 14 -5 184.28 58.9958 18
-4 -14 -5 230.254 44.7528 30
4 -14 5 236.058 46.8295 27
-4 -14 -5 238.574 48.9732 35
-4 14 -5 304.168 52.7125 12
-4 14 -5 203.075 63.9307 13
-4 -14 -5 166.346 37.2913 20
-4 14 -6 1677.58 94.7747 18
-4 -14 -6 1767.28 90.9045 30
-4 14 -6 1547.47 91.9502 12
-4 14 -6 1647.82 107.066 11
-4 -14 -6 1556.3 81.0177 20
-4 -14 -6 1696.34 94.2333 33
-4 -14 -6 1621.06 85.3243 28
-4 -14 -6 1787.92 92.9236 35
-4 14 -7 55.1775 39.1184 13
4 -14 7 88.7732 43.7974 22
-4 -15 6 1328.1 100.659 22
4 -15 -6 1271.66 77.1291 16
4 15 -6 1276.22 116.081 18
4 15 -6 1170.59 85.8866 12
4 15 -6 1173.44 110.197 13
4 15 -6 1123.38 89.1411 42
4 -15 -6 1432.92 85.582 21
-4 -15 5 -1.64668 56.9726 27
4 -15 -5 15.2013 42.6054 16
4 15 -5 30.0824 66.0731 18
4 -15 -5 38.2917 47.8179 19
4 15 -5 71.0485 57.5053 13
4 15 -5 53.8129 46.7981 12
-4 -15 5 37.7472 60.8346 22
4 -15 -5 72.332 40.8742 23
-4 -15 4 257.847 72.0868 22
4 -15 -4 197.803 50.8155 23
4 -15 -4 136.142 42.6304 35
4 -15 -4 152.414 45.3605 36
-4 -15 4 339.407 66.4911 27
4 -15 -4 221.498 53.4995 16
4 -15 -4 210.98 54.914 19
4 15 -4 221.133 73.4102 18
4 -15 -4 248.622 43.0271 31
4 15 -4 218.087 62.9033 13
4 15 -4 206.792 55.2978 12
4 -15 -4 222.628 57.6872 21
4 15 -3 1107.63 83.9942 12
4 -15 -3 1337.97 92.8168 23
-4 -15 3 1235.64 107.573 27
4 -15 -3 1192.1 92.1449 36
4 -15 -3 1309.42 85.5913 31
4 15 -3 1238.9 109.893 18
4 -15 -3 1251.2 96.9587 19
4 -15 -3 1285.72 99.4914 21
-4 -15 2 1286.95 103.149 22
4 -15 -2 1195.3 84.3326 23
4 -15 -2 1241.42 86.7661 36
-4 -15 2 1201.87 91.5466 27
4 -15 -2 1290.91 90.078 16
4 -15 -2 1160.38 83.8021 19
4 -15 -2 1394.74 90.0967 21
4 15 -2 1399.04 91.2915 18
4 -15 -2 1260.2 85.8163 31
4 -15 -1 358.01 60.0904 36
-4 -15 1 310.911 61.5117 27
4 -15 -1 235.296 61.8528 31
-4 -15 1 159.502 53.7845 31
-4 -15 1 272.914 72.5983 22
4 -15 -1 300.341 54.6999 23
4 -15 -1 380.867 60.9981 16
4 -15 -1 282.765 60.9344 21
-4 -15 0 1150.89 90.8471 35
4 -15 0 1106.97 81.6811 36
-4 -15 0 1130.23 82.6089 31
-4 -15 0 1243.58 91.1622 22
4 -15 0 1302.51 75.9173 23
4 -15 0 1121.62 80.6911 21
-4 -15 0 1116.91 78.8267 27
4 -15 0 1196.58 80.2955 16
-4 -15 -1 2502.71 135.65 35
-4 -15 -1 2334.59 123.818 27
-4 -15 -1 2581.96 132.554 28
4 -15 1 2389.85 125.641 21
4 -15 1 2702.41 127.492 36
-4 15 -1 2498.7 129.213 13
-4 -15 -1 2612.3 131.379 33
-4 15 -2 132.887 63.6737 13
4 -15 2 144.678 45.7619 36
-4 -15 -2 49.3672 71.3574 35
4 -15 2 79.6892 48.1451 21
-4 -15 -2 76.9852 63.5238 23
4 -15 2 245.317 55.9831 22
-4 -15 -3 4233.66 182.927 28
-4 15 -3 4337.31 191.391 13
-4 -15 -3 3497.21 170.606 30
4 -15 3 3580.19 178.41 31
4 -15 3 3789.96 187.879 22
-4 15 -3 4341.32 194.009 18
-4 15 -3 3572.32 181.497 11
-4 -15 -3 4060.75 183.574 35
-4 15 -4 509.283 67.5232 13
-4 15 -4 605.853 65.3582 12
-4 -15 -4 456.783 57.279 35
-4 -15 -4 387.264 44.1248 30
4 -15 4 512.535 64.8041 22
-4 15 -4 437.058 58.3559 11
-4 -15 -4 447.761 54.1424 28
-4 15 -5 2193.05 114.087 12
-4 -15 -5 2272.07 112.011 33
-4 -15 -5 2273.35 109.692 28
-4 15 -5 2481.53 122.133 13
-4 15 -5 2368.89 119.322 18
-4 -15 -5 2216.37 106.239 30
-4 -15 -5 2357.45 112.142 35
-4 15 -5 2247.89 115.451 11
4 -15 5 2311.68 119.702 22
-4 -15 -6 2240.21 95.9265 35
-4 15 -6 2064.36 99.4047 18
-4 -15 -6 2164.34 93.2057 30
-4 -15 -6 2078.21 96.9756 33
4 -15 6 2073.66 104.366 22
-4 -15 -6 1887.51 92.4299 28
-4 15 -6 1761.79 96.195 12
-4 -16 6 288.468 52.9292 27
-4 -16 6 327.946 49.8134 22
4 -16 -6 331.962 41.5387 21
4 16 -6 406.058 66.9062 18
4 16 -6 354.799 43.4562 42
4 -16 -5 406.514 54.9574 16
-4 -16 5 348.099 79.3725 22
4 -16 -5 381.523 51.6861 23
4 16 -5 332.156 48.3696 12
4 16 -5 299.54 57.1639 13
4 16 -5 493.475 86.5599 18
-4 -16 5 387.764 69.5378 27
4 16 -4 5598.77 250.157 18
-4 -16 4 5019.31 244.702 27
-4 -16 4 5927.28 250.045 22
4 -16 -4 5779.24 242.03 23
4 -16 -4 5514.06 242.872 16
4 -16 -4 6116.48 242.661 21
4 16 -4 4896.47 239.64 12
4 -16 -3 53.3213 49.9249 23
-4 -16 3 90.7176 55.9064 27
4 -16 -3 -6.81835 52.3885 21
4 -16 -3 42.8077 43.5016 31
4 -16 -3 15.5555 46.7902 36
4 16 -3 97.7321 60.9831 18
4 16 -3 42.7083 46.5516 12
4 -16 -2 293.991 57.8328 36
4 -16 -2 251.239 60.5297 21
4 -16 -2 281.711 60.7611 31
-4 -16 2 222.35 68.8394 27
4 -16 -2 306.97 62.8326 16
-4 -16 2 367.196 78.1263 22
4 -16 -2 193.232 55.5204 23
4 16 -2 331.401 79.1947 18
4 -16 -1 7174.58 316.878 36
4 -16 -1 7585.75 318.072 16
4 -16 -1 7259.82 316.03 21
-4 -16 1 6596.91 320.015 35
4 -16 -1 7606.89 318.33 31
-4 -16 1 6305.16 314.328 27
-4 -16 1 6950.08 323.975 22
4 -16 -1 7785.04 315.39 23
4 -16 0 1828.46 110.597 36
-4 -16 0 1570.93 95.7183 27
-4 -16 0 1713.19 112.871 28
4 -16 0 1610.91 106.523 21
4 -16 0 1693.67 107.259 16
-4 -16 0 1794.16 117.595 22
4 -16 0 1853.83 97.9776 23
-4 -16 0 1641.28 118.83 35
4 -16 0 1861.74 112.97 31
-4 -16 -1 712.107 79.1135 33
-4 16 -1 902.687 96.622 18
-4 -16 -1 757.546 79.8309 28
4 -16 1 780.248 75.1078 21
4 -16 1 804.208 77.5558 36
-4 -16 -1 767.009 84.7091 35
4 -16 1 832.76 79.6151 31
-4 16 -2 342.971 71.0042 18
4 -16 2 235.676 50.4619 21
-4 16 -2 276.254 62.9802 13
4 -16 2 344.294 65.1502 22
4 -16 2 193.301 53.9116 31
-4 -16 -2 328.391 62.4497 35
-4 16 -3 540.599 70.4503 18
-4 -16 -3 470.877 57.3104 28
-4 -16 -3 500.163 59.3566 35
-4 16 -3 469.052 63.143 13
4 -16 3 435.297 46.9496 31
4 -16 3 429.197 56.6378 22
-4 16 -4 331.597 45.4126 11
4 -16 4 519.961 56.8935 22
-4 -16 -4 442.84 52.4845 35
-4 16 -4 428.529 60.9981 13
-4 16 -4 464.823 59.0787 12
-4 -16 -4 437.604 49.6438 28
-4 16 -5 406.292 76.571 13
-4 16 -5 425.408 66.5213 12
-4 -16 -5 427.584 56.2445 28
-4 -16 -5 423.256 59.04 35
-4 16 -5 461.714 73.6223 18
4 -16 5 509.145 75.7678 22
-4 -16 -5 428.965 55.9563 33
4 -17 -5 915.942 52.7423 23
4 -17 -5 960.131 56.7807 21
-4 -17 5 740.855 58.6843 27
-4 -17 5 806.245 64.8956 22
4 17 -5 905.445 69.6293 18
4 17 -4 38.762 67.1884 18
-4 -17 4 139.243 34.1999 28
4 -17 -4 127.856 58.7186 21
-4 -17 4 138.783 74.8688 22
4 -17 -4 208.899 55.2354 23
4 -17 -4 45.5421 56.1986 16
-4 -17 4 36.3121 54.4299 27
-4 -17 3 105.179 59.4104 22
4 -17 -3 5.98398 44.3569 23
4 -17 -3 56.8584 41.2623 36
4 17 -3 73.2088 50.5552 18
4 -17 -3 9.62201 37.7097 31
-4 -17 3 25.279 45.8021 27
4 -17 -3 44.3461 46.8442 21
4 -17 -3 33.1974 47.8587 16
-4 -17 2 2626.72 139.682 27
4 -17 -2 2959.1 140.938 31
4 -17 -2 3177.95 141.144 21
4 -17 -2 2932.34 142.501 16
4 -17 -2 3259.21 140.753 23
-4 -17 2 2880.54 148.168 22
-4 -17 1 1917.02 111.487 35
4 -17 -1 2277.56 107.078 36
-4 -17 1 2083.46 106.452 28
4 -17 -1 1703.78 98.0099 28
-4 -17 1 1713.87 101.192 27
-4 -17 1 1998.37 111.683 22
4 -17 -1 2179.82 103.176 23
4 -17 -1 2164.8 106.913 16
4 -17 -1 2170.21 104.063 21
4 -17 0 11.5524 48.1131 36
-4 -17 0 -12.9483 58.2314 35
-4 17 0 -3.20505 49.2495 18
4 -17 0 36.8793 43.9427 21
-4 -17 0 80.414 53.8188 33
4 -17 0 1.51824 51.606 31
-4 -17 0 -14.2431 52.2803 28
4 -17 0 9.51258 39.1079 23
-4 -17 -1 789.747 68.0521 28
-4 17 -1 913.561 70.0952 18
-4 -17 -1 726.544 69.0839 35
4 -17 1 850.142 64.3684 31
4 -17 1 632.372 55.7054 21
-4 17 -2 75.0678 43.9888 13
4 -17 2 24.6689 34.5022 21
4 -17 2 29.902 42.317 31
-4 17 -2 110.141 56.8497 18
-4 -17 -2 19.4744 52.7088 35
-4 -17 -3 120.01 48.0397 35
4 -17 3 131.618 33.4387 31
-4 17 -3 215.588 58.5248 12
-4 17 -3 227.714 48.6108 13
-4 -17 -3 172.677 47.0062 28
-4 17 -3 252.064 59.3367 18
-4 17 -4 1343.63 96.9297 13
-4 -17 -4 1256.72 86.1684 35
-4 17 -4 1168.4 93.4383 12
-4 17 -4 1342.78 102.348 18
4 -17 4 1191.22 87.1636 22
-4 -17 -4 1166.63 84.435 28
-4 -17 -4 1298.96 83.3129 33
-4 -17 -5 2361.92 101.617 35
-4 -17 -5 2045.53 101.654 33
-4 17 -5 1979.52 103.007 12
-4 17 -5 2293.95 107.797 13
-4 17 -5 2476.08 108.891 18
4 18 -4 738.001 55.7733 18
-4 -18 4 596.534 45.6754 27
4 -18 -4 774.163 49.5513 21
-4 -18 4 601.195 53.9003 35
4 18 -4 663.761 54.9723 42
4 -18 -3 351.338 66.3052 21
-4 -18 3 389.153 53.7876 28
4 18 -3 447.349 73.7896 42
4 -18 -3 360.636 49.5643 31
-4 -18 3 294.989 52.405 27
4 18 -3 319.365 54.2635 18
-4 -18 3 312.036 86.055 22
4 -18 -3 329.812 67.3402 23
-4 -18 2 163.371 44.8041 28
4 18 -2 151.721 43.5729 42
4 -18 -2 153.263 45.0508 21
4 -18 -2 199.049 45.4774 31
-4 -18 2 174.172 55.7994 22
4 -18 -2 223.304 44.6465 23
-4 -18 1 1133.17 72.8014 33
4 -18 -1 1127.44 66.2823 21
4 -18 -1 1112.1 66.1775 23
-4 -18 1 1193.91 71.5958 28
-4 -18 0 688.619 58.5538 28
4 -18 0 610.441 49.5497 21
-4 -18 0 709.813 62.2126 35
4 -18 0 705.202 58.7643 31
-4 -18 0 659.133 59.7725 33
4 -18 0 687.539 46.6431 23
4 -18 1 98.2725 43.9157 31
-4 -18 -1 98.8383 50.5669 35
-4 -18 -1 106.052 48.4735 28
4 -18 1 15.1478 32.0072 21
-4 18 -1 127.19 44.8255 18
-4 18 -2 197.086 56.3131 18
-4 -18 -2 91.8847 55.9333 35
4 -18 2 176.754 41.5451 31
-4 18 -3 90.5156 58.9707 13
-4 18 -3 106.283 65.9315 12
-4 18 -3 129.847 68.4085 18
-4 -18 -3 138.303 55.1297 35
-4 -18 -3 -9.50325 50.3457 28
-4 -18 -3 7.60937 48.9491 33
-4 -18 -4 765.118 52.8119 33
-4 18 -4 826.468 58.0603 12
-4 -18 -4 765.081 50.4159 28
-4 -18 -4 739.371 54.2236 35
4 19 -3 244.942 38.3187 42
4 -19 -3 361.625 37.7899 21
-4 -19 3 149.77 42.6745 35
4 -19 -3 348.109 40.8512 23
-4 -19 3 192.27 42.2016 33
-4 -19 2 -27.6936 38.8463 33
4 -19 -2 75.4268 36.1216 21
-4 -19 2 72.259 36.3002 28
4 19 -2 21.7275 38.0012 42
4 -19 -2 74.593 36.4238 23
4 -19 -2 72.7375 37.2694 31
4 -19 -1 377.45 52.5228 23
-4 -19 1 375.6 58.339 33
4 -19 -1 362.087 54.0951 21
-4 -19 1 277.008 57.1753 28
4 -19 0 980.43 74.5556 31
-4 -19 0 1073.58 74.9934 28
4 -19 0 877.71 60.905 21
-4 -19 -1 45.4231 49.7028 35
4 -19 1 67.8489 48.116 31
-4 -19 -1 -27.9594 47.3604 28
-4 19 -1 87.5421 55.6515 18
-4 19 -2 390.734 43.633 18
-4 -19 -2 341.251 42.5168 35
-4 -19 -2 342.058 40.6253 33
4 -19 2 291.137 33.8441 31
-4 -19 -3 453.68 35.8003 28
-4 -19 -3 341.501 34.6907 33
-4 -19 -3 408.985 36.3216 35
-4 19 -3 400.996 42.9881 12
-4 19 -3 451.623 43.2233 18
-4 -20 1 40.9559 27.5375 28
4 -20 0 1098.53 56.9303 31
-4 -20 0 954.398 56.871 28
-4 20 -1 394.013 36.7974 12
-4 -20 -1 300.353 30.5729 33
-4 -20 -1 409.66 30.6779 28
5 0 -10 46.5883 39.1966 29
5 0 -9 18.2799 47.3453 29
5 0 -9 46.3894 46.1728 26
5 0 -9 -49.831 35.5898 19
5 0 -9 22.0202 47.4262 3
5 0 -9 5.96325 54.9443 12
5 0 -8 4707.18 205.393 29
5 0 -8 4550.22 206.515 26
5 0 -8 4326.95 205.262 32
5 0 -8 3729.44 200.34 19
5 0 -8 4253.2 207.666 3
5 0 -8 4455.01 215.34 12
5 0 -7 83.0665 57.9138 32
5 0 -7 33.1877 51.2376 3
5 0 -7 128.525 57.4763 26
5 0 -7 18.7065 57.3856 29
5 0 -7 -13.3332 65.555 12
5 0 -6 6869.36 370.005 12
5 0 -6 7173.54 331.083 3
5 0 -6 8114.34 357.829 26
5 0 -6 7760.76 353.451 29
5 0 -6 7321.89 367.646 15
5 0 -6 7703.86 332.499 9
-5 0 6 7821.97 382.177 41
5 0 -6 7595 387.899 1
5 0 -5 14.8671 31.529 9
-5 0 5 -49.3176 58.8724 41
5 0 -5 -14.033 67.7161 1
5 0 -5 -5.27708 52.8385 7
-5 0 4 8055.27 371.56 41
5 0 -4 8152.67 369.233 7
-5 0 4 7380.1 368.447 38
5 0 -4 8656.6 382.866 1
5 0 -3 22.218 51.6287 7
5 0 -3 143.918 67.0452 1
-5 0 3 28.9313 54.6621 38
5 0 -2 798.507 81.0665 1
-5 0 2 798.69 60.1464 39
-5 0 2 898.85 79.3585 38
5 0 -1 -17.7776 61.6628 2
-5 0 1 -14.1375 36.99 39
5 0 -1 51.582 50.0759 40
-5 0 1 19.4379 53.206 38
5 0 0 42602 1760.63 2
-5 0 0 41474.5 1755.02 39
5 0 0 41509.6 1755.22 40
-5 0 0 42461.2 1759.14 38
5 0 1 -3.22444 56.2808 2
-5 0 -1 -18.2752 47.3744 39
5 0 1 -12.1205 37.5525 40
-5 0 -1 15.1342 49.5919 38
5 0 2 1811.35 115.655 2
-5 0 -2 1628.15 106.892 39
5 0 2 1698.81 95.1316 40
-5 0 -2 1887.08 102.655 38
5 0 3 49.3503 61.3391 2
-5 0 -3 -20.725 45.9509 39
5 0 3 5.16528 32.4456 40
5 0 4 313.452 69.9217 2
-5 0 -4 281.371 55.5425 39
5 0 5 6.96737 70.4426 2
-5 0 -5 32.9173 45.8657 39
-5 0 -6 24116.7 1025.24 24
-5 0 -6 24998.1 1024.57 25
-5 0 -6 24063.7 1021.63 34
-5 0 -6 23980.8 1031.81 17
-5 0 -6 25129.9 1029.39 4
5 0 6 24271.9 1077.59 2
-5 0 -7 69.4531 43.1281 34
-5 0 -7 4.12854 55.4496 17
-5 0 -7 -10.5575 65.4909 5
-5 0 -7 26.6073 44.609 24
-5 0 -7 20.5964 56.1505 25
-5 0 -8 7056.98 286.53 5
-5 0 -8 6532.65 282.249 29
-5 0 -8 5876.92 276.278 24
-5 0 -8 6937.29 282.693 25
-5 0 -8 6505.42 277.562 34
-5 0 -9 57.1921 56.4973 29
-5 0 -9 11.5864 76.3087 5
-5 0 -9 48.0453 60.6662 25
5 -1 -10 6.0997 38.9476 32
5 1 -10 52.8432 35.4582 29
5 -1 -10 79.8549 40.4316 29
5 1 -10 107.71 37.0871 26
5 -1 -9 85.3811 36.5425 19
5 1 -9 97.2753 36.237 19
5 -1 -9 82.7046 49.4356 29
5 1 -9 123.957 45.3423 29
5 -1 -9 54.9442 57.4498 12
5 1 -9 44.2655 57.8935 12
5 1 -9 67.0034 46.6298 3
5 1 -9 115.919 48.1743 26
5 -1 -9 70.1708 53.796 15
5 -1 -8 699.304 80.4594 19
5 1 -8 841.331 78.2321 19
5 -1 -8 866.756 93.1721 29
5 1 -8 1013.18 87.055 29
5 1 -8 1187.64 105.358 15
5 -1 -8 911.267 101.905 15
5 -1 -8 814.666 88.6763 32
5 1 -8 700.89 87.4355 32
5 -1 -8 886.169 90.2957 26
5 1 -8 784.81 89.556 26
5 -1 -8 717.657 103.115 12
5 1 -8 930.201 104.619 12
5 1 -8 852.198 85.4299 3
5 1 -7 630.253 65.6731 3
5 1 -7 661.413 69.3964 26
5 -1 -7 667.465 71.157 26
5 1 -7 704.296 79.6387 12
5 -1 -7 711.806 81.9091 12
5 -1 -7 676.825 68.1975 32
5 -1 -7 809.412 71.7806 29
5 1 -7 810.365 70.2412 29
5 1 -7 694.275 78.441 15
5 -1 -7 655.188 76.1452 25
5 -1 -6 254.893 139.77 26
5 1 -6 195.252 75.8077 13
5 -1 -6 288.432 182.094 12
5 1 -6 441.559 179.311 12
5 1 -6 316.459 158.929 25
5 -1 -6 526.356 156.49 25
5 1 -6 248.133 52.7897 3
5 -1 -6 152.483 143.906 32
5 1 -6 334.186 168.993 15
5 1 -6 231.643 50.3195 9
5 1 -6 335.589 79.8893 7
-5 1 6 248.097 90.9896 41
-5 -1 6 145.373 86.3634 41
5 -1 -6 321.94 162.925 29
5 1 -6 391.612 124.075 29
5 1 -6 366.03 106.323 1
5 1 -5 3403.29 194.446 1
-5 1 5 3353.36 187.205 41
-5 -1 5 3072.5 184.698 41
5 1 -5 3462.69 184.716 7
5 -1 -5 3149.15 171.777 7
5 1 -5 3022.5 147.61 9
-5 1 4 33605.8 1454.23 38
5 1 -4 34777 1461.64 1
-5 1 4 34611.7 1453.43 41
5 -1 -4 34302.1 1448.18 7
5 1 -4 35635.3 1455.96 7
-5 -1 4 32767.6 1452.91 38
-5 1 3 1006.41 86.9137 38
5 1 -3 920.038 93.2104 1
-5 -1 3 1005.75 80.5409 41
-5 -1 3 1005.56 87.8539 38
5 -1 -3 1054.61 81.8159 7
5 1 -3 1185.81 90.684 7
-5 -1 2 2942.58 157.237 38
5 1 -2 2913.66 155.807 1
-5 1 2 2971.11 156.25 38
5 -1 -2 2765.38 156.817 40
-5 1 2 2714.79 136.507 39
-5 -1 2 3032.13 144.223 39
-5 -1 1 635.404 72.2676 38
5 1 -1 883.108 83.0126 2
-5 1 1 702.88 56.5286 39
5 -1 -1 635.596 70.7383 40
-5 -1 1 713.926 61.3064 39
-5 -1 0 4365.44 199.229 38
5 1 0 4129.55 197.946 2
-5 1 0 3912.15 193.066 38
-5 1 0 4032.62 189.585 39
-5 -1 0 3746.46 189.636 39
5 -1 0 3939.47 190.674 40
5 1 0 3826.93 187.361 40
-5 1 -1 82.6025 48.2155 38
-5 -1 -1 176.946 56.6607 38
5 1 1 103.743 54.5252 2
-5 -1 -1 89.9918 49.5716 39
5 -1 1 51.1697 42.4634 40
-5 1 -1 81.1191 49.0744 39
5 1 1 110.995 36.1747 40
-5 1 -2 129.782 40.8908 38
-5 -1 -2 114.497 47.4221 38
-5 -1 -2 207.306 51.54 39
5 1 2 81.1552 30.3932 40
5 -1 2 160.296 41.8516 40
5 1 2 200.955 61.9364 2
5 -1 3 410.3 50.2391 40
-5 -1 -3 463.552 61.7661 39
-5 1 -3 571.587 66.6938 39
5 1 3 569.884 72.1131 2
-5 1 -4 1287.18 99.302 39
-5 -1 -4 1356.01 98.9796 39
5 1 4 1553.21 113.749 2
-5 1 -5 1875.45 131.133 39
-5 -1 -5 2101.73 132.239 39
-5 -1 -6 962.6 94.4329 17
-5 1 -6 1097.84 121.048 17
-5 -1 -6 1042.53 105.478 34
-5 -1 -6 978.883 94.8663 24
-5 1 -6 1077.64 103.092 24
-5 1 -6 1090.32 95.7861 25
-5 -1 -6 1025.06 84.0862 25
-5 1 -6 1157.91 94.3585 4
-5 -1 -6 899.167 83.0987 20
5 1 6 904.219 117.034 2
-5 -1 -7 991.804 65.2382 34
-5 1 -7 848.637 69.8817 25
-5 -1 -7 968.904 67.0149 24
-5 1 -7 731.22 60.5909 24
-5 -1 -7 1038.01 75.9663 25
-5 -1 -7 847.461 59.8417 20
-5 1 -7 809.817 78.1213 17
-5 1 -7 809.741 81.6817 5
-5 1 -8 3142.9 147.703 25
-5 -1 -8 3276.9 149.874 25
-5 -1 -8 3139.61 142.986 24
-5 -1 -8 3084.08 143.485 34
-5 -1 -8 3094.5 147.195 29
-5 1 -8 3373.88 153.79 5
5 -1 8 2948.96 151.123 22
-5 -1 -9 11.4255 50.8838 29
-5 1 -9 61.1003 63.3042 29
-5 1 -9 7.12374 54.6821 25
-5 -1 -9 26.6652 65.4029 25
-5 1 -9 42.9054 74.5881 5
5 2 -10 299.593 48.9238 12
5 -2 -10 250.892 40.4778 32
5 -2 -10 344.5 44.2645 29
5 -2 -10 274.157 39.2979 26
5 2 -10 240.448 37.6017 26
5 2 -9 96.0572 46.6515 3
5 -2 -9 126.226 46.7739 3
5 -2 -9 198.422 50.7583 29
5 2 -9 145.506 44.3206 29
5 -2 -9 106.931 52.7613 15
5 2 -9 164.997 56.1921 15
5 2 -9 114.533 47.3142 32
5 2 -9 93.9037 34.6943 19
5 -2 -9 95.4827 36.9012 19
5 2 -9 119.674 56.825 12
5 -2 -9 96.3204 57.4153 12
5 2 -9 136.182 46.9647 26
5 2 -8 4531.58 220.989 3
5 -2 -8 4411.8 220.788 3
5 2 -8 4780.89 218.769 29
5 2 -8 5079.79 227.613 15
5 -2 -8 4751.93 226.428 15
5 -2 -8 4819.16 222.673 29
5 -2 -8 4790.37 230.306 12
5 2 -8 4844.19 230.047 12
5 2 -8 4916.06 221.609 26
5 -2 -8 4252.84 219.115 19
5 2 -8 4729.43 221.087 32
5 -2 -8 4963.47 221.587 32
5 -2 -7 4771.06 227.517 19
5 -2 -7 5202.11 226.914 29
5 2 -7 4982.1 223.793 29
5 2 -7 4513.25 226.932 3
5 -2 -7 4904.03 228.087 3
5 -2 -7 4963.66 225.718 32
5 -2 -7 5029.96 228.658 15
5 2 -7 4834.45 228.824 15
5 -2 -7 4592.03 226.083 25
5 -2 -7 5156.48 226.863 26
5 -2 -7 5169.65 232.684 12
5 2 -7 5290.6 232.673 12
5 2 -6 46932.1 2027.03 25
5 -2 -6 47417.8 2027.23 25
5 -2 -6 51055.1 2026.83 26
5 -2 -6 47902 2080.9 1
5 2 -6 46997.8 2080.23 1
-5 2 6 53755 2081.79 41
-5 -2 6 47128.4 2074.7 41
5 -2 -6 50778.1 2031.21 12
5 2 -6 52714.1 2032.61 12
5 -2 -6 51926.7 2026.38 32
5 -2 -6 49010.8 2025.81 29
5 2 -6 47029.9 2025.5 29
5 2 -6 48021.5 2027.71 3
5 -2 -6 50414.6 2028.43 3
5 2 -6 48355.4 2028.26 9
5 -2 -6 49428.9 2028.42 9
5 -2 -6 48747.2 2027.49 15
5 2 -6 43704.4 2037.39 13
5 2 -6 47631.5 2027.79 15
5 2 -6 45628.1 2028.09 18
5 2 -6 45504 2066.48 7
-5 2 5 461.675 75.4373 38
-5 2 5 733.305 83.5098 41
5 -2 -5 631.037 89.5141 1
5 2 -5 774.131 94.5377 1
5 2 -5 648.526 82.5573 7
5 2 -5 676.167 49.7738 9
5 -2 -5 658.779 50.3877 9
-5 2 4 945.411 86.9939 38
-5 -2 4 730.179 79.1973 38
-5 2 4 802.828 84.1658 41
5 2 -4 957.19 100.919 1
5 -2 -4 1073.9 102.806 1
5 2 -4 822.568 91.0104 7
5 -2 -4 850.121 71.0521 7
-5 -2 3 9088.15 431.748 41
5 -2 -3 9438.57 428.225 7
5 2 -3 9866.39 440.192 7
-5 2 3 9829.51 439.028 38
5 2 -3 10127.8 441.753 1
5 -2 -3 10300.4 441.713 1
-5 -2 3 9694.04 438.685 38
5 2 -2 37129.6 1374.6 1
5 -2 -2 35900.4 1373.3 1
-5 2 2 35059.8 1374.29 38
-5 2 2 31906 1355.08 39
-5 -2 2 35062.7 1366.43 39
-5 -2 2 37413.7 1378.5 38
5 2 -2 29336.6 1347.6 37
-5 -2 2 31431.5 1362.73 41
5 2 -1 3999.45 192.099 2
5 -2 -1 4091.63 192.875 2
-5 -2 1 4069.39 183.602 39
-5 2 1 4013.05 177.099 39
5 -2 -1 3936.86 188.745 40
-5 -2 1 3991.06 193.292 38
5 2 -1 3360.21 166.637 37
-5 -2 1 3399.08 171.08 41
-5 2 0 53331.2 2258.96 39
-5 -2 0 53773.5 2261.04 39
5 -2 0 54046.9 2261.33 40
-5 2 0 52516.5 2260.4 38
5 2 0 53032.8 2262.67 2
5 -2 0 54022.6 2263.4 2
-5 -2 0 59647.4 2269.03 38
5 -2 1 17304.5 742.191 40
5 2 1 16117.1 731.922 40
-5 2 -1 17501.7 740.73 38
5 2 1 17923.2 746.343 2
5 -2 1 17837 745.848 2
-5 -2 -1 18825.1 750.923 38
-5 -2 -2 8171.26 369.165 39
5 -2 2 7987.72 365.761 40
5 2 2 8556.09 373.414 2
5 -2 2 8201 371.464 2
-5 -2 -2 8138.51 366.655 38
-5 2 -2 8102.93 359.11 38
-5 -2 -3 103.96 49.6637 39
5 -2 3 71.951 44.2221 40
-5 2 -3 147.171 56.0026 39
5 2 3 115.712 61.0783 2
5 -2 3 77.0394 58.2318 2
-5 -2 -4 257.884 54.7465 39
5 -2 4 313.663 52.4123 40
-5 2 -4 317.288 62.0162 39
5 2 4 235.305 65.0192 2
5 -2 4 491.974 72.5794 2
5 -2 4 396.702 63.4727 41
-5 -2 -5 3039.34 144.093 25
-5 -2 -5 3405.47 144.802 24
-5 -2 -5 3113.47 145.817 28
-5 -2 -5 3147.74 147.416 4
-5 2 -5 2959.46 147.056 4
-5 2 -5 3213.13 148.346 17
5 2 5 3039.16 192.209 2
5 -2 5 3222.01 193.389 2
-5 2 -5 3098.55 177.841 39
-5 -2 -5 2828.36 169.517 39
-5 -2 -6 7786.74 345.642 20
-5 -2 -6 8284.22 347.054 33
5 2 6 8063.64 399.297 2
5 -2 6 7104.74 392.521 2
-5 2 -6 7803.19 352.27 17
-5 2 -6 7907.61 346.528 25
-5 -2 -6 8396.77 345.337 24
-5 2 -6 7834 347.147 24
-5 -2 -6 8113.36 345.64 25
-5 -2 -6 7863.9 348.09 28
-5 2 -6 7226.23 345.948 11
-5 -2 -6 7990.94 343.901 34
-5 -2 -6 8134.62 351.959 4
-5 2 -6 7980.39 351.162 4
-5 2 -7 4526.32 223.672 17
-5 -2 -7 5059.03 215.32 34
-5 -2 -7 4861.51 212.523 20
-5 -2 -7 4224.71 212.036 10
-5 -2 -7 4984.9 215.559 24
-5 -2 -7 4800.26 219.342 25
-5 2 -7 4804.24 215.224 25
-5 -2 -7 4995.61 221.559 5
-5 2 -7 5090.47 221.758 5
-5 -2 -8 -6.93485 58.1412 5
-5 2 -8 47.1532 58.4992 5
-5 -2 -8 24.8689 36.8223 20
5 -2 8 47.7764 55.6779 22
-5 -2 -8 33.567 40.6705 24
-5 -2 -8 73.5064 54.5211 25
-5 2 -8 20.7568 44.1142 25
-5 -2 -8 58.0393 44.6662 29
-5 -2 -8 35.5968 42.4533 34
-5 -2 -9 2028.56 112.992 5
-5 2 -9 1984.78 113.3 5
-5 2 -9 1909.71 98.571 25
-5 -2 -9 2172.4 110.395 25
-5 -2 -9 1948.11 94.5101 34
-5 2 -9 1819.29 109.121 29
5 -3 -10 774.577 46.141 32
5 3 -10 779.851 51.765 12
5 -3 -10 724.161 47.0671 26
5 3 -10 727.658 47.8394 26
5 -3 -10 843.121 51.3025 29
5 -3 -9 156.755 45.5379 3
5 3 -9 89.5362 43.4967 3
5 3 -9 138.59 45.1978 32
5 3 -9 40.6537 54.5093 15
5 3 -9 89.4332 39.509 29
5 -3 -9 49.8707 50.3961 29
5 -3 -9 70.4316 35.839 19
5 3 -9 113.492 56.1737 12
5 3 -9 13.0066 44.6175 26
5 -3 -9 78.2413 44.9703 26
5 3 -8 316.689 63.9518 3
5 -3 -8 321.446 64.2951 3
5 -3 -8 372.693 76.5013 29
5 3 -8 380.586 71.777 29
5 3 -8 507.234 84.4209 15
5 -3 -8 321.907 81.8396 15
5 3 -8 224.96 69.1888 32
5 -3 -8 365.845 74.9678 19
5 -3 -8 368.564 84.5451 12
5 3 -8 394.462 85.8809 12
5 3 -8 463.583 70.4755 26
5 3 -7 27.6209 47.8295 3
5 -3 -7 59.0818 48.1324 3
5 3 -7 158.299 65.3132 18
5 -3 -7 61.5547 60.0727 19
5 -3 -7 96.6993 61.2838 29
5 3 -7 74.6843 52.5213 29
5 3 -7 43.586 64.3877 15
5 -3 -7 178.714 66.0505 15
5 -3 -7 78.3332 55.4221 32
5 -3 -7 77.1805 66.5191 12
5 3 -7 50.5965 70.4132 13
5 3 -7 41.7745 66.5822 12
5 -3 -7 32.6573 60.7228 25
5 -3 -6 7019.3 302.454 29
5 3 -6 6536.1 318.897 29
5 -3 -6 6543.71 303.975 25
5 -3 -6 7120.44 301.797 26
5 3 -6 6464.84 299.736 3
5 -3 -6 7188.74 301.421 3
5 3 -6 6306.71 318.603 13
5 -3 -6 6549.75 304.161 15
5 3 -6 6537.79 306.19 15
5 -3 -6 6697.8 353.44 1
5 3 -6 5930.45 348.201 1
5 -3 -6 7155.87 301.006 9
5 3 -6 6468.56 299.694 9
5 3 -6 6648.94 347.269 7
5 -3 -6 6913.18 300.139 32
5 -3 -6 6575.61 308.334 12
5 3 -6 7319.6 310.35 12
-5 -3 6 6533.46 346.722 41
-5 3 6 7289.99 351.425 41
5 3 -6 6266.53 338.564 18
5 -3 -6 6949.38 306.533 19
5 -3 -5 6376.57 275.435 9
5 3 -5 6501.99 317.576 7
5 3 -5 5933.89 274.801 9
5 -3 -5 6904.76 323.249 1
5 3 -5 6456.19 320.449 1
-5 3 5 6658.08 315.588 41
-5 3 5 5847.05 305.86 38
-5 -3 4 7828.23 364.738 41
5 -3 -4 7419.49 345.833 7
5 3 -4 7921.89 369.745 7
-5 -3 4 7512.15 360.728 38
5 3 -4 7703.88 368.08 1
5 -3 -4 8396.3 370.476 1
-5 3 4 7725.38 364.987 38
-5 -3 3 9013.05 416.025 41
5 3 -3 9269.57 424.156 7
5 -3 -3 8774.23 406.118 7
-5 -3 3 9160.38 422.149 38
5 -3 -3 9912.47 422.605 1
5 3 -3 9768.76 422.925 1
-5 3 3 9340.12 421.521 38
5 3 -2 10841.4 457.473 1
5 -3 -2 10871.1 456.391 1
-5 -3 2 11025.5 464.141 38
5 3 -2 9489.59 437.294 37
-5 -3 2 10694.9 450.081 41
-5 3 2 9718.31 438.479 39
-5 3 2 11058.7 460.903 38
-5 -3 2 10630.1 453.346 39
5 3 -1 1589.75 101.86 2
5 -3 -1 1515.87 99.2724 2
5 3 -1 1458.57 92.0905 1
5 -3 -1 1535.82 92.9923 1
5 3 -1 1208.59 74.6839 37
-5 3 1 1138.08 67.0884 37
-5 -3 1 1430.88 102.487 38
-5 -3 1 1258.51 76.5136 41
-5 3 1 1459.48 82.8407 39
5 -3 -1 1564.22 98.4615 40
-5 -3 1 1355.91 92.2723 39
[truncated: 1,025,986 more chars]
